# Supplementary material for: A coastline generalization method that considers buffer consistency
Source: PLoS One. 2018 Nov 1;13(11):e0206565. doi: 10.1371/journal.pone.0206565 (PMC6211722; doi:10.1371/journal.pone.0206565)
Supplement: S1 File — (ZIP) [file pone.0206565.s001.zip]

Archive with 483 entries (463 files):
- Data used in methodology/
- Data used in methodology/the data used  Fig 1/
- Data used in methodology/the data used  Fig 1/12-nautical-mile-wide buffer that was created from the generalized  coastline.dbf
- Data used in methodology/the data used  Fig 1/12-nautical-mile-wide buffer that was created from the generalized  coastline.prj
- Data used in methodology/the data used  Fig 1/12-nautical-mile-wide buffer that was created from the generalized  coastline.sbn
- Data used in methodology/the data used  Fig 1/12-nautical-mile-wide buffer that was created from the generalized  coastline.sbx
- Data used in methodology/the data used  Fig 1/12-nautical-mile-wide buffer that was created from the generalized  coastline.shp
- Data used in methodology/the data used  Fig 1/12-nautical-mile-wide buffer that was created from the generalized  coastline.shx
- Data used in methodology/the data used  Fig 1/12-nautical-mile-wide buffer that was created from the original coastline.dbf
- Data used in methodology/the data used  Fig 1/12-nautical-mile-wide buffer that was created from the original coastline.prj
- Data used in methodology/the data used  Fig 1/12-nautical-mile-wide buffer that was created from the original coastline.sbn
- Data used in methodology/the data used  Fig 1/12-nautical-mile-wide buffer that was created from the original coastline.sbx
- Data used in methodology/the data used  Fig 1/12-nautical-mile-wide buffer that was created from the original coastline.shp
- Data used in methodology/the data used  Fig 1/12-nautical-mile-wide buffer that was created from the original coastline.shx
- Data used in methodology/the data used  Fig 1/The coastline was generalized  using the bend simplify method.dbf
- Data used in methodology/the data used  Fig 1/The coastline was generalized  using the bend simplify method.prj
- Data used in methodology/the data used  Fig 1/The coastline was generalized  using the bend simplify method.sbn
- Data used in methodology/the data used  Fig 1/The coastline was generalized  using the bend simplify method.sbx
- Data used in methodology/the data used  Fig 1/The coastline was generalized  using the bend simplify method.shp
- Data used in methodology/the data used  Fig 1/The coastline was generalized  using the bend simplify method.shx
- Data used in methodology/the data used  Fig 1/The original coastline.dbf
- Data used in methodology/the data used  Fig 1/The original coastline.prj
- Data used in methodology/the data used  Fig 1/The original coastline.sbn
- Data used in methodology/the data used  Fig 1/The original coastline.sbx
- Data used in methodology/the data used  Fig 1/The original coastline.shp
- Data used in methodology/the data used  Fig 1/The original coastline.shx
- Data used in methodology/the data used  Fig 2/
- Data used in methodology/the data used  Fig 2/Buffer boundary of original coastline.dbf
- Data used in methodology/the data used  Fig 2/Buffer boundary of original coastline.prj
- Data used in methodology/the data used  Fig 2/Buffer boundary of original coastline.sbn
- Data used in methodology/the data used  Fig 2/Buffer boundary of original coastline.sbx
- Data used in methodology/the data used  Fig 2/Buffer boundary of original coastline.shp
- Data used in methodology/the data used  Fig 2/Buffer boundary of original coastline.shp.xml
- Data used in methodology/the data used  Fig 2/Buffer boundary of original coastline.shx
- Data used in methodology/the data used  Fig 2/Buffer boundary of the generalized coastline with buffer consistency.dbf
- Data used in methodology/the data used  Fig 2/Buffer boundary of the generalized coastline with buffer consistency.prj
- Data used in methodology/the data used  Fig 2/Buffer boundary of the generalized coastline with buffer consistency.sbn
- Data used in methodology/the data used  Fig 2/Buffer boundary of the generalized coastline with buffer consistency.sbx
- Data used in methodology/the data used  Fig 2/Buffer boundary of the generalized coastline with buffer consistency.shp
- Data used in methodology/the data used  Fig 2/Buffer boundary of the generalized coastline with buffer consistency.shp.xml
- Data used in methodology/the data used  Fig 2/Buffer boundary of the generalized coastline with buffer consistency.shx
- Data used in methodology/the data used  Fig 2/Buffer boundary of the generalized coastline with buffer inconsistency.dbf
- Data used in methodology/the data used  Fig 2/Buffer boundary of the generalized coastline with buffer inconsistency.prj
- Data used in methodology/the data used  Fig 2/Buffer boundary of the generalized coastline with buffer inconsistency.sbn
- Data used in methodology/the data used  Fig 2/Buffer boundary of the generalized coastline with buffer inconsistency.sbx
- Data used in methodology/the data used  Fig 2/Buffer boundary of the generalized coastline with buffer inconsistency.shp
- Data used in methodology/the data used  Fig 2/Buffer boundary of the generalized coastline with buffer inconsistency.shp.xml
- Data used in methodology/the data used  Fig 2/Buffer boundary of the generalized coastline with buffer inconsistency.shx
- Data used in methodology/the data used  Fig 2/Feature points.dbf
- Data used in methodology/the data used  Fig 2/Feature points.prj
- Data used in methodology/the data used  Fig 2/Feature points.sbn
- Data used in methodology/the data used  Fig 2/Feature points.sbx
- Data used in methodology/the data used  Fig 2/Feature points.shp
- Data used in methodology/the data used  Fig 2/Feature points.shp.xml
- Data used in methodology/the data used  Fig 2/Feature points.shx
- Data used in methodology/the data used  Fig 2/The generalized coastline with buffer consistency.dbf
- Data used in methodology/the data used  Fig 2/The generalized coastline with buffer consistency.prj
- Data used in methodology/the data used  Fig 2/The generalized coastline with buffer consistency.sbn
- Data used in methodology/the data used  Fig 2/The generalized coastline with buffer consistency.sbx
- Data used in methodology/the data used  Fig 2/The generalized coastline with buffer consistency.shp
- Data used in methodology/the data used  Fig 2/The generalized coastline with buffer consistency.shp.xml
- Data used in methodology/the data used  Fig 2/The generalized coastline with buffer consistency.shx
- Data used in methodology/the data used  Fig 2/The generalized coastline with buffer inconsistency.dbf
- Data used in methodology/the data used  Fig 2/The generalized coastline with buffer inconsistency.prj
- Data used in methodology/the data used  Fig 2/The generalized coastline with buffer inconsistency.sbn
- Data used in methodology/the data used  Fig 2/The generalized coastline with buffer inconsistency.sbx
- Data used in methodology/the data used  Fig 2/The generalized coastline with buffer inconsistency.shp
- Data used in methodology/the data used  Fig 2/The generalized coastline with buffer inconsistency.shp.xml
- Data used in methodology/the data used  Fig 2/The generalized coastline with buffer inconsistency.shx
- Data used in methodology/the data used  Fig 2/The original coastline.dbf
- Data used in methodology/the data used  Fig 2/The original coastline.prj
- Data used in methodology/the data used  Fig 2/The original coastline.sbn
- Data used in methodology/the data used  Fig 2/The original coastline.sbx
- Data used in methodology/the data used  Fig 2/The original coastline.shp
- Data used in methodology/the data used  Fig 2/The original coastline.shp.xml
- Data used in methodology/the data used  Fig 2/The original coastline.shx
- Data used in methodology/the data used  Fig 2/The seaward influence regions of vertices of original coastline.dbf
- Data used in methodology/the data used  Fig 2/The seaward influence regions of vertices of original coastline.prj
- Data used in methodology/the data used  Fig 2/The seaward influence regions of vertices of original coastline.sbn
- Data used in methodology/the data used  Fig 2/The seaward influence regions of vertices of original coastline.sbx
- Data used in methodology/the data used  Fig 2/The seaward influence regions of vertices of original coastline.shp
- Data used in methodology/the data used  Fig 2/The seaward influence regions of vertices of original coastline.shp.xml
- Data used in methodology/the data used  Fig 2/The seaward influence regions of vertices of original coastline.shx
- Data used in methodology/the data used  Fig 2/Vertices of original coastline.dbf
- Data used in methodology/the data used  Fig 2/Vertices of original coastline.prj
- Data used in methodology/the data used  Fig 2/Vertices of original coastline.sbn
- Data used in methodology/the data used  Fig 2/Vertices of original coastline.sbx
- Data used in methodology/the data used  Fig 2/Vertices of original coastline.shp
- Data used in methodology/the data used  Fig 2/Vertices of original coastline.shp.xml
- Data used in methodology/the data used  Fig 2/Vertices of original coastline.shx
- Data used in methodology/the data used  Fig 2/Vertices of the buffer boundary of original coastline.dbf
- Data used in methodology/the data used  Fig 2/Vertices of the buffer boundary of original coastline.prj
- Data used in methodology/the data used  Fig 2/Vertices of the buffer boundary of original coastline.sbn
- Data used in methodology/the data used  Fig 2/Vertices of the buffer boundary of original coastline.sbx
- Data used in methodology/the data used  Fig 2/Vertices of the buffer boundary of original coastline.shp
- Data used in methodology/the data used  Fig 2/Vertices of the buffer boundary of original coastline.shp.xml
- Data used in methodology/the data used  Fig 2/Vertices of the buffer boundary of original coastline.shx
- Data used in methodology/the data used  Fig 6/
- Data used in methodology/the data used  Fig 6/Feature Points.dbf
- Data used in methodology/the data used  Fig 6/Feature Points.prj
- Data used in methodology/the data used  Fig 6/Feature Points.sbn
- Data used in methodology/the data used  Fig 6/Feature Points.sbx
- Data used in methodology/the data used  Fig 6/Feature Points.shp
- Data used in methodology/the data used  Fig 6/Feature Points.shp.xml
- Data used in methodology/the data used  Fig 6/Feature Points.shx
- Data used in methodology/the data used  Fig 6/Line segments that contain interpolation points.dbf
- Data used in methodology/the data used  Fig 6/Line segments that contain interpolation points.prj
- Data used in methodology/the data used  Fig 6/Line segments that contain interpolation points.sbn
- Data used in methodology/the data used  Fig 6/Line segments that contain interpolation points.sbx
- Data used in methodology/the data used  Fig 6/Line segments that contain interpolation points.shp
- Data used in methodology/the data used  Fig 6/Line segments that contain interpolation points.shp.xml
- Data used in methodology/the data used  Fig 6/Line segments that contain interpolation points.shx
- Data used in methodology/the data used  Fig 6/Original coastline.dbf
- Data used in methodology/the data used  Fig 6/Original coastline.prj
- Data used in methodology/the data used  Fig 6/Original coastline.sbn
- Data used in methodology/the data used  Fig 6/Original coastline.sbx
- Data used in methodology/the data used  Fig 6/Original coastline.shp
- Data used in methodology/the data used  Fig 6/Original coastline.shp.xml
- Data used in methodology/the data used  Fig 6/Original coastline.shx
- Data used in methodology/the data used  Fig 6/Source Points(The interpolation points).dbf
- Data used in methodology/the data used  Fig 6/Source Points(The interpolation points).prj
- Data used in methodology/the data used  Fig 6/Source Points(The interpolation points).sbn
- Data used in methodology/the data used  Fig 6/Source Points(The interpolation points).sbx
- Data used in methodology/the data used  Fig 6/Source Points(The interpolation points).shp
- Data used in methodology/the data used  Fig 6/Source Points(The interpolation points).shp.xml
- Data used in methodology/the data used  Fig 6/Source Points(The interpolation points).shx
- Data used in methodology/the data used  Fig 6/Source Points(Vertices of Coastline).dbf
- Data used in methodology/the data used  Fig 6/Source Points(Vertices of Coastline).prj
- Data used in methodology/the data used  Fig 6/Source Points(Vertices of Coastline).sbn
- Data used in methodology/the data used  Fig 6/Source Points(Vertices of Coastline).sbx
- Data used in methodology/the data used  Fig 6/Source Points(Vertices of Coastline).shp
- Data used in methodology/the data used  Fig 6/Source Points(Vertices of Coastline).shp.xml
- Data used in methodology/the data used  Fig 6/Source Points(Vertices of Coastline).shx
- Data used in methodology/the data used  Fig 6/Source Points.dbf
- Data used in methodology/the data used  Fig 6/Source Points.prj
- Data used in methodology/the data used  Fig 6/Source Points.sbn
- Data used in methodology/the data used  Fig 6/Source Points.sbx
- Data used in methodology/the data used  Fig 6/Source Points.shp
- Data used in methodology/the data used  Fig 6/Source Points.shp.xml
- Data used in methodology/the data used  Fig 6/Source Points.shx
- Data used in methodology/the data used  Fig 9/
- Data used in methodology/the data used  Fig 9/buffer boundary.dbf
- Data used in methodology/the data used  Fig 9/buffer boundary.prj
- Data used in methodology/the data used  Fig 9/buffer boundary.sbn
- Data used in methodology/the data used  Fig 9/buffer boundary.sbx
- Data used in methodology/the data used  Fig 9/buffer boundary.shp
- Data used in methodology/the data used  Fig 9/buffer boundary.shx
- Data used in methodology/the data used  Fig 9/Dis-100.bmp
- Data used in methodology/the data used  Fig 9/Dis-100.bmp.aux.xml
- Data used in methodology/the data used  Fig 9/Dis-25.bmp
- Data used in methodology/the data used  Fig 9/Dis-25.bmp.aux.xml
- Data used in methodology/the data used  Fig 9/Dis-50.bmp
- Data used in methodology/the data used  Fig 9/Dis-50.bmp.aux.xml
- Data used in methodology/the data used  Fig 9/Dis.bpwx
- Data used in methodology/the data used  Fig 9/Dis1000.bpwx
- Data used in methodology/the data used  Fig 9/Dis500.bpwx
- Data used in methodology/the data used  Fig 9/Feature points identified with a grid resolution of 100 m.dbf
- Data used in methodology/the data used  Fig 9/Feature points identified with a grid resolution of 100 m.prj
- Data used in methodology/the data used  Fig 9/Feature points identified with a grid resolution of 100 m.sbn
- Data used in methodology/the data used  Fig 9/Feature points identified with a grid resolution of 100 m.sbx
- Data used in methodology/the data used  Fig 9/Feature points identified with a grid resolution of 100 m.shp
- Data used in methodology/the data used  Fig 9/Feature points identified with a grid resolution of 100 m.shp.xml
- Data used in methodology/the data used  Fig 9/Feature points identified with a grid resolution of 100 m.shx
- Data used in methodology/the data used  Fig 9/Feature points identified with a grid resolution of 25 m.dbf
- Data used in methodology/the data used  Fig 9/Feature points identified with a grid resolution of 25 m.prj
- Data used in methodology/the data used  Fig 9/Feature points identified with a grid resolution of 25 m.sbn
- Data used in methodology/the data used  Fig 9/Feature points identified with a grid resolution of 25 m.sbx
- Data used in methodology/the data used  Fig 9/Feature points identified with a grid resolution of 25 m.shp
- Data used in methodology/the data used  Fig 9/Feature points identified with a grid resolution of 25 m.shp.xml
- Data used in methodology/the data used  Fig 9/Feature points identified with a grid resolution of 25 m.shx
- Data used in methodology/the data used  Fig 9/Feature points identified with a grid resolution of 50 m.dbf
- Data used in methodology/the data used  Fig 9/Feature points identified with a grid resolution of 50 m.prj
- Data used in methodology/the data used  Fig 9/Feature points identified with a grid resolution of 50 m.sbn
- Data used in methodology/the data used  Fig 9/Feature points identified with a grid resolution of 50 m.sbx
- Data used in methodology/the data used  Fig 9/Feature points identified with a grid resolution of 50 m.shp
- Data used in methodology/the data used  Fig 9/Feature points identified with a grid resolution of 50 m.shp.xml
- Data used in methodology/the data used  Fig 9/Feature points identified with a grid resolution of 50 m.shx
- Data used in methodology/the data used  Fig 9/original coastline.dbf
- Data used in methodology/the data used  Fig 9/original coastline.prj
- Data used in methodology/the data used  Fig 9/original coastline.sbn
- Data used in methodology/the data used  Fig 9/original coastline.sbx
- Data used in methodology/the data used  Fig 9/original coastline.shp
- Data used in methodology/the data used  Fig 9/original coastline.shp.xml
- Data used in methodology/the data used  Fig 9/original coastline.shx
- Data used in methodology/the data used  Fig 9/topBLR-100.txt
- Data used in methodology/the data used  Fig 9/topBLR-50.txt
- Data used in methodology/the data used  Fig 9/topBLR.txt
- Data used in methodology/the data used Fig 3/
- Data used in methodology/the data used Fig 3/distance fileds/
- Data used in methodology/the data used Fig 3/distance fileds/bufPoint.txt
- Data used in methodology/the data used Fig 3/distance fileds/bufSrcPoint.txt
- Data used in methodology/the data used Fig 3/distance fileds/bufTurnPoint.txt
- Data used in methodology/the data used Fig 3/distance fileds/Contour.txt
- Data used in methodology/the data used Fig 3/distance fileds/Dis.bmp
- Data used in methodology/the data used Fig 3/distance fileds/MidDatTst.txt
- Data used in methodology/the data used Fig 3/distance fileds/midLineSrcPoint.txt
- Data used in methodology/the data used Fig 3/distance fileds/midPoint.txt
- Data used in methodology/the data used Fig 3/distance fileds/myCoorFile
- Data used in methodology/the data used Fig 3/distance fileds/Ocp.bmp
- Data used in methodology/the data used Fig 3/distance fileds/topBLR.txt
- Data used in methodology/the data used Fig 3/distance fileds/TriDatTst.txt
- Data used in methodology/the data used Fig 3/distance fileds/triPoint.txt
- Data used in methodology/the data used Fig 3/distance fileds/turnPoint.txt
- Data used in methodology/the data used Fig 3/distance fileds/xxxxx.bmp
- Data used in methodology/the data used Fig 5/
- Data used in methodology/the data used Fig 5/1250m.dbf
- Data used in methodology/the data used Fig 5/1250m.prj
- Data used in methodology/the data used Fig 5/1250m.sbn
- Data used in methodology/the data used Fig 5/1250m.sbx
- Data used in methodology/the data used Fig 5/1250m.shp
- Data used in methodology/the data used Fig 5/1250m.shp.DESKTOP-UM7796G.10212.5960.sr.lock
- Data used in methodology/the data used Fig 5/1250m.shp.xml
- Data used in methodology/the data used Fig 5/1250m.shx
- Data used in methodology/the data used Fig 5/Dis.bmp
- Data used in methodology/the data used Fig 5/Dis.bmp.aux.xml
- Data used in methodology/the data used Fig 5/Dis.bmp.xml
- Data used in methodology/the data used Fig 5/Dis.bpwx
- Data used in methodology/the data used Fig 5/Ocp.bmp
- Data used in methodology/the data used Fig 5/Ocp.bmp.aux.xml
- Data used in methodology/the data used Fig 5/Ocp.bpwx
- Data used in methodology/the data used Fig 5/Source Points.dbf
- Data used in methodology/the data used Fig 5/Source Points.prj
- Data used in methodology/the data used Fig 5/Source Points.sbn
- Data used in methodology/the data used Fig 5/Source Points.sbx
- Data used in methodology/the data used Fig 5/Source Points.shp
- Data used in methodology/the data used Fig 5/Source Points.shp.DESKTOP-UM7796G.10212.5960.sr.lock
- Data used in methodology/the data used Fig 5/Source Points.shp.xml
- Data used in methodology/the data used Fig 5/Source Points.shx
- Data used in methodology/the data used Fig 7/
- Data used in methodology/the data used Fig 7/Baseline.dbf
- Data used in methodology/the data used Fig 7/Baseline.prj
- Data used in methodology/the data used Fig 7/Baseline.sbn
- Data used in methodology/the data used Fig 7/Baseline.sbx
- Data used in methodology/the data used Fig 7/Baseline.shp
- Data used in methodology/the data used Fig 7/Baseline.shp.xml
- Data used in methodology/the data used Fig 7/Baseline.shx
- Data used in methodology/the data used Fig 7/Feature Points.dbf
- Data used in methodology/the data used Fig 7/Feature Points.prj
- Data used in methodology/the data used Fig 7/Feature Points.sbn
- Data used in methodology/the data used Fig 7/Feature Points.sbx
- Data used in methodology/the data used Fig 7/Feature Points.shp
- Data used in methodology/the data used Fig 7/Feature Points.shp.xml
- Data used in methodology/the data used Fig 7/Feature Points.shx
- Data used in methodology/the data used Fig 7/line2500.dbf
- Data used in methodology/the data used Fig 7/line2500.prj
- Data used in methodology/the data used Fig 7/line2500.sbn
- Data used in methodology/the data used Fig 7/line2500.sbx
- Data used in methodology/the data used Fig 7/line2500.shp
- Data used in methodology/the data used Fig 7/line2500.shx
- Data used in methodology/the data used Fig 7/testbendprojectpolygon.dbf
- Data used in methodology/the data used Fig 7/testbendprojectpolygon.prj
- Data used in methodology/the data used Fig 7/testbendprojectpolygon.sbn
- Data used in methodology/the data used Fig 7/testbendprojectpolygon.sbx
- Data used in methodology/the data used Fig 7/testbendprojectpolygon.shp
- Data used in methodology/the data used Fig 7/testbendprojectpolygon.shp.xml
- Data used in methodology/the data used Fig 7/testbendprojectpolygon.shx
- Data used in methodology/the data used Fig 7/The bend C1.dbf
- Data used in methodology/the data used Fig 7/The bend C1.prj
- Data used in methodology/the data used Fig 7/The bend C1.sbn
- Data used in methodology/the data used Fig 7/The bend C1.sbx
- Data used in methodology/the data used Fig 7/The bend C1.shp
- Data used in methodology/the data used Fig 7/The bend C1.shp.xml
- Data used in methodology/the data used Fig 7/The bend C1.shx
- Data used in methodology/the data used Fig 7/The bend C2.dbf
- Data used in methodology/the data used Fig 7/The bend C2.prj
- Data used in methodology/the data used Fig 7/The bend C2.sbn
- Data used in methodology/the data used Fig 7/The bend C2.sbx
- Data used in methodology/the data used Fig 7/The bend C2.shp
- Data used in methodology/the data used Fig 7/The bend C2.shp.xml
- Data used in methodology/the data used Fig 7/The bend C2.shx
- Data used in methodology/the data used Fig 7/The coastline.dbf
- Data used in methodology/the data used Fig 7/The coastline.prj
- Data used in methodology/the data used Fig 7/The coastline.sbn
- Data used in methodology/the data used Fig 7/The coastline.sbx
- Data used in methodology/the data used Fig 7/The coastline.shp
- Data used in methodology/the data used Fig 7/The coastline.shp.xml
- Data used in methodology/the data used Fig 7/The coastline.shx
- Experimental data and result/
- Experimental data and result/supporting tables/
- Experimental data and result/supporting tables/the distance from vertexes to buffer boundary(the generalized coastline at the tolerance of 2500 m)/
- Experimental data and result/supporting tables/the distance from vertexes to buffer boundary(the generalized coastline at the tolerance of 2500 m)/the distance from vertexes to buffer boundary(the buffer radius is 1000 m).xlsx
- Experimental data and result/supporting tables/the distance from vertexes to buffer boundary(the generalized coastline at the tolerance of 2500 m)/the distance from vertexes to buffer boundary(the buffer radius is 1250 m).xlsx
- Experimental data and result/supporting tables/the distance from vertexes to buffer boundary(the generalized coastline at the tolerance of 2500 m)/the distance from vertexes to buffer boundary(the buffer radius is 5000 m).xlsx
- Experimental data and result/supporting tables/the distance from vertexes to buffer boundary(the generalized coastline at the tolerance of 5000 m)/
- Experimental data and result/supporting tables/the distance from vertexes to buffer boundary(the generalized coastline at the tolerance of 5000 m)/the distance from vertexes to buffer boundary(the buffer radius is 1250 m).xlsx
- Experimental data and result/supporting tables/the distance from vertexes to buffer boundary(the generalized coastline at the tolerance of 5000 m)/the distance from vertexes to buffer boundary(the buffer radius is 2500 m).xlsx
- Experimental data and result/supporting tables/the distance from vertexes to buffer boundary(the generalized coastline at the tolerance of 5000 m)/the distance from vertexes to buffer boundary(the buffer radius is 5000 m).xlsx
- Experimental data and result/the buffer of the original coastline/
- Experimental data and result/the buffer of the original coastline/The 1000-m-wide buffer of the original coastline.dbf
- Experimental data and result/the buffer of the original coastline/The 1000-m-wide buffer of the original coastline.prj
- Experimental data and result/the buffer of the original coastline/The 1000-m-wide buffer of the original coastline.sbn
- Experimental data and result/the buffer of the original coastline/The 1000-m-wide buffer of the original coastline.sbx
- Experimental data and result/the buffer of the original coastline/The 1000-m-wide buffer of the original coastline.shp
- Experimental data and result/the buffer of the original coastline/The 1000-m-wide buffer of the original coastline.shp.xml
- Experimental data and result/the buffer of the original coastline/The 1000-m-wide buffer of the original coastline.shx
- Experimental data and result/the buffer of the original coastline/The 1250-m-wide buffer of the original coastline.dbf
- Experimental data and result/the buffer of the original coastline/The 1250-m-wide buffer of the original coastline.prj
- Experimental data and result/the buffer of the original coastline/The 1250-m-wide buffer of the original coastline.sbn
- Experimental data and result/the buffer of the original coastline/The 1250-m-wide buffer of the original coastline.sbx
- Experimental data and result/the buffer of the original coastline/The 1250-m-wide buffer of the original coastline.shp
[truncated: 183 more entries]
