# Supplementary material for: A coastline generalization method that considers buffer consistency
Source: PLoS One. 2018 Nov 1;13(11):e0206565. doi: 10.1371/journal.pone.0206565 (PMC6211722; doi:10.1371/journal.pone.0206565)
Supplement: S1 File — (ZIP) [file pone.0206565.s001.zip › Data used in methodology/the data used Fig 9/Dis-100.bmp.aux.xml]

<PAMDataset>
  <Metadata domain="xml:ESRI" format="xml">
    <GeodataXform xsi:type="typens:PolynomialXform" xmlns:xsi="http://www.w3.org/2001/XMLSchema-instance" xmlns:xs="http://www.w3.org/2001/XMLSchema" xmlns:typens="http://www.esri.com/schemas/ArcGIS/10.1">
      <PolynomialOrder>1</PolynomialOrder>
      <SpatialReference xsi:type="typens:UnknownCoordinateSystem">
        <XOrigin>-1016.5</XOrigin>
        <YOrigin>-1289.5</YOrigin>
        <XYScale>3546141438874.4053</XYScale>
        <XYTolerance>5.6399329650957972e-013</XYTolerance>
        <HighPrecision>true</HighPrecision>
      </SpatialReference>
      <SourceGCPs xsi:type="typens:ArrayOfDouble">
        <Double>-0.52882499749870249</Double>
        <Double>0.5432239659076844</Double>
        <Double>507.50549523632287</Double>
        <Double>0.50373723455996533</Double>
        <Double>507.49816355522711</Double>
        <Double>-429.50929406192881</Double>
        <Double>-0.49645500962544004</Double>
        <Double>-429.49496315153726</Double>
      </SourceGCPs>
      <TargetGCPs xsi:type="typens:ArrayOfDouble">
        <Double>126.0541261621</Double>
        <Double>34.623951898999998</Double>
        <Double>126.41926250980001</Double>
        <Double>34.623951898999998</Double>
        <Double>126.41926250980001</Double>
        <Double>34.314879793700001</Double>
        <Double>126.0541261621</Double>
        <Double>34.314879793700001</Double>
      </TargetGCPs>
      <Name />
    </GeodataXform>
  </Metadata>
</PAMDataset>
