# Supplementary material for: A coastline generalization method that considers buffer consistency
Source: PLoS One. 2018 Nov 1;13(11):e0206565. doi: 10.1371/journal.pone.0206565 (PMC6211722; doi:10.1371/journal.pone.0206565)
Supplement: S1 File — (ZIP) [file pone.0206565.s001.zip › Data used in methodology/the data used Fig 9/Dis-25.bmp.aux.xml]

<PAMDataset>
  <Metadata domain="xml:ESRI" format="xml">
    <GeodataXform xsi:type="typens:PolynomialXform" xmlns:xsi="http://www.w3.org/2001/XMLSchema-instance" xmlns:xs="http://www.w3.org/2001/XMLSchema" xmlns:typens="http://www.esri.com/schemas/ArcGIS/10.1">
      <PolynomialOrder>1</PolynomialOrder>
      <SpatialReference xsi:type="typens:GeographicCoordinateSystem">
        <WKT>GEOGCS[&quot;GCS_WGS_1984&quot;,DATUM[&quot;D_WGS_1984&quot;,SPHEROID[&quot;WGS_1984&quot;,6378137.0,298.257223563]],PRIMEM[&quot;Greenwich&quot;,0.0],UNIT[&quot;Degree&quot;,0.0174532925199433],AUTHORITY[&quot;EPSG&quot;,4326]]</WKT>
        <XOrigin>-400</XOrigin>
        <YOrigin>-400</YOrigin>
        <XYScale>11258999068426.24</XYScale>
        <ZOrigin>-100000</ZOrigin>
        <ZScale>10000</ZScale>
        <MOrigin>-100000</MOrigin>
        <MScale>10000</MScale>
        <XYTolerance>8.983152841195215e-009</XYTolerance>
        <ZTolerance>0.001</ZTolerance>
        <MTolerance>0.001</MTolerance>
        <HighPrecision>true</HighPrecision>
        <LeftLongitude>-180</LeftLongitude>
        <WKID>4326</WKID>
        <LatestWKID>4326</LatestWKID>
      </SpatialReference>
      <SourceGCPs xsi:type="typens:ArrayOfDouble">
        <Double>-0.49793884772751357</Double>
        <Double>0.50611239822545673</Double>
        <Double>-0.49998988993238619</Double>
        <Double>-1696.5000524074446</Double>
        <Double>2007.5018304364003</Double>
        <Double>-1696.5006985761165</Double>
        <Double>2007.4990430323337</Double>
        <Double>0.50176064633413742</Double>
      </SourceGCPs>
      <TargetGCPs xsi:type="typens:ArrayOfDouble">
        <Double>126.0565532323</Double>
        <Double>34.621788390699997</Double>
        <Double>126.0565532323</Double>
        <Double>34.317306863900001</Double>
        <Double>126.41683543960001</Double>
        <Double>34.317306863900001</Double>
        <Double>126.41683543960001</Double>
        <Double>34.621788390699997</Double>
      </TargetGCPs>
      <Name />
    </GeodataXform>
  </Metadata>
</PAMDataset>
