# Supplementary material for: A coastline generalization method that considers buffer consistency
Source: PLoS One. 2018 Nov 1;13(11):e0206565. doi: 10.1371/journal.pone.0206565 (PMC6211722; doi:10.1371/journal.pone.0206565)
Supplement: S1 File — (ZIP) [file pone.0206565.s001.zip › Data used in methodology/the data used Fig 9/Dis-50.bmp.aux.xml]

<PAMDataset>
  <Metadata domain="xml:ESRI" format="xml">
    <GeodataXform xsi:type="typens:PolynomialXform" xmlns:xsi="http://www.w3.org/2001/XMLSchema-instance" xmlns:xs="http://www.w3.org/2001/XMLSchema" xmlns:typens="http://www.esri.com/schemas/ArcGIS/10.1">
      <PolynomialOrder>1</PolynomialOrder>
      <SpatialReference xsi:type="typens:UnknownCoordinateSystem">
        <XOrigin>-2016.5</XOrigin>
        <YOrigin>-2555.5</YOrigin>
        <XYScale>1787142709274.0059</XYScale>
        <XYTolerance>1.1191048088221582e-012</XYTolerance>
        <HighPrecision>true</HighPrecision>
      </SpatialReference>
      <SourceGCPs xsi:type="typens:ArrayOfDouble">
        <Double>-0.50073382011651735</Double>
        <Double>0.50162272294599297</Double>
        <Double>-0.49669982692915937</Double>
        <Double>-851.50089629327749</Double>
        <Double>1007.4995680891084</Double>
        <Double>-851.49938461593808</Double>
        <Double>1007.4981292699883</Double>
        <Double>0.50028171086373163</Double>
      </SourceGCPs>
      <TargetGCPs xsi:type="typens:ArrayOfDouble">
        <Double>126.05574501869999</Double>
        <Double>34.622389162799998</Double>
        <Double>126.05574501869999</Double>
        <Double>34.316498650299998</Double>
        <Double>126.4176436532</Double>
        <Double>34.316498650299998</Double>
        <Double>126.4176436532</Double>
        <Double>34.622389162799998</Double>
      </TargetGCPs>
      <Name />
    </GeodataXform>
  </Metadata>
</PAMDataset>
