# Supplementary material for: A coastline generalization method that considers buffer consistency
Source: PLoS One. 2018 Nov 1;13(11):e0206565. doi: 10.1371/journal.pone.0206565 (PMC6211722; doi:10.1371/journal.pone.0206565)
Supplement: S1 File — (ZIP) [file pone.0206565.s001.zip › Data used in methodology/the data used Fig 9/Dis.bpwx]

0.00017942346352376048
2.2329210991805357e-010
-3.892728685640222e-011
-0.00017942295411043551
126.05664279122571
34.62169774884655
