# Supplementary material for: A coastline generalization method that considers buffer consistency
Source: PLoS One. 2018 Nov 1;13(11):e0206565. doi: 10.1371/journal.pone.0206565 (PMC6211722; doi:10.1371/journal.pone.0206565)
Supplement: S1 File — (ZIP) [file pone.0206565.s001.zip › Data used in methodology/the data used Fig 9/Dis1000.bpwx]

0.00035902729022829543
-3.0392892245540235e-011
-1.1531033236696366e-009
-0.00035902596267794638
126.05592456229509
34.622209323250416
