# Supplementary material for: A coastline generalization method that considers buffer consistency
Source: PLoS One. 2018 Nov 1;13(11):e0206565. doi: 10.1371/journal.pone.0206565 (PMC6211722; doi:10.1371/journal.pone.0206565)
Supplement: S1 File — (ZIP) [file pone.0206565.s001.zip › Data used in methodology/the data used Fig 9/Dis500.bpwx]

0.00071875186574380683
3.8070800428112249e-008
-2.0925688902082669e-008
-0.00071872953353225948
126.05449911139308
34.623566007396384
