# Supplementary material for: A coastline generalization method that considers buffer consistency
Source: PLoS One. 2018 Nov 1;13(11):e0206565. doi: 10.1371/journal.pone.0206565 (PMC6211722; doi:10.1371/journal.pone.0206565)
Supplement: S1 File — (ZIP) [file pone.0206565.s001.zip › Data used in methodology/the data used Fig 9/topBLR-100.txt]

 34.6239518990  34.3148797937 126.0541261621 126.4192625098
