# Supplementary material for: A coastline generalization method that considers buffer consistency
Source: PLoS One. 2018 Nov 1;13(11):e0206565. doi: 10.1371/journal.pone.0206565 (PMC6211722; doi:10.1371/journal.pone.0206565)
Supplement: S1 File — (ZIP) [file pone.0206565.s001.zip › Data used in methodology/the data used Fig 3/distance fileds/bufPoint.txt]

126.2450868583  34.6003351874 126.2491683960  34.5895843506      1250.0182

126.2458861305  34.6005209557 126.2491683960  34.5895843506      1250.0378

126.2466854027  34.6006630139 126.2491683960  34.5895843506      1249.9212

126.2474846750  34.6007660451 126.2491683960  34.5895843506      1250.0004

126.2482839472  34.6008284882 126.2491683960  34.5895843506      1249.9840

126.2490832194  34.6008519044 126.2491683960  34.5895843506      1249.9700

126.2498824916  34.6008519044 126.2498855591  34.5895843506      1249.9456

126.2506817638  34.6008519044 126.2508316040  34.5895843506      1250.0212

126.2514810360  34.6008394157 126.2508316040  34.5895843506      1249.9807

126.2522803083  34.6007879002 126.2508316040  34.5895843506      1249.9306

126.2530795805  34.6006973576 126.2508316040  34.5895843506      1249.9301

126.2538788527  34.6005662270 126.2508316040  34.5895843506      1249.9149

126.2546781249  34.6003945084 126.2508316040  34.5895843506      1250.0422

126.2554773971  34.6001775184 126.2508316040  34.5895843506      1250.0294

126.2555648175  34.6001509801 126.2508316040  34.5895843506      1250.0252

126.2562766694  34.5999136962 126.2508316040  34.5895843506      1250.0079

126.2570759416  34.5995999194 126.2508316040  34.5895843506      1250.0350

126.2576254412  34.5993517066 126.2508316040  34.5895843506      1249.9813

126.2578752138  34.5991550120 126.2575302124  34.5878906250      1249.9947

126.2586744860  34.5991191072 126.2575302124  34.5878906250      1250.0263

126.2594737582  34.5990441754 126.2575302124  34.5878906250      1250.0788

126.2602730304  34.5989286556 126.2575302124  34.5878906250      1250.0688

126.2610723027  34.5987709867 126.2575302124  34.5878906250      1249.9677

126.2618715749  34.5985711686 126.2575302124  34.5878906250      1249.9718

126.2619402623  34.5985524356 126.2575302124  34.5878906250      1250.0273

126.2626708471  34.5983260793 126.2575302124  34.5878906250      1250.0090

126.2634701193  34.5980310354 126.2575302124  34.5878906250      1249.9396

126.2641195280  34.5977531617 126.2575302124  34.5878906250      1249.9701

126.2642693915  34.5976844760 126.2575302124  34.5878906250      1250.0485

126.2650686638  34.5972770345 126.2575302124  34.5878906250      1249.9970

126.2656275299  34.5969538899 126.2575302124  34.5878906250      1250.0668

126.2658679360  34.5968945702 126.2591705322  34.5870819092      1249.9770

126.2666672082  34.5966416755 126.2666702271  34.5853729248      1250.0775

126.2674664804  34.5966291869 126.2675247192  34.5853614807      1249.9731

126.2682657526  34.5966135761 126.2675247192  34.5853614807      1250.0798

126.2690650249  34.5965573773 126.2675247192  34.5853614807      1250.0084

126.2698642971  34.5964621515 126.2675247192  34.5853614807      1249.9967

126.2706635693  34.5963263377 126.2675247192  34.5853614807      1249.9862

126.2714378643  34.5961546165 126.2675247192  34.5853614807      1249.9767

126.2714628415  34.5961483747 126.2675247192  34.5853614807      1249.9739

126.2722621137  34.5959267015 126.2675247192  34.5853614807      1250.0189

126.2730613859  34.5956566350 126.2675247192  34.5853614807      1249.9327

126.2738169480  34.5953553444 126.2675247192  34.5853614807      1249.9310

126.2738606582  34.5953366138 126.2675247192  34.5853614807      1249.9481

126.2746599304  34.5949338556 126.2733078003  34.5837211609      1250.0289

126.2754592026  34.5948479963 126.2733078003  34.5837211609      1250.0148

126.2762584748  34.5947215489 126.2733078003  34.5837211609      1249.9711

126.2770515027  34.5945560720 126.2733078003  34.5837211609      1250.0581

126.2770577470  34.5945545135 126.2733078003  34.5837211609      1250.0494

126.2778570193  34.5943422068 126.2733078003  34.5837211609      1249.9601

126.2786562915  34.5941814157 126.2783355713  34.5829162598      1250.0246

126.2794555637  34.5941455109 126.2783355713  34.5829162598      1249.9257

126.2802548359  34.5940721402 126.2783355713  34.5829162598      1250.0194

126.2810541081  34.5939581815 126.2783355713  34.5829162598      1250.0473

126.2818533804  34.5938020736 126.2783355713  34.5829162598      1249.9788

126.2820531984  34.5937568022 126.2783355713  34.5829162598      1250.0047

126.2826526526  34.5936038167 126.2783355713  34.5829162598      1250.0083

126.2834519248  34.5933602884 126.2783355713  34.5829162598      1250.0615

126.2842511970  34.5930668056 126.2783355713  34.5829162598      1249.9961

126.2845197025  34.5929575298 126.2783355713  34.5829162598      1250.0730

126.2850504692  34.5927202462 126.2783355713  34.5829162598      1249.9438

126.2858497414  34.5923159269 126.2783355713  34.5829162598      1250.0145

126.2861307356  34.5921582576 126.2783355713  34.5829162598      1250.0300

126.2866490137  34.5918881913 126.2799987793  34.5820541382      1249.9435

126.2874482859  34.5914885552 126.2799987793  34.5820541382      1249.9821

126.2876824477  34.5913589855 126.2799987793  34.5820541382      1249.9612

126.2889344327  34.5905597115 126.2799987793  34.5820541382      1249.9450

126.2890468303  34.5904785374 126.2799987793  34.5820541382      1249.9860

126.2898461025  34.5899961641 126.2898483276  34.5787277222      1250.0419

126.2906453748  34.5899867977 126.2908325195  34.5787200928      1249.9671

126.2914446470  34.5899774312 126.2908325195  34.5787200928      1250.0723

126.2922439192  34.5899274767 126.2908325195  34.5787200928      1249.9940

126.2930431914  34.5898384952 126.2908325195  34.5787200928      1249.9628

126.2935552252  34.5897604402 126.2908325195  34.5787200928      1249.9542

126.2938424636  34.5897104867 126.2908325195  34.5787200928      1250.0813

126.2946417359  34.5895387681 126.2908325195  34.5787200928      1249.9983

126.2954410081  34.5893233393 126.2908325195  34.5787200928      1249.9355

126.2962402803  34.5890626391 126.2908325195  34.5787200928      1250.0121

126.2965150301  34.5889611687 126.2908325195  34.5787200928      1249.9907

126.2970395525  34.5887504234 126.2908325195  34.5787200928      1249.9600

126.2978388247  34.5883835700 126.2908325195  34.5787200928      1249.9572

126.2982696824  34.5881618961 126.2908325195  34.5787200928      1250.0641

126.2986380969  34.5879558345 126.2908325195  34.5787200928      1250.0279

126.2994373692  34.5874562893 126.2908325195  34.5787200928      1250.0011

126.2995747441  34.5873626245 126.2908325195  34.5787200928      1250.0128

126.3006144224  34.5865633518 126.2908325195  34.5787200928      1250.0026

126.3010359136  34.5862605032 126.2974472046  34.5753898621      1250.0566

126.3018351858  34.5860575629 126.2974472046  34.5753898621      1250.0092

126.3026344580  34.5858093514 126.2974472046  34.5753898621      1250.0159

126.3027655886  34.5857640801 126.2974472046  34.5753898621      1250.0210

126.3034337303  34.5855111854 126.2974472046  34.5753898621      1249.9417

126.3042330025  34.5851615038 126.2974472046  34.5753898621      1250.0766

126.3046295164  34.5849648073 126.2974472046  34.5753898621      1249.9954

126.3050322747  34.5847493791 126.2974472046  34.5753898621      1249.9452

126.3058315469  34.5842716891 126.2974472046  34.5753898621      1250.0347

126.3059938991  34.5841655356 126.2974472046  34.5753898621      1250.0646

126.3070710433  34.5833662627 126.2974472046  34.5753898621      1250.0663

126.3079499305  34.5825669902 126.2974472046  34.5753898621      1250.0167

126.3082293636  34.5823219020 126.3007812500  34.5728874207      1249.9579

126.3090286358  34.5818551395 126.3007812500  34.5728874207      1249.9242

126.3091660107  34.5817677190 126.3007812500  34.5728874207      1249.9385

126.3102743765  34.5809684460 126.3007812500  34.5728874207      1249.9390

126.3106271802  34.5807358462 126.3033294678  34.5712203979      1250.0487

126.3114264524  34.5802815723 126.3033294678  34.5712203979      1249.9481

126.3116075376  34.5801691745 126.3033294678  34.5712203979      1249.9703

126.3127377584  34.5793699013 126.3033294678  34.5712203979      1250.0214

126.3136556726  34.5785706286 126.3033294678  34.5712203979      1250.0487

126.3144143568  34.5777713565 126.3033294678  34.5712203979      1250.0676

126.3152292398  34.5769720843 126.3042297363  34.5703239441      1250.0392

126.3160597336  34.5761728119 126.3053894043  34.5691680908      1249.9885

126.3167590968  34.5753735401 126.3053894043  34.5691680908      1249.9330

126.3176005181  34.5745742677 126.3066101074  34.5679168701      1249.9953

126.3184341341  34.5737749953 126.3078918457  34.5666389465      1250.0040

126.3191553524  34.5729757235 126.3078918457  34.5666389465      1249.9715

126.3197548065  34.5721764520 126.3078918457  34.5666389465      1249.9527

126.3202512295  34.5713771802 126.3078918457  34.5666389465      1250.0307

126.3206539878  34.5705779072 126.3078918457  34.5666389465      1249.9765

126.3210583071  34.5697786358 126.3087234497  34.5649986267      1249.9677

126.3214673097  34.5689793627 126.3087234497  34.5649986267      1250.0556

126.3218888009  34.5681800913 126.3096084595  34.5633049011      1249.9912

126.3223071700  34.5673808181 126.3096084595  34.5633049011      1249.9823

126.3226412408  34.5665815469 126.3096084595  34.5633049011      1250.0169

126.3228956966  34.5657822744 126.3096084595  34.5633049011      1249.9447

126.3230783428  34.5649830016 126.3096084595  34.5633049011      1250.0642

126.3231876183  34.5641837289 126.3096084595  34.5633049011      1249.9673

126.3232297674  34.5633844565 126.3096084595  34.5633049011      1250.0648

126.3232016680  34.5625851844 126.3096084595  34.5633049011      1250.0133

126.3231642021  34.5617859124 126.3095779419  34.5625839233      1249.9734

126.3231220530  34.5609866403 126.3095245361  34.5616378784      1249.9702

126.3230315104  34.5601873685 126.3095245361  34.5616378784      1249.9774

126.3228707193  34.5593880967 126.3095245361  34.5616378784      1249.9952

126.3234155357  34.5590103159 126.3258056641  34.5479164124      1250.0721

126.3242148079  34.5594193185 126.3308029175  34.5495567322      1250.0496

126.3250140802  34.5597565115 126.3308029175  34.5495567322      1250.0163

126.3258133524  34.5600406278 126.3308029175  34.5495567322      1249.9157

126.3266126246  34.5602779117 126.3308029175  34.5495567322      1249.9611

126.3274118968  34.5604699244 126.3308029175  34.5495567322      1249.9920

126.3282111690  34.5606182269 126.3308029175  34.5495567322      1249.9216

126.3290104413  34.5609882025 126.3358078003  34.5512237549      1249.9999

126.3298097135  34.5613893997 126.3374404907  34.5520553589      1250.0492

126.3306089857  34.5618030855 126.3374404907  34.5520553589      1249.9589

126.3314082579  34.5621574503 126.3374404907  34.5520553589      1249.9417

126.3322075301  34.5624587385 126.3374404907  34.5520553589      1250.0159

126.3330068023  34.5627100721 126.3374404907  34.5520553589      1250.0365

126.3338060746  34.5629145734 126.3374404907  34.5520553589      1249.9665

126.3346053468  34.5630769256 126.3374404907  34.5520553589      1250.0308

126.3354046190  34.5631971286 126.3374404907  34.5520553589      1250.0274

126.3362038912  34.5632767436 126.3374404907  34.5520553589      1249.9791

126.3370031634  34.5633173317 126.3374404907  34.5520553589      1249.9633

126.3378024357  34.5633188927 126.3374404907  34.5520553589      1249.9334

126.3386017079  34.5633235760 126.3386001587  34.5520553589      1250.0115

126.3394009801  34.5633235760 126.3394012451  34.5520553589      1250.0115

126.3402002523  34.5633220149 126.3399963379  34.5520553589      1249.9784

126.3409995245  34.5632923544 126.3399963379  34.5520553589      1249.9434

126.3417987968  34.5632236670 126.3399963379  34.5520553589      1249.9234

126.3425980690  34.5631159525 126.3399963379  34.5520553589      1249.9973

126.3433973412  34.5629660890 126.3399963379  34.5520553589      1249.9541

126.3441966134  34.5627740763 126.3399963379  34.5520553589      1249.9804

126.3448460221  34.5625851841 126.3399963379  34.5520553589      1250.0248

126.3449958856  34.5625367924 126.3399963379  34.5520553589      1249.9930

126.3457951578  34.5622511150 126.3399963379  34.5520553589      1249.9958

126.3465944301  34.5619123610 126.3399963379  34.5520553589      1249.9427

126.3468629356  34.5617859133 126.3399963379  34.5520553589      1249.9321

126.3473937023  34.5615174081 126.3399963379  34.5520553589      1250.0739

126.3481929745  34.5610896726 126.3416137695  34.5512237549      1249.9725

126.3484146477  34.5609866412 126.3416137695  34.5512237549      1250.0110

126.3489922467  34.5606947197 126.3416137695  34.5512237549      1249.9681

126.3497915189  34.5602342015 126.3416137695  34.5512237549      1249.9676

126.3498664507  34.5601873691 126.3416137695  34.5512237549      1249.9724

126.3509997937  34.5593880963 126.3416137695  34.5512237549      1249.9434

126.3519208301  34.5585888236 126.3416137695  34.5512237549      1249.9627

126.3527419574  34.5577895513 126.3420257568  34.5508346558      1250.0374

126.3534335152  34.5569902795 126.3420257568  34.5508346558      1250.0130

126.3540079921  34.5561910079 126.3420257568  34.5508346558      1250.0015

126.3544809989  34.5553917339 126.3420257568  34.5508346558      1249.9522

126.3548650242  34.5545924633 126.3420257568  34.5508346558      1249.9749

126.3551678735  34.5537931900 126.3420257568  34.5508346558      1250.0695

126.3553926688  34.5529939192 126.3420257568  34.5508346558      1250.0200

126.3555456545  34.5521946469 126.3420257568  34.5508346558      1250.0403

126.3556283916  34.5513953745 126.3420257568  34.5508346558      1250.0513

126.3557735719  34.5505961019 126.3453903198  34.5433044434      1250.0465

126.3565213286  34.5497968299 126.3453903198  34.5433044434      1250.0349

126.3571426378  34.5489975580 126.3453903198  34.5433044434      1250.0121

126.3576562327  34.5481982840 126.3453903198  34.5433044434      1249.9368

126.3580777239  34.5473990133 126.3453903198  34.5433044434      1250.0246

126.3584133558  34.5465997398 126.3453903198  34.5433044434      1250.0379

126.3586693727  34.5458004692 126.3453903198  34.5433044434      1249.9529

126.3588535799  34.5450011967 126.3453903198  34.5433044434      1250.0652

126.3589644165  34.5442019242 126.3453903198  34.5433044434      1249.9644

126.3601289811  34.5434026503 126.3516921997  34.5345573425      1250.0476

126.3601820578  34.5433667478 126.3516921997  34.5345573425      1249.9559

126.3609813300  34.5427969541 126.3516921997  34.5345573425      1250.0382

126.3612248583  34.5426033801 126.3516921997  34.5345573425      1249.9714

126.3621193563  34.5418041077 126.3516921997  34.5345573425      1249.9890

126.3629186285  34.5410048354 126.3524398804  34.5338096619      1249.9638

126.3637116564  34.5402055632 126.3529205322  34.5333328247      1250.0383

126.3643907256  34.5394062913 126.3529205322  34.5333328247      1250.0654

126.3649527138  34.5386070168 126.3529205322  34.5333328247      1249.9477

126.3654179152  34.5378077462 126.3529205322  34.5333328247      1250.0631

126.3663280240  34.5370084736 126.3583297729  34.5278892517      1250.0087

126.3665762355  34.5369272987 126.3599472046  34.5270843506      1250.0432

126.3673755077  34.5365276626 126.3599472046  34.5270843506      1249.9832

126.3679359349  34.5362092013 126.3599472046  34.5270843506      1250.0051

126.3681747800  34.5360624612 126.3599472046  34.5270843506      1249.9871

126.3689740522  34.5355192059 126.3599472046  34.5270843506      1249.9182

126.3691223546  34.5354099303 126.3599472046  34.5270843506      1250.0038

126.3700792958  34.5346106578 126.3599472046  34.5270843506      1249.9288

126.3708707626  34.5338113856 126.3599472046  34.5270843506      1250.0386

126.3716950121  34.5330121133 126.3609848022  34.5260543823      1250.0263

126.3724927232  34.5322128411 126.3617782593  34.5252609253      1249.9427

126.3732998009  34.5314135688 126.3625793457  34.5244674683      1249.9852

126.3741115617  34.5306142966 126.3637466431  34.5233078003      1250.0022

126.3748624405  34.5298150245 126.3637466431  34.5233078003      1250.0417

126.3754853108  34.5290157526 126.3637466431  34.5233078003      1249.9852

126.3760020278  34.5282164788 126.3637466431  34.5233078003      1250.0240

126.3764235190  34.5274172079 126.3637466431  34.5233078003      1249.9822

126.3767607120  34.5266179345 126.3637466431  34.5233078003      1250.0060

126.3772321577  34.5258186635 126.3658905029  34.5195846558      1250.0480

126.3777660466  34.5256079182 126.3749465942  34.5145835876      1250.0485

126.3785653188  34.5254471271 126.3749465942  34.5145835876      1250.0779

126.3793645910  34.5252426258 126.3749465942  34.5145835876      1250.0744

126.3800826872  34.5250193894 126.3749465942  34.5145835876      1250.0306

126.3801638632  34.5249912921 126.3749465942  34.5145835876      1249.9821

126.3809631355  34.5246915651 126.3749465942  34.5145835876      1249.9934

126.3817624077  34.5243387613 126.3749465942  34.5145835876      1250.0868

126.3820028138  34.5242201191 126.3749465942  34.5145835876      1250.0086

126.3825616799  34.5239235144 126.3749465942  34.5145835876      1249.9541

126.3833609521  34.5234427022 126.3749465942  34.5145835876      1250.0886

126.3833921737  34.5234208471 126.3749465942  34.5145835876      1249.9601

126.3844880508  34.5226215744 126.3749465942  34.5145835876      1250.0441

126.3853794267  34.5218223019 126.3749465942  34.5145835876      1249.9876

126.3861552827  34.5210230298 126.3756790161  34.5138282776      1249.9337

126.3869420663  34.5202237576 126.3762207031  34.5132789612      1250.0644

126.3876320630  34.5194244857 126.3762207031  34.5132789612      1250.0704

126.3882034178  34.5186252138 126.3762207031  34.5132789612      1249.9411

126.3886764246  34.5178259405 126.3762207031  34.5132789612      1250.0083

126.3890588888  34.5170266693 126.3762207031  34.5132789612      1250.0064

126.3895162849  34.5162273959 126.3770828247  34.5116386414      1250.0384

126.3899034323  34.5154281248 126.3770828247  34.5116386414      1250.0565

126.3902078426  34.5146288519 126.3770828247  34.5116386414      1250.0271

126.3908166633  34.5138295802 126.3807754517  34.5062217712      1249.9868

126.3916986727  34.5130303078 126.3812255859  34.5058326721      1249.9834

126.3924308185  34.5122310357 126.3812255859  34.5058326721      1250.0333

126.3930380781  34.5114317638 126.3812255859  34.5058326721      1249.9848

126.3935407454  34.5106324902 126.3812255859  34.5058326721      1249.9874

126.3939513090  34.5098332192 126.3812255859  34.5058326721      1250.0487

126.3942760134  34.5090339460 126.3812255859  34.5058326721      1249.9526

126.3945242248  34.5082346725 126.3812255859  34.5058326721      1249.9748

126.3946990656  34.5074354026 126.3812255859  34.5058326721      1250.0147

126.3948020968  34.5066361303 126.3812255859  34.5058326721      1249.9554

126.3948364406  34.5058368580 126.3812255859  34.5058326721      1249.9336

126.3948364406  34.5050375857 126.3812255859  34.5050392151      1249.9454

126.3948442459  34.5042383135 126.3812332153  34.5042381287      1249.9735

126.3948520513  34.5034390413 126.3812408447  34.5034408569      1250.0016

126.3948582957  34.5026397690 126.3812484741  34.5025291443      1249.9474

126.3948333184  34.5018404969 126.3812484741  34.5025291443      1249.9359

126.3947396537  34.5010412248 126.3812484741  34.5025291443      1249.9492

126.3945757404  34.5002419528 126.3812484741  34.5025291443      1249.9768

126.3945507632  34.5001420437 126.3812484741  34.5025291443      1250.0323

126.3943384565  34.4994426791 126.3812484741  34.5025291443      1249.9760

126.3940246797  34.4986434080 126.3812484741  34.5025291443      1250.0296

126.3937514910  34.4980751757 126.3812484741  34.5025291443      1250.0601

126.3936266047  34.4978441342 126.3812484741  34.5025291443      1249.9715

126.3931379871  34.4970448637 126.3812484741  34.5025291443      1249.9793

126.3929522187  34.4967763584 126.3812484741  34.5025291443      1250.0452

126.3925463383  34.4962455910 126.3812484741  34.5025291443      1249.9961

126.3926993240  34.4954463182 126.3795547485  34.4925270081      1249.9638

126.3929209972  34.4946470448 126.3795547485  34.4925270081      1249.9734

126.3930708607  34.4938477750 126.3795547485  34.4925270081      1250.0365

126.3931489146  34.4930485026 126.3795547485  34.4925270081      1249.9349

126.3931598422  34.4922492304 126.3795547485  34.4925270081      1249.9850

126.3932956560  34.4914499579 126.3828201294  34.4842567444      1250.0315

126.3940699510  34.4906506857 126.3837203979  34.4833335876      1250.0337

126.3948208298  34.4898514136 126.3837203979  34.4833335876      1249.9645

126.3954468223  34.4890521417 126.3837203979  34.4833335876      1250.0535

126.3959635393  34.4882528679 126.3837203979  34.4833335876      1250.0067

126.3963865916  34.4874535970 126.3837203979  34.4833335876      1250.0144

126.3967987163  34.4866543233 126.3846130371  34.4816398621      1249.9428

126.3972326961  34.4858550525 126.3846130371  34.4816398621      1249.9693

126.3975808167  34.4850557790 126.3846130371  34.4816398621      1250.0161

126.3978493222  34.4842565084 126.3846130371  34.4816398621      1250.0357

126.3980428959  34.4834572358 126.3846130371  34.4816398621      1250.0194

126.3981646600  34.4826579632 126.3846130371  34.4816398621      1249.9587

126.3982177367  34.4818586908 126.3846130371  34.4816398621      1249.9633

126.3982021259  34.4810594187 126.3846130371  34.4816398621      1249.9591

126.3981178277  34.4802601467 126.3846130371  34.4816398621      1249.9675

126.3979632809  34.4794608749 126.3846130371  34.4816398621      1249.9651

126.3977478521  34.4786959466 126.3846130371  34.4816398621      1250.0003

126.3977369245  34.4786616003 126.3846130371  34.4816398621      1250.0332

126.3974325142  34.4778623297 126.3846130371  34.4816398621      1249.9601

126.3970469278  34.4770630584 126.3846130371  34.4816398621      1249.9649

126.3969485798  34.4768819733 126.3846130371  34.4816398621      1250.0637

126.3961493076  34.4756643321 126.3846130371  34.4816398621      1249.9969

126.3953500354  34.4747183184 126.3846130371  34.4816398621      1249.9641

126.3945507632  34.4739424624 126.3846130371  34.4816398621      1250.0158

126.3937514910  34.4731135297 126.3833618164  34.4803886414      1249.9143

126.3929522187  34.4723173796 126.3825607300  34.4795913696      1249.9681

126.3921529465  34.4715181074 126.3816909790  34.4787216187      1249.9144

126.3913536743  34.4707875227 126.3816909790  34.4787216187      1250.0534

126.3905544021  34.4701724577 126.3816909790  34.4787216187      1249.9708

126.3897551299  34.4696448132 126.3816909790  34.4787216187      1250.0756

126.3889558577  34.4691936615 126.3816909790  34.4787216187      1250.0300

126.3881565854  34.4688065140 126.3816909790  34.4787216187      1250.0334

126.3873573132  34.4684771264 126.3816909790  34.4787216187      1249.9837

126.3865580410  34.4680962232 126.3799438477  34.4779434204      1249.9913

126.3857587688  34.4677559081 126.3799438477  34.4779434204      1250.0143

126.3849594966  34.4674686696 126.3799438477  34.4779434204      1250.0034

126.3848517821  34.4666725176 126.3712463379  34.4666404724      1250.0261

126.3848205606  34.4658732456 126.3712463379  34.4666404724      1250.0591

126.3847190905  34.4650739739 126.3712463379  34.4666404724      1249.9795

126.3845473718  34.4642747023 126.3712463379  34.4666404724      1249.9316

126.3843038436  34.4634754306 126.3712463379  34.4666404724      1250.0219

126.3841602243  34.4630945276 126.3712463379  34.4666404724      1250.0120

126.3839822614  34.4626761569 126.3712463379  34.4666404724      1250.0673

126.3835763810  34.4618768861 126.3712463379  34.4666404724      1250.0560

126.3833609521  34.4615115939 126.3712463379  34.4666404724      1250.0634

126.3825616799  34.4603844952 126.3712463379  34.4666404724      1249.9952

126.3817624077  34.4594915582 126.3712463379  34.4666404724      1249.9951

126.3809631355  34.4587547292 126.3712463379  34.4666404724      1249.9181

126.3809084977  34.4586797951 126.3697052002  34.4650726318      1250.0127

126.3801779130  34.4578805252 126.3697052002  34.4650726318      1249.9850

126.3801638632  34.4578664755 126.3697052002  34.4650726318      1249.9877

126.3793645910  34.4570718865 126.3691635132  34.4645271301      1249.9983

126.3785653188  34.4563818898 126.3691635132  34.4645271301      1250.0744

126.3777660466  34.4557980464 126.3691635132  34.4645271301      1249.9734

126.3769667744  34.4552969402 126.3691635132  34.4645271301      1249.9903

126.3761675022  34.4548676436 126.3691635132  34.4645271301      1249.9394

126.3757709882  34.4546834356 126.3645553589  34.4483070374      1250.0175

126.3763751256  34.4538841639 126.3645553589  34.4483070374      1250.0009

126.3768746707  34.4530848898 126.3645553589  34.4483070374      1249.9981

126.3772821122  34.4522856192 126.3645553589  34.4483070374      1250.0236

126.3776052555  34.4514863458 126.3645553589  34.4483070374      1250.0043

126.3778503448  34.4506870752 126.3645553589  34.4483070374      1249.9488

126.3780236246  34.4498878027 126.3645553589  34.4483070374      1250.0371

126.3781250947  34.4490885302 126.3645553589  34.4483070374      1250.0169

126.3784497990  34.4482892566 126.3654403687  34.4449996948      1249.9971

126.3787058159  34.4474899863 126.3654403687  34.4449996948      1249.9878

126.3788884621  34.4466907137 126.3654403687  34.4449996948      1250.0259

126.3789992986  34.4458914411 126.3654403687  34.4449996948      1249.9829

126.3790414478  34.4450921688 126.3654403687  34.4449996948      1249.9840

126.3790195927  34.4442928966 126.3654174805  34.4442939758      1250.0481

126.3789961765  34.4434936245 126.3653945923  34.4434928894      1250.0115

126.3789633938  34.4426943524 126.3653640747  34.4424705505      1250.0634

126.3789477831  34.4418950802 126.3653640747  34.4424705505      1250.0193

126.3788634848  34.4410958082 126.3653640747  34.4424705505      1249.9843

126.3787089380  34.4402965363 126.3653640747  34.4424705505      1249.9351

126.3785653188  34.4397595254 126.3653640747  34.4424705505      1249.9706

126.3784825816  34.4394972620 126.3653640747  34.4424705505      1249.9531

126.3781797324  34.4386979912 126.3653640747  34.4424705505      1249.9619

126.3777957071  34.4378987197 126.3653640747  34.4424705505      1250.0376

126.3777660466  34.4378456430 126.3653640747  34.4424705505      1249.9519

126.3769667744  34.4365905359 126.3653640747  34.4424705505      1250.0335

126.3761675022  34.4356257893 126.3653640747  34.4424705505      1249.9562

126.3753682299  34.4347640740 126.3649978638  34.4420547485      1250.0057

126.3745689577  34.4340491000 126.3649978638  34.4420547485      1249.9866

126.3737696855  34.4334434015 126.3649978638  34.4420547485      1249.9931

126.3729704133  34.4329251235 126.3649978638  34.4420547485      1250.0328

126.3721711411  34.4324817771 126.3649978638  34.4420547485      1249.9440

126.3713718688  34.4317480702 126.3617782593  34.4397354126      1250.0203

126.3705725966  34.4309331872 126.3607788086  34.4387512207      1249.9691

126.3697733244  34.4302993893 126.3607788086  34.4387512207      1249.9845

126.3689740522  34.4297592561 126.3607788086  34.4387512207      1249.9363

126.3681747800  34.4292940547 126.3607788086  34.4387512207      1250.0730

126.3673755077  34.4288975408 126.3607788086  34.4387512207      1249.9709

126.3665762355  34.4284120454 126.3591690063  34.4378623962      1250.0057

126.3663451959  34.4283074518 126.3537216187  34.4324989319      1250.0050

126.3659237047  34.4275081808 126.3529205322  34.4308052063      1249.9269

126.3657769633  34.4271335220 126.3529205322  34.4308052063      1249.9565

126.3656567603  34.4267089068 126.3520584106  34.4266662598      1249.9734

126.3656270998  34.4259096347 126.3520584106  34.4266662598      1250.0648

126.3655271907  34.4251103630 126.3520584106  34.4266662598      1250.0388

126.3653570332  34.4243110914 126.3520584106  34.4266662598      1250.0374

126.3651135049  34.4235118197 126.3520584106  34.4266662598      1250.0273

126.3649776911  34.4231496496 126.3520584106  34.4266662598      1249.9989

126.3647919227  34.4227125460 126.3520584106  34.4266662598      1249.9675

126.3643876034  34.4219132752 126.3520584106  34.4266662598      1249.9763

126.3641784189  34.4215573494 126.3520584106  34.4266662598      1249.9695

126.3633791467  34.4204240064 126.3520584106  34.4266662598      1249.9731

126.3625798744  34.4195279473 126.3520584106  34.4266662598      1249.9856

126.3617806022  34.4187879961 126.3520584106  34.4266662598      1249.9920

126.3617212812  34.4187161842 126.3505249023  34.4251098633      1249.9431

126.3609922575  34.4179169142 126.3505249023  34.4251098633      1250.0150

126.3609813300  34.4179059867 126.3505249023  34.4251098633      1250.0165

126.3601820578  34.4171020312 126.3497314453  34.4243125916      1250.0868

126.3593827856  34.4162887093 126.3489456177  34.4235115051      1250.0138

126.3585835133  34.4154816317 126.3483047485  34.4228591919      1250.0499

126.3577842411  34.4147807074 126.3483047485  34.4228591919      1249.9938

126.3569849689  34.4141859365 126.3483047485  34.4228591919      1249.9729

126.3569147204  34.4139205510 126.3437194824  34.4166374207      1249.9529

126.3566368484  34.4131212801 126.3437194824  34.4166374207      1249.9499

126.3562793614  34.4123220087 126.3437194824  34.4166374207      1249.9750

126.3561856967  34.4121378015 126.3437194824  34.4166374207      1250.0441

126.3553864245  34.4108514727 126.3437194824  34.4166374207      1249.9639

126.3552927598  34.4107234622 126.3437194824  34.4166374207      1249.9773

126.3546402289  34.4099241920 126.3437194824  34.4166374207      1250.0350

126.3545871522  34.4098648711 126.3437194824  34.4166374207      1250.0632

126.3537878800  34.4090203276 126.3433303833  34.4162216187      1249.9862

126.3529886078  34.4082913039 126.3433303833  34.4162216187      1249.9295

126.3521893356  34.4076731168 126.3433303833  34.4162216187      1250.0354

126.3519785900  34.4075263740 126.3433303833  34.4162216187      1250.0167

126.3514868502  34.4067271031 126.3378906250  34.4067268372      1250.0661

126.3514852892  34.4059278309 126.3378906250  34.4059295654      1249.9345

126.3514837281  34.4051285587 126.3378906250  34.4049453735      1249.9694

126.3514884113  34.4043292865 126.3379440308  34.4033622742      1249.9535

126.3515368048  34.4035300142 126.3379440308  34.4033622742      1249.9361

126.3515180718  34.4027307420 126.3379440308  34.4033622742      1250.0457

126.3514681173  34.4019314698 126.3378906250  34.4025001526      1250.0036

126.3513900634  34.4011696635 126.3378906250  34.4025001526      1249.9835

126.3513853801  34.4011321951 126.3378906250  34.4025001526      1250.0539

126.3512308334  34.4003329238 126.3378906250  34.4025001526      1249.9426

126.3510060381  34.3995336525 126.3378906250  34.4025001526      1250.0332

126.3507031888  34.3987343809 126.3378906250  34.4025001526      1249.9693

126.3505907912  34.3984783641 126.3378906250  34.4025001526      1250.0868

126.3503191635  34.3979351076 126.3378906250  34.4025001526      1249.9680

126.3499117220  34.3971358365 126.3370590210  34.4008064270      1249.9910

126.3497915189  34.3968579646 126.3370590210  34.4008064270      1250.0126

126.3495386242  34.3963365631 126.3370590210  34.4008064270      1250.0573

126.3490749839  34.3955372921 126.3370590210  34.4008064270      1249.9666

126.3489922467  34.3954092837 126.3370590210  34.4008064270      1249.9865

126.3481929745  34.3943415060 126.3370590210  34.4008064270      1249.9815

126.3473937023  34.3934860349 126.3370590210  34.4008064270      1249.9976

126.3465944301  34.3927179843 126.3366394043  34.4003906250      1249.9448

126.3457951578  34.3920623313 126.3366394043  34.4003906250      1249.9239

126.3449958856  34.3915034651 126.3366394043  34.4003906250      1249.9415

126.3441966134  34.3910242140 126.3366394043  34.4003906250      1249.9821

126.3433973412  34.3906136504 126.3366394043  34.4003906250      1249.9704

126.3425980690  34.3902624077 126.3366394043  34.4003906250      1250.0071

126.3417987968  34.3899658028 126.3366394043  34.4003906250      1249.9574

126.3409995245  34.3897175913 126.3366394043  34.4003906250      1249.9989

126.3402002523  34.3895162122 126.3366394043  34.4003906250      1249.9439

126.3394009801  34.3893569821 126.3366394043  34.4003906250      1250.0226

126.3386017079  34.3892399012 126.3366394043  34.4003906250      1250.0368

126.3378024357  34.3891634084 126.3366394043  34.4003906250      1250.0133

126.3370031634  34.3886654243 126.3291931152  34.3978881836      1249.9912

126.3362038912  34.3882345667 126.3291931152  34.3978881836      1249.9562

126.3354046190  34.3878645911 126.3291931152  34.3978881836      1250.0440

126.3346053468  34.3875508143 126.3291931152  34.3978881836      1250.0661

126.3338060746  34.3872885531 126.3291931152  34.3978881836      1249.9904

126.3330068023  34.3870731242 126.3291931152  34.3978881836      1249.9164

126.3322075301  34.3868998445 126.3291931152  34.3978881836      1250.0527

126.3314082579  34.3867702750 126.3291931152  34.3978881836      1250.0129

126.3306089857  34.3866812935 126.3291931152  34.3978881836      1249.9741

126.3298097135  34.3866313390 126.3291931152  34.3978881836      1250.0027

126.3290104413  34.3866204114 126.3291931152  34.3978881836      1250.0411

126.3282111690  34.3866344611 126.3282089233  34.3979034424      1250.0624

126.3274118968  34.3866500719 126.3274688721  34.3979187012      1250.0343

126.3266126246  34.3866719270 126.3274688721  34.3979187012      1250.0812

126.3258133524  34.3867343702 126.3274688721  34.3979187012      1249.9775

126.3257134434  34.3867452977 126.3274688721  34.3979187012      1249.9277

126.3250140802  34.3868358403 126.3274688721  34.3979187012      1249.9686

126.3242148079  34.3869778984 126.3274688721  34.3979187012      1250.0030

126.3234155357  34.3871636668 126.3274688721  34.3979187012      1249.9205

126.3226162635  34.3873931453 126.3274688721  34.3979187012      1249.9608

126.3221604286  34.3875445691 126.3274688721  34.3979187012      1250.0503

126.3218169913  34.3876710173 126.3274688721  34.3979187012      1249.9474

126.3210177191  34.3880004049 126.3274688721  34.3979187012      1249.9726

126.3203027451  34.3883438401 126.3274688721  34.3979187012      1249.9515

126.3202184468  34.3884390680 126.3257751465  34.3987236023      1250.0613

126.3194191746  34.3887622112 126.3257751465  34.3987236023      1250.0639

126.3186199024  34.3891423338 126.3257751465  34.3987236023      1250.0253

126.3186183413  34.3891431144 126.3257751465  34.3987236023      1250.0273

126.3172555198  34.3899423853 126.3257751465  34.3987236023      1250.0493

126.3170213580  34.3899704860 126.3158340454  34.4011955261      1249.9659

126.3162220858  34.3899314590 126.3158340454  34.4011955261      1250.0273

126.3154228135  34.3899314590 126.3154220581  34.4011993408      1249.9411

126.3148233594  34.3899423851 126.3154220581  34.4011993408      1249.9420

126.3146235413  34.3899455088 126.3146209717  34.4012145996      1250.0752

126.3138242691  34.3899579974 126.3141632080  34.4012222290      1249.9248

126.3130249969  34.3899939022 126.3141632080  34.4012222290      1249.9429

126.3122257247  34.3900688340 126.3141632080  34.4012222290      1250.0026

126.3114264524  34.3901843538 126.3141632080  34.4012222290      1250.0205

126.3106271802  34.3903420227 126.3141632080  34.4012222290      1249.9678

126.3098279080  34.3905418408 126.3141632080  34.4012222290      1250.0408

126.3091691329  34.3907416570 126.3141632080  34.4012222290      1250.0153

126.3090286358  34.3907884912 126.3141632080  34.4012222290      1250.0070

126.3082293636  34.3910835350 126.3141632080  34.4012222290      1250.0516

126.3074300913  34.3902186975 126.2970275879  34.3974723816      1249.9975

126.3066308191  34.3894100588 126.2958297729  34.3962516785      1250.0012

126.3058315469  34.3886217141 126.2958297729  34.3962516785      1249.9184

126.3050322747  34.3879582558 126.2958297729  34.3962516785      1250.0013

126.3042330025  34.3873947064 126.2958297729  34.3962516785      1249.9777

126.3034337303  34.3869107721 126.2958297729  34.3962516785      1250.0494

126.3026344580  34.3864970862 126.2958297729  34.3962516785      1249.9778

126.3018351858  34.3861427214 126.2958297729  34.3962516785      1249.9915

126.3010359136  34.3858429943 126.2958297729  34.3962516785      1249.9498

126.3002366414  34.3855916607 126.2958297729  34.3962516785      1250.0241

126.2994373692  34.3853871594 126.2958297729  34.3962516785      1250.0223

126.2986380969  34.3852263683 126.2958297729  34.3962516785      1250.0004

126.2978388247  34.3851077263 126.2958297729  34.3962516785      1249.9222

126.2970395525  34.3849406909 126.2899475098  34.3945541382      1250.0362

126.2962402803  34.3845660321 126.2899475098  34.3945541382      1249.9958

126.2954410081  34.3841304912 126.2883071899  34.3937225342      1250.0264

126.2946417359  34.3837527101 126.2883071899  34.3937225342      1249.9868

126.2938424636  34.3834311280 126.2883071899  34.3937225342      1249.9649

126.2930431914  34.3831610614 126.2883071899  34.3937225342      1249.9136

126.2922439192  34.3829362661 126.2883071899  34.3937225342      1250.0852

126.2914446470  34.3827583031 126.2883071899  34.3937225342      1250.0106

126.2906453748  34.3826224893 126.2883071899  34.3937225342      1249.9554

126.2898461025  34.3822369029 126.2816390991  34.3912200928      1250.0632

126.2890468303  34.3817717015 126.2816390991  34.3912200928      1250.0478

126.2882475581  34.3813736264 126.2816390991  34.3912200928      1249.9558

126.2874482859  34.3810333113 126.2816390991  34.3912200928      1249.9370

126.2866490137  34.3807445118 126.2816390991  34.3912200928      1250.0548

126.2858497414  34.3805056668 126.2816390991  34.3912200928      1250.0346

126.2850504692  34.3803120930 126.2816390991  34.3912200928      1250.0268

126.2842511970  34.3801622295 126.2816390991  34.3912200928      1249.9427

126.2834519248  34.3800529540 126.2816390991  34.3912200928      1249.9320

126.2826526526  34.3799827054 126.2816390991  34.3912200928      1250.0364

126.2823560476  34.3795518467 126.2687759399  34.3800010681      1249.9782

126.2822826770  34.3787525748 126.2687759399  34.3800010681      1249.9387

126.2821406188  34.3779533030 126.2687759399  34.3800010681      1249.9963

126.2819251900  34.3771540311 126.2687759399  34.3800010681      1249.9320

126.2818533804  34.3769354801 126.2687759399  34.3800010681      1249.9215

126.2816348294  34.3763547575 126.2687759399  34.3800010681      1249.9308

126.2812648537  34.3755554865 126.2687759399  34.3800010681      1250.0382

126.2810541081  34.3751683392 126.2687759399  34.3800010681      1250.0599

126.2802548359  34.3739694308 126.2687759399  34.3800010681      1249.9279

126.2802454694  34.3739569397 126.2687759399  34.3800010681      1249.9431

126.2795742057  34.3731576699 126.2687759399  34.3800010681      1250.0690

126.2794555637  34.3730327837 126.2687759399  34.3800010681      1249.9372

126.2786562915  34.3722210229 126.2683334351  34.3795509338      1250.0383

126.2778570193  34.3714248728 126.2675018311  34.3787231445      1250.0295

126.2770577470  34.3707098988 126.2675018311  34.3787231445      1250.0635

126.2762584748  34.3701057614 126.2675018311  34.3787231445      1249.9893

126.2754592026  34.3695890444 126.2675018311  34.3787231445      1249.9323

126.2746599304  34.3691441370 126.2675018311  34.3787231445      1250.0298

126.2738606582  34.3687647950 126.2675018311  34.3787231445      1249.9503

126.2730613859  34.3684400906 126.2675018311  34.3787231445      1250.0651

126.2722621137  34.3681684630 126.2675018311  34.3787231445      1250.0124

126.2714628415  34.3679436677 126.2675018311  34.3787231445      1250.0291

126.2706635693  34.3677641436 126.2675018311  34.3787231445      1249.9728

126.2698642971  34.3676267687 126.2675018311  34.3787231445      1249.9444

126.2690650249  34.3675299818 126.2675018311  34.3787231445      1249.9450

126.2682657526  34.3674722219 126.2675018311  34.3787231445      1250.0316

126.2674664804  34.3674550501 126.2675018311  34.3787231445      1249.9643

126.2666672082  34.3674659776 126.2666702271  34.3787345886      1250.0174

126.2658679360  34.3674815884 126.2658081055  34.3787498474      1249.9904

126.2650686638  34.3674987603 126.2658081055  34.3787498474      1249.9253

126.2642693915  34.3675533980 126.2658081055  34.3787498474      1250.0503

126.2641819711  34.3675627644 126.2658081055  34.3787498474      1249.9546

126.2634701193  34.3676501849 126.2658081055  34.3787498474      1249.9141

126.2626708471  34.3677859987 126.2658081055  34.3787498474      1249.9741

126.2618715749  34.3679639617 126.2658081055  34.3787498474      1250.0552

126.2610723027  34.3681871959 126.2658081055  34.3787498474      1250.0541

126.2605415360  34.3683620355 126.2658081055  34.3787498474      1249.9899

126.2602730304  34.3684619457 126.2624740601  34.3795814514      1249.9804

126.2594737582  34.3685915152 126.2624740601  34.3795814514      1249.9481

126.2586744860  34.3687616728 126.2624740601  34.3795814514      1250.0733

126.2578752138  34.3689771016 126.2624740601  34.3795814514      1250.0710

126.2570759416  34.3691269652 126.2574691772  34.3803901672      1249.9411

126.2562766694  34.3691550646 126.2558059692  34.3804168701      1250.0127

126.2554773971  34.3691519424 126.2558059692  34.3804168701      1249.9745

126.2546781249  34.3690114454 126.2499694824  34.3795814514      1249.9497

126.2538788527  34.3687897722 126.2499694824  34.3795814514      1249.9485

126.2538726084  34.3683620341 126.2412185669  34.3724708557      1250.0016

126.2534511172  34.3675627639 126.2412185669  34.3724708557      1249.9806

126.2530795805  34.3669695546 126.2412185669  34.3724708557      1250.0826

126.2529359613  34.3667634905 126.2412185669  34.3724708557      1249.9920

126.2523130909  34.3659642200 126.2412185669  34.3724708557      1249.9595

126.2522803083  34.3659251931 126.2412185669  34.3724708557      1250.0087

126.2514810360  34.3650572334 126.2408294678  34.3720550537      1250.0146

126.2506817638  34.3642938660 126.2408294678  34.3720550537      1250.0083

126.2498824916  34.3636507016 126.2408294678  34.3720550537      1250.0453

126.2490832194  34.3631027631 126.2408294678  34.3720550537      1250.0410

126.2482839472  34.3626328784 126.2408294678  34.3720550537      1250.0460

126.2474846750  34.3622301201 126.2408294678  34.3720550537      1250.0338

126.2466854027  34.3618539002 126.2391357422  34.3712234497      1250.0155

126.2458861305  34.3614433366 126.2391357422  34.3712234497      1250.0300

126.2450868583  34.3610249675 126.2375259399  34.3703880310      1249.9969

126.2442875861  34.3606128428 126.2375259399  34.3703880310      1250.0738

126.2434883139  34.3602616001 126.2375259399  34.3703880310      1250.0593

126.2426890416  34.3599649952 126.2375259399  34.3703880310      1249.9627

126.2418897694  34.3597167837 126.2375259399  34.3703880310      1249.9611

126.2410904972  34.3595138435 126.2375259399  34.3703880310      1250.0342

126.2402912250  34.3593546135 126.2375259399  34.3703880310      1250.0801

126.2394919528  34.3592375326 126.2375259399  34.3703880310      1250.0647

126.2386926805  34.3591610397 126.2375259399  34.3703880310      1250.0149

126.2378934083  34.3591235738 126.2375259399  34.3703880310      1250.0120

126.2370941361  34.3591157684 126.2370910645  34.3703842163      1249.9976

126.2362948639  34.3591126463 126.2362976074  34.3703804016      1249.9208

126.2354955917  34.3591048409 126.2354965210  34.3703727722      1249.9403

126.2346963195  34.3590970355 126.2346954346  34.3703651428      1249.9598

126.2338970472  34.3590954744 126.2341918945  34.3703613281      1250.0041

126.2330977750  34.3591298181 126.2341918945  34.3703613281      1249.9586

126.2322985028  34.3592031888 126.2341918945  34.3703613281      1249.9550

126.2314992306  34.3593155865 126.2341918945  34.3703613281      1250.0778

126.2306999584  34.3592812428 126.2233352661  34.3687515259      1250.0303

126.2299006861  34.3588862899 126.2233352661  34.3687515259      1249.9332

126.2291014139  34.3585475358 126.2233352661  34.3687515259      1250.0351

126.2283021417  34.3573657994 126.2162246704  34.3625297546      1250.0241

126.2281788165  34.3571722238 126.2162246704  34.3625297546      1250.0176

126.2276059007  34.3563729534 126.2162246704  34.3625297546      1250.0638

126.2275028695  34.3562449450 126.2162246704  34.3625297546      1250.0004

126.2267035973  34.3553551302 126.2162246704  34.3625297546      1250.0859

126.2259043250  34.3545527358 126.2156753540  34.3619689941      1249.9232

126.2251050528  34.3537409750 126.2149429321  34.3612213135      1250.0135

126.2243057806  34.3530541004 126.2149429321  34.3612213135      1250.0877

126.2235065084  34.3524733792 126.2149429321  34.3612213135      1249.9336

126.2227072362  34.3519738341 126.2149429321  34.3612213135      1250.0017

126.2219079640  34.3515460985 126.2149429321  34.3612213135      1249.9862

126.2211086917  34.3511792451 126.2149429321  34.3612213135      1250.0599

126.2203094195  34.3508685904 126.2149429321  34.3612213135      1250.0406

126.2195101473  34.3506078903 126.2149429321  34.3612213135      1250.0650

126.2187108751  34.3503940226 126.2149429321  34.3612213135      1250.0812

126.2179116029  34.3502254261 126.2149429321  34.3612213135      1249.9626

126.2171123306  34.3500974176 126.2149429321  34.3612213135      1249.9965

126.2163130584  34.3500099972 126.2149429321  34.3612213135      1250.0296

126.2155137862  34.3499631649 126.2149429321  34.3612213135      1249.9570

126.2147145140  34.3499537984 126.2149429321  34.3612213135      1250.0688

126.2139152418  34.3499522373 126.2139129639  34.3612213135      1250.0654

126.2131159696  34.3499522373 126.2131195068  34.3612213135      1250.0654

126.2123166973  34.3496821707 126.2058334351  34.3595848083      1249.9732

126.2115174251  34.3492872179 126.2041397095  34.3587493896      1249.9666

126.2107181529  34.3488891428 126.2041397095  34.3587493896      1250.0614

126.2099188807  34.3485519499 126.2041397095  34.3587493896      1249.9115

126.2091196085  34.3482647114 126.2041397095  34.3587493896      1250.0380

126.2083203362  34.3480274275 126.2041397095  34.3587493896      1250.0173

126.2075210640  34.3478354148 126.2041397095  34.3587493896      1250.0025

126.2067217918  34.3476855513 126.2041397095  34.3587493896      1250.0769

126.2059225196  34.3475778368 126.2041397095  34.3587493896      1250.0540

126.2051232474  34.3474623170 126.2000579834  34.3579177856      1249.9321

126.2043239751  34.3472187888 126.2000579834  34.3579177856      1250.0382

126.2035247029  34.3470220929 126.2000579834  34.3579177856      1250.0198

126.2027254307  34.3468691072 126.2000579834  34.3579177856      1249.9444

126.2019261585  34.3467567095 126.2000579834  34.3579177856      1249.9576

126.2011268863  34.3466848999 126.2000579834  34.3579177856      1249.9247

126.2003276141  34.3466521173 126.2000579834  34.3579177856      1249.9329

126.1995283418  34.3466489951 126.1995315552  34.3579177856      1250.0331

126.1987290696  34.3464819597 126.1879425049  34.3533325195      1249.9447

126.1979297974  34.3456920540 126.1879425049  34.3533325195      1250.0689

126.1971305252  34.3449942519 126.1874694824  34.3529167175      1249.9700

126.1963312530  34.3443745037 126.1874694824  34.3529167175      1250.0677

126.1955319807  34.3438468591 126.1874694824  34.3529167175      1250.0065

126.1947327085  34.3433941463 126.1874694824  34.3529167175      1249.9596

126.1939334363  34.3430054378 126.1874694824  34.3529167175      1249.9911

126.1931341641  34.3426744891 126.1874694824  34.3529167175      1249.9958

126.1923348919  34.3423950561 126.1874694824  34.3529167175      1250.0557

126.1915356196  34.3421640164 126.1874694824  34.3529167175      1250.0765

126.1907363474  34.3418705337 126.1808319092  34.3495826721      1249.9341

126.1899370752  34.3412195639 126.1808319092  34.3495826721      1249.9930

126.1891378030  34.3406653810 126.1808319092  34.3495826721      1250.0067

126.1883385308  34.3401908131 126.1808319092  34.3495826721      1249.9775

126.1875392586  34.3397833716 126.1808319092  34.3495826721      1249.9937

126.1867399863  34.3394352511 126.1808319092  34.3495826721      1250.0274

126.1859407141  34.3391417684 126.1808319092  34.3495826721      1249.9499

126.1851414419  34.3388966790 126.1808319092  34.3495826721      1249.9445

126.1843421697  34.3386968610 126.1808319092  34.3495826721      1249.9955

126.1835428975  34.3385407531 126.1808319092  34.3495826721      1250.0056

126.1827436252  34.3384267944 126.1808319092  34.3495826721      1249.9446

126.1819443530  34.3383518626 126.1808319092  34.3495826721      1250.0159

126.1811450808  34.3383175189 126.1808319092  34.3495826721      1249.9600

126.1803458086  34.3382987859 126.1803436279  34.3495674133      1250.0132

126.1795465364  34.3382644422 126.1791687012  34.3495292664      1250.0748

126.1787472641  34.3382660033 126.1791687012  34.3495292664      1250.0197

126.1779479919  34.3383065913 126.1791687012  34.3495292664      1249.9723

126.1771487197  34.3383862063 126.1791687012  34.3495292664      1249.9792

126.1763494475  34.3385064094 126.1791687012  34.3495292664      1249.9629

126.1755501753  34.3386672005 126.1791687012  34.3495292664      1250.0674

126.1750568745  34.3387889636 126.1791687012  34.3495292664      1250.0341

126.1747509031  34.3388732628 126.1791687012  34.3495292664      1249.9939

126.1739516308  34.3391245965 126.1791687012  34.3495292664      1250.0180

126.1731523586  34.3394258847 126.1791687012  34.3495292664      1250.0096

126.1727714555  34.3395882362 126.1791687012  34.3495292664      1250.0037

126.1723530864  34.3397818106 126.1791687012  34.3495292664      1249.9637

126.1715538142  34.3401970575 126.1791687012  34.3495292664      1250.0240

126.1712259877  34.3403875086 126.1791687012  34.3495292664      1249.9767

126.1700364458  34.3411867792 126.1791687012  34.3495292664      1249.9707

126.1699552697  34.3412476633 126.1791687012  34.3495292664      1250.0316

126.1691559975  34.3418393121 126.1666641235  34.3529167175      1250.0075

126.1683567253  34.3417362809 126.1666641235  34.3529167175      1249.9701

126.1675574531  34.3416722767 126.1666641235  34.3529167175      1250.0360

126.1667581809  34.3416488605 126.1666641235  34.3529167175      1249.9584

126.1659589087  34.3416488605 126.1659622192  34.3529167175      1249.9285

126.1651596364  34.3416488605 126.1651611328  34.3529167175      1249.9284

126.1643603642  34.3416488605 126.1643600464  34.3529167175      1249.9284

126.1635610920  34.3416488605 126.1635589600  34.3529167175      1249.9285

126.1627618198  34.3416504216 126.1624984741  34.3529167175      1249.9901

126.1619625476  34.3416566659 126.1624984741  34.3529167175      1250.0355

126.1611632753  34.3417034983 126.1624984741  34.3529167175      1249.9192

126.1603640031  34.3417877965 126.1624984741  34.3529167175      1250.0394

126.1595647309  34.3419142439 126.1624984741  34.3529167175      1249.9820

126.1591963164  34.3419860529 126.1624984741  34.3529167175      1250.0089

126.1587654587  34.3420812793 126.1624984741  34.3529167175      1250.0707

126.1579661865  34.3422935860 126.1624984741  34.3529167175      1250.0160

126.1571669142  34.3425527250 126.1624984741  34.3529167175      1249.9423

126.1565518493  34.3427853241 126.1624984741  34.3529167175      1249.9661

126.1563676420  34.3428602575 126.1624984741  34.3529167175      1250.0534

126.1555683698  34.3432239888 126.1624984741  34.3529167175      1250.0436

126.1548846174  34.3435845960 126.1624984741  34.3529167175      1249.9475

126.1547690976  34.3436501632 126.1624984741  34.3529167175      1249.9467

126.1539698254  34.3441450251 126.1624984741  34.3529167175      1250.0090

126.1536248270  34.3443838696 126.1624984741  34.3529167175      1249.9937

126.1526179313  34.3451831411 126.1624984741  34.3529167175      1249.9372

126.1517889986  34.3459824132 126.1624984741  34.3529167175      1250.0201

126.1515720087  34.3460994955 126.1574707031  34.3562507629      1250.0190

126.1507727365  34.3464476160 126.1574707031  34.3562507629      1249.9159

126.1501045949  34.3467816850 126.1574707031  34.3562507629      1250.0413

126.1499734643  34.3468066640 126.1474990845  34.3578872681      1250.0607

126.1491741921  34.3467051939 126.1474990845  34.3578872681      1249.9507

126.1483749198  34.3466427508 126.1474990845  34.3578872681      1249.9404

126.1475756476  34.3466193346 126.1474990845  34.3578872681      1249.9578

126.1467763754  34.3466333843 126.1467742920  34.3579025269      1250.0721

126.1459771032  34.3466505562 126.1458358765  34.3579177856      1249.9274

126.1451778310  34.3466630448 126.1458358765  34.3579177856      1249.9415

126.1443785587  34.3467145604 126.1458358765  34.3579177856      1249.9714

126.1435792865  34.3466583616 126.1424407959  34.3578872681      1250.0049

126.1427800143  34.3466224568 126.1424407959  34.3578872681      1249.9813

126.1419807421  34.3466193346 126.1419830322  34.3578872681      1249.9380

126.1411814699  34.3466193346 126.1411819458  34.3578872681      1249.9379

126.1403821977  34.3466193346 126.1403808594  34.3578872681      1249.9379

126.1395829254  34.3466240179 126.1399688721  34.3578872681      1249.9229

126.1387836532  34.3466614837 126.1399688721  34.3578872681      1250.0274

126.1379843810  34.3467395377 126.1399688721  34.3578872681      1250.0094

126.1376659210  34.3467816864 126.1399688721  34.3578872681      1250.0155

126.1371851088  34.3468581796 126.1399688721  34.3578872681      1249.9623

126.1363858366  34.3470174097 126.1399688721  34.3578872681      1250.0284

126.1355865643  34.3472203499 126.1399688721  34.3578872681      1250.0705

126.1347872921  34.3474701224 126.1399688721  34.3578872681      1250.0303

126.1344750764  34.3475809586 126.1399688721  34.3578872681      1250.0092

126.1339880199  34.3477698495 126.1399688721  34.3578872681      1249.9422

126.1331887477  34.3481226533 126.1399688721  34.3578872681      1249.9481

126.1326735918  34.3483802301 126.1399688721  34.3578872681      1250.0642

126.1323894755  34.3485659996 126.1382751465  34.3587226868      1250.0347

126.1315902032  34.3489125590 126.1382751465  34.3587226868      1249.9912

126.1307909310  34.3491435986 126.1307907104  34.3604125977      1250.0567

126.1299916588  34.3491482819 126.1299438477  34.3604164124      1249.9680

126.1291923866  34.3491654537 126.1299438477  34.3604164124      1249.9688

126.1289176368  34.3491795031 126.1299438477  34.3604164124      1250.0672

126.1283931144  34.3492216526 126.1299438477  34.3604164124      1249.9896

126.1275938422  34.3493184394 126.1299438477  34.3604164124      1249.9247

126.1267945699  34.3494542533 126.1299438477  34.3604164124      1250.0585

126.1259952977  34.3496337773 126.1299438477  34.3604164124      1250.0503

126.1251960255  34.3498585726 126.1299438477  34.3604164124      1249.9696

126.1248213666  34.3499787751 126.1299438477  34.3604164124      1250.0671

126.1243967533  34.3501302003 126.1299438477  34.3604164124      1249.9587

126.1235974811  34.3504533436 126.1299438477  34.3604164124      1249.9337

126.1229043622  34.3507780459 126.1299438477  34.3604164124      1250.0162

126.1227982088  34.3508326856 126.1299438477  34.3604164124      1249.9443

126.1219989366  34.3512744709 126.1299438477  34.3604164124      1250.0577

126.1215165634  34.3515773191 126.1299438477  34.3604164124      1249.9900

126.1204238084  34.3523765899 126.1299438477  34.3604164124      1249.9792

126.1204003922  34.3523953253 126.1299438477  34.3604164124      1250.0093

126.1196011200  34.3531087382 126.1299438477  34.3604164124      1249.9887

126.1195324325  34.3531758645 126.1299438477  34.3604164124      1250.0076

126.1187956034  34.3539751368 126.1299438477  34.3604164124      1249.9573

126.1181524391  34.3547744073 126.1295852661  34.3608627319      1249.9384

126.1175873286  34.3555736805 126.1295852661  34.3608627319      1249.9985

126.1171221272  34.3563729534 126.1295852661  34.3608627319      1250.0446

126.1167474684  34.3571722248 126.1295852661  34.3608627319      1249.9465

126.1164524245  34.3579714955 126.1295852661  34.3608627319      1249.9868

126.1162338735  34.3587707699 126.1295852661  34.3608627319      1249.9704

126.1160871321  34.3595700419 126.1295852661  34.3608627319      1249.9862

126.1160106393  34.3603693139 126.1295852661  34.3608627319      1249.9636

126.1160028339  34.3611685861 126.1295852661  34.3608627319      1249.9374

126.1159965896  34.3619678583 126.1295852661  34.3619689941      1250.0371

126.1159965896  34.3627671305 126.1295852661  34.3627662659      1250.0252

126.1159997117  34.3635664027 126.1295852661  34.3633041382      1250.0667

126.1160574717  34.3643656751 126.1295852661  34.3633041382      1249.9679

126.1161839190  34.3651649476 126.1295852661  34.3633041382      1249.9333

126.1163806149  34.3659642200 126.1295852661  34.3633041382      1249.9999

126.1164040311  34.3660453961 126.1295852661  34.3633041382      1250.0662

126.1166522426  34.3667634910 126.1295852661  34.3633041382      1250.0383

126.1170034853  34.3675627643 126.1295852661  34.3633041382      1250.0632

126.1164040311  34.3675955471 126.1183319092  34.3787498474      1249.9786

126.1156047589  34.3677110669 126.1183319092  34.3787498474      1249.9504

126.1148054867  34.3678671748 126.1183319092  34.3787498474      1250.0208

126.1140062144  34.3680669929 126.1183319092  34.3787498474      1250.0485

126.1132069422  34.3683136433 126.1183319092  34.3787498474      1249.9706

126.1130633230  34.3683620366 126.1183319092  34.3787498474      1250.0617

126.1124076700  34.3686086871 126.1183319092  34.3787498474      1249.9723

126.1116083978  34.3689568076 126.1183319092  34.3787498474      1250.0235

126.1111931509  34.3691613082 126.1183319092  34.3787498474      1249.9933

126.1108091256  34.3693876653 126.1166687012  34.3795547485      1249.9829

126.1100098533  34.3697311026 126.1166687012  34.3795547485      1250.0477

126.1095415298  34.3699605802 126.1166687012  34.3795547485      1249.9622

126.1092105811  34.3701354219 126.1166687012  34.3795547485      1249.9331

126.1084113089  34.3706053066 126.1166687012  34.3795547485      1249.9533

126.1081724639  34.3707598531 126.1166687012  34.3795547485      1249.9955

126.1070921975  34.3715591245 126.1166687012  34.3795547485      1250.0018

126.1062101881  34.3723583963 126.1166687012  34.3795547485      1250.0277

126.1054202824  34.3731576686 126.1162185669  34.3800010681      1250.0705

126.1047490186  34.3739569413 126.1162185669  34.3800010681      1249.9445

126.1038108104  34.3747562129 126.1141357422  34.3820838928      1250.0008

126.1030583706  34.3755554854 126.1141357422  34.3820838928      1249.9751

126.1021638725  34.3763547571 126.1128616333  34.3833045959      1249.9553

126.1014738758  34.3771540299 126.1128616333  34.3833045959      1249.9737

126.1009009600  34.3779533029 126.1128616333  34.3833045959      1249.9791

126.1004279532  34.3787525730 126.1128616333  34.3833045959      1250.0540

126.1000454889  34.3795518472 126.1128616333  34.3833045959      1250.0508

126.0997457619  34.3803511181 126.1128616333  34.3833045959      1249.9597

126.0995209666  34.3811503921 126.1128616333  34.3833045959      1249.9815

126.0993679809  34.3819496641 126.1128616333  34.3833045959      1250.0597

126.0992868048  34.3827489362 126.1128616333  34.3833045959      1249.9714

126.0992602664  34.3835482083 126.1128311157  34.3841667175      1249.9569

126.0989667837  34.3843474793 126.1112518311  34.3891677856      1249.9304

126.0984500667  34.3851467527 126.1087799072  34.3924713135      1250.0307

126.0976976268  34.3859460251 126.1087799072  34.3924713135      1250.0409

126.0970731954  34.3867452976 126.1087799072  34.3924713135      1249.9754

126.0965549173  34.3875445681 126.1087799072  34.3924713135      1250.0182

126.0961318650  34.3883438418 126.1087799072  34.3924713135      1249.9872

126.0957931110  34.3891431128 126.1087799072  34.3924713135      1250.0250

126.0955339719  34.3899423866 126.1087799072  34.3924713135      1249.9714

126.0946488404  34.3907416587 126.1016693115  34.4003906250      1249.9649

126.0932532362  34.3915409286 126.1016693115  34.4003906250      1250.0514

126.0932251368  34.3915596640 126.1016693115  34.4003906250      1250.0232

126.0924258645  34.3921278966 126.1016693115  34.4003906250      1250.0266

126.0921573590  34.3923402030 126.1016693115  34.4003906250      1250.0109

126.0912644221  34.3931394749 126.1016693115  34.4003906250      1249.9593

126.0904870050  34.3939387472 126.1009521484  34.4011306763      1249.9956

126.0897220765  34.3947380195 126.1004409790  34.4016685486      1249.9997

126.0890352019  34.3955372920 126.1004409790  34.4016685486      1250.0049

126.0884654082  34.3963365620 126.1004409790  34.4016685486      1249.9593

126.0879955236  34.3971358358 126.1004409790  34.4016685486      1249.9534

126.0873913862  34.3979351085 126.0975265503  34.4054450989      1249.9878

126.0866061637  34.3987343808 126.0975265503  34.4054450989      1249.9492

126.0857272765  34.3995336528 126.0962524414  34.4066658020      1249.9926

126.0850076193  34.4003329252 126.0962524414  34.4066658020      1249.9950

126.0844097262  34.4011321977 126.0962524414  34.4066658020      1249.9853

126.0839148643  34.4019314688 126.0962524414  34.4066658020      1250.0485

126.0835136671  34.4027307420 126.0962524414  34.4066658020      1249.9568

126.0831936460  34.4035300135 126.0962524414  34.4066658020      1250.0505

126.0829532399  34.4043292846 126.0962524414  34.4066658020      1249.9431

126.0827846434  34.4051285587 126.0962524414  34.4066658020      1249.9571

126.0820884024  34.4059278287 126.0908355713  34.4145545959      1250.0083

126.0820353257  34.4059652969 126.0908355713  34.4145545959      1249.9821

126.0812360535  34.4065741175 126.0908355713  34.4145545959      1250.0482

126.0810549684  34.4067271031 126.0908355713  34.4145545959      1250.0095

126.0802088638  34.4075263752 126.0908355713  34.4145545959      1249.9405

126.0794673515  34.4083256475 126.0896072388  34.4158325195      1249.9962

126.0786821290  34.4091249197 126.0896072388  34.4158325195      1249.9931

126.0780295981  34.4099241921 126.0896072388  34.4158325195      1249.9997

126.0774879039  34.4107234630 126.0896072388  34.4158325195      1250.0493

126.0770445576  34.4115227363 126.0896072388  34.4158325195      1249.9842

126.0766870706  34.4123220075 126.0896072388  34.4158325195      1250.0108

126.0764091986  34.4131212809 126.0896072388  34.4158325195      1250.0637

126.0762078195  34.4139205529 126.0896072388  34.4158325195      1249.9772

126.0760766889  34.4147198248 126.0896072388  34.4158325195      1250.0102

126.0759002870  34.4155190964 126.0887756348  34.4191398621      1249.9288

126.0756114875  34.4163183698 126.0887756348  34.4191398621      1250.0003

126.0753991808  34.4171176418 126.0887756348  34.4191398621      1249.9866

126.0752586837  34.4179169136 126.0887756348  34.4191398621      1249.9865

126.0751884352  34.4187161856 126.0887756348  34.4191398621      1249.9388

126.0751853130  34.4195154578 126.0887756348  34.4191398621      1250.0305

126.0752524394  34.4203147303 126.0887756348  34.4191398621      1249.9721

126.0753882532  34.4211140029 126.0887756348  34.4191398621      1250.0007

126.0755958767  34.4219132753 126.0887756348  34.4191398621      1250.0274

126.0756411479  34.4220568946 126.0887756348  34.4191398621      1250.0223

126.0758799930  34.4227125463 126.0887756348  34.4191398621      1249.9463

126.0762437243  34.4235118196 126.0887756348  34.4191398621      1249.9341

126.0764404202  34.4238802343 126.0887756348  34.4191398621      1249.9229

126.0766933149  34.4243110908 126.0887756348  34.4191398621      1250.0678

126.0771569552  34.4251103642 126.0903854370  34.4225006104      1249.9941

126.0772396924  34.4253851140 126.0903854370  34.4225006104      1250.0469

126.0774238997  34.4259096349 126.0903854370  34.4225006104      1250.0373

126.0777704591  34.4267089084 126.0903854370  34.4225006104      1250.0410

126.0780389646  34.4272240646 126.0903854370  34.4225006104      1250.0330

126.0782028778  34.4275081792 126.0903854370  34.4225006104      1250.0506

126.0787320835  34.4283074530 126.0903854370  34.4225006104      1249.9580

126.0788382368  34.4284510723 126.0903854370  34.4225006104      1249.9448

126.0792909496  34.4291067248 126.0928573608  34.4283332825      1249.9466

126.0793908586  34.4299059973 126.0928573608  34.4283332825      1250.0433

126.0795625773  34.4307052697 126.0928573608  34.4283332825      1250.0264

126.0796375090  34.4309737753 126.0928573608  34.4283332825      1249.9348

126.0798076666  34.4315045403 126.0928573608  34.4283332825      1250.0083

126.0801308099  34.4323038138 126.0928573608  34.4283332825      1249.9512

126.0804367813  34.4329220013 126.0928573608  34.4283332825      1249.9893

126.0805366903  34.4331030844 126.0928573608  34.4283332825      1249.9762

126.0809862809  34.4339023584 126.0937194824  34.4299430847      1250.0631

126.0811907822  34.4347016308 126.0945816040  34.4366683960      1249.9445

126.0810549684  34.4355009029 126.0945816040  34.4366683960      1249.9608

126.0809878420  34.4363001750 126.0945816040  34.4366683960      1250.0645

126.0809909641  34.4370994472 126.0945816040  34.4366683960      1250.0189

126.0810627738  34.4378987196 126.0945816040  34.4366683960      1249.9714

126.0812032708  34.4386979919 126.0945816040  34.4366683960      1250.0221

126.0812360535  34.4388416112 126.0945816040  34.4366683960      1250.0320

126.0814171386  34.4394972626 126.0945816040  34.4366683960      1249.9500

126.0817059381  34.4402965359 126.0945816040  34.4366683960      1249.9378

126.0820353257  34.4410177547 126.0945816040  34.4366683960      1249.9605

126.0820743527  34.4410958062 126.0945816040  34.4366683960      1250.0283

126.0825317487  34.4418950804 126.0945816040  34.4366683960      1250.0535

126.0828345979  34.4423477936 126.0945816040  34.4366683960      1250.0036

126.0836338701  34.4433546893 126.0945816040  34.4366683960      1249.9978

126.0844331423  34.4441711333 126.0945816040  34.4366683960      1250.0465

126.0852324146  34.4449329397 126.0950088501  34.4370994568      1249.9650

126.0860316868  34.4457540670 126.0958023071  34.4379158020      1249.9436

126.0868309590  34.4463847427 126.0958023071  34.4379158020      1249.9545

126.0876302312  34.4469233148 126.0958023071  34.4379158020      1249.9897

126.0884295034  34.4473853941 126.0958023071  34.4379158020      1250.0379

126.0892287757  34.4479926536 126.1004409790  34.4416122437      1250.0772

126.0900280479  34.4488621744 126.1004409790  34.4416122437      1250.0196

126.0908273201  34.4496786185 126.1015014648  34.4426956177      1249.9186

126.0916265923  34.4504451080 126.1015014648  34.4426956177      1250.0150

126.0924258645  34.4512927737 126.1025009155  34.4437217712      1250.0382

126.0932251368  34.4519640375 126.1025009155  34.4437217712      1250.0378

126.0940244090  34.4525353922 126.1025009155  34.4437217712      1250.0725

126.0948236812  34.4530240098 126.1025009155  34.4437217712      1250.0273

126.0956229534  34.4536437580 126.1058578491  34.4462203979      1250.0878

126.0964222256  34.4543368769 126.1058578491  34.4462203979      1249.9954

126.0972214978  34.4549269646 126.1058578491  34.4462203979      1250.0661

126.0980207701  34.4554296319 126.1058578491  34.4462203979      1249.9181

126.0988200423  34.4558636117 126.1058578491  34.4462203979      1250.0301

126.0996193145  34.4562335873 126.1058578491  34.4462203979      1249.9830

126.1004185867  34.4566784947 126.1074981689  34.4470558167      1250.0716

126.1012178589  34.4570515925 126.1074981689  34.4470558167      1250.0320

126.1020171312  34.4575043053 126.1091079712  34.4478874207      1250.0585

126.1024745272  34.4578805247 126.1116409302  34.4495544434      1250.0201

126.1026446847  34.4586797973 126.1162490845  34.4586791992      1250.0440

126.1026446847  34.4594790695 126.1162490845  34.4594802856      1250.0320

126.1026493680  34.4602783417 126.1162490845  34.4599723816      1250.0529

126.1027102500  34.4610776140 126.1162490845  34.4599723816      1250.0193

126.1028164034  34.4617520000 126.1162490845  34.4599723816      1249.9218

126.1028398196  34.4618768838 126.1162490845  34.4599723816      1250.0630

126.1030427598  34.4626761571 126.1162490845  34.4599723816      1249.9471

126.1033190707  34.4634754303 126.1162490845  34.4599723816      1249.9733

126.1036156756  34.4641529388 126.1162490845  34.4599723816      1249.9882

126.1036749966  34.4642747007 126.1162490845  34.4599723816      1250.0220

126.1041183429  34.4650739748 126.1162490845  34.4599723816      1250.0281

126.1044149478  34.4655298101 126.1162490845  34.4599723816      1249.9386

126.1052142200  34.4665632441 126.1162490845  34.4599723816      1250.0061

126.1060134923  34.4673952990 126.1162490845  34.4599723816      1249.9888

126.1068127645  34.4682554532 126.1174697876  34.4612503052      1250.0414

126.1076120367  34.4690172596 126.1174697876  34.4612503052      1250.0641

126.1084113089  34.4696573018 126.1174697876  34.4612503052      1249.9651

126.1092105811  34.4702036793 126.1174697876  34.4612503052      1249.9152

126.1100098533  34.4706735639 126.1174697876  34.4612503052      1249.9943

126.1108091256  34.4710763222 126.1174697876  34.4612503052      1250.0463

126.1116083978  34.4714197595 126.1174697876  34.4612503052      1250.0535

126.1124076700  34.4721643939 126.1227951050  34.4648857117      1250.0838

126.1132069422  34.4729511775 126.1235961914  34.4656753540      1249.9995

126.1140062144  34.4737348390 126.1243972778  34.4664611816      1249.9649

126.1148054867  34.4745216225 126.1249694824  34.4670295715      1250.0741

126.1156047589  34.4752038139 126.1249694824  34.4670295715      1249.9799

126.1164040311  34.4757845351 126.1249694824  34.4670295715      1249.9857

126.1172033033  34.4762825191 126.1249694824  34.4670295715      1250.0556

126.1180025755  34.4767086936 126.1249694824  34.4670295715      1250.0132

126.1188018478  34.4770739860 126.1249694824  34.4670295715      1250.0343

126.1196011200  34.4773830795 126.1249694824  34.4670295715      1249.9394

126.1204003922  34.4776437797 126.1249694824  34.4670295715      1250.0305

126.1211996644  34.4778560863 126.1249694824  34.4670295715      1249.9350

126.1219989366  34.4780262439 126.1249694824  34.4670295715      1250.0251

126.1227982088  34.4781526913 126.1249694824  34.4670295715      1249.9181

126.1235974811  34.4784243189 126.1283340454  34.4678611755      1249.9676

126.1243967533  34.4786475532 126.1283340454  34.4678611755      1250.0218

126.1251960255  34.4788255161 126.1283340454  34.4678611755      1249.9834

126.1259952977  34.4789613300 126.1283340454  34.4678611755      1249.9557

126.1267945699  34.4790565557 126.1283340454  34.4678611755      1249.9415

126.1275938422  34.4791127546 126.1283340454  34.4678611755      1249.9996

126.1283931144  34.4791361708 126.1291961670  34.4678878784      1249.9631

126.1291923866  34.4791564648 126.1291961670  34.4678878784      1250.0352

126.1299916588  34.4791361708 126.1291961670  34.4678878784      1249.9222

126.1307909310  34.4800665736 126.1437530518  34.4766387939      1249.9880

126.1308674239  34.4802601452 126.1437530518  34.4766387939      1250.0292

126.1312373995  34.4810594190 126.1437530518  34.4766387939      1249.9402

126.1315902032  34.4816900953 126.1437530518  34.4766387939      1249.9511

126.1316932344  34.4818586898 126.1437530518  34.4766387939      1250.0496

126.1322489784  34.4826579639 126.1437530518  34.4766387939      1250.0588

126.1323894755  34.4828359269 126.1437530518  34.4766387939      1249.9143

126.1331887477  34.4837413525 126.1437530518  34.4766387939      1250.0242

126.1339880199  34.4845281361 126.1443786621  34.4772529602      1249.9511

126.1347872921  34.4853086753 126.1449966431  34.4778594971      1249.9509

126.1355865643  34.4859986721 126.1449966431  34.4778594971      1249.9630

126.1363858366  34.4865856376 126.1449966431  34.4778594971      1250.0724

126.1371851088  34.4870867438 126.1449966431  34.4778594971      1250.0514

126.1379843810  34.4875160404 126.1449966431  34.4778594971      1249.9635

126.1387836532  34.4878844550 126.1449966431  34.4778594971      1249.9762

126.1395829254  34.4883574618 126.1466369629  34.4787216187      1249.9779

126.1403821977  34.4887289985 126.1466369629  34.4787216187      1249.9983

126.1411814699  34.4890443363 126.1466369629  34.4787216187      1249.9637

126.1419807421  34.4893097197 126.1466369629  34.4787216187      1250.0013

126.1427800143  34.4895282707 126.1466369629  34.4787216187      1250.0516

126.1435792865  34.4899763002 126.1507797241  34.4804153442      1249.9384

126.1443785587  34.4903587645 126.1507797241  34.4804153442      1249.9656

126.1451778310  34.4906850299 126.1507797241  34.4804153442      1250.0480

126.1459771032  34.4909582186 126.1507797241  34.4804153442      1249.9681

126.1467763754  34.4911845750 126.1507797241  34.4804153442      1249.9594

126.1475756476  34.4913672212 126.1507797241  34.4804153442      1250.0452

126.1483749198  34.4915061572 126.1507797241  34.4804153442      1249.9898

126.1491741921  34.4919104765 126.1558303833  34.4820823669      1249.9766

126.1499734643  34.4923210402 126.1574707031  34.4829177856      1249.9296

126.1507727365  34.4927269206 126.1574707031  34.4829177856      1250.0224

126.1515720087  34.4930719190 126.1574707031  34.4829177856      1249.9451

126.1523712809  34.4934559443 126.1591644287  34.4836921692      1249.9832

126.1531705532  34.4938087481 126.1591644287  34.4836921692      1250.0160

126.1539698254  34.4941069141 126.1591644287  34.4836921692      1249.9696

126.1547690976  34.4943566866 126.1591644287  34.4836921692      1250.0183

126.1555683698  34.4945596268 126.1591644287  34.4836921692      1249.9718

126.1563676420  34.4947204179 126.1591644287  34.4836921692      1250.0579

126.1571669142  34.4948390599 126.1591644287  34.4836921692      1250.0763

126.1579661865  34.4949171138 126.1591644287  34.4836921692      1250.0518

126.1584485597  34.4954463190 126.1720581055  34.4954452515      1249.9684

126.1583954831  34.4962455911 126.1719970703  34.4966392517      1249.9856

126.1583954831  34.4970448633 126.1719970703  34.4966392517      1250.0267

126.1584641705  34.4978441357 126.1719970703  34.4966392517      1250.0683

126.1586031065  34.4986434082 126.1719970703  34.4966392517      1250.0650

126.1587654587  34.4992803284 126.1719970703  34.4966392517      1250.0389

126.1588154132  34.4994426782 126.1719970703  34.4966392517      1249.9368

126.1591010906  34.5002419519 126.1719970703  34.4966392517      1249.9994

126.1594679440  34.5010412249 126.1719970703  34.4966392517      1250.0171

126.1595647309  34.5012254323 126.1719970703  34.4966392517      1250.0145

126.1603640031  34.5024899059 126.1719970703  34.4966392517      1250.0712

126.1604764008  34.5026397675 126.1719970703  34.4966392517      1250.0324

126.1611445424  34.5034390416 126.1719970703  34.4966392517      1249.9545

126.1611632753  34.5034608967 126.1719970703  34.4966392517      1250.0492

126.1619625476  34.5042523636 126.1719970703  34.4966392517      1250.0080

126.1627618198  34.5049532878 126.1724700928  34.4970550537      1250.0425

126.1635610920  34.5055745971 126.1724700928  34.4970550537      1250.0483

126.1635782639  34.5058368558 126.1762237549  34.5016670227      1250.0429

126.1640075605  34.5066361300 126.1762237549  34.5016670227      1249.9875

126.1643603642  34.5071918745 126.1762237549  34.5016670227      1250.0320

126.1651596364  34.5082315528 126.1762237549  34.5016670227      1250.0759

126.1651627586  34.5082346724 126.1762237549  34.5016670227      1250.0445

126.1659245649  34.5090339472 126.1762237549  34.5016670227      1249.9701

126.1659589087  34.5090682909 126.1762237549  34.5016670227      1250.0841

126.1667581809  34.5098644410 126.1771469116  34.5025825500      1250.0801

126.1675574531  34.5106512246 126.1779479980  34.5033721924      1249.9956

126.1683567253  34.5114395692 126.1787490845  34.5041618347      1250.0230

126.1691559975  34.5121561043 126.1787490845  34.5041618347      1250.0021

126.1699552697  34.5130225029 126.1803436279  34.5057411194      1249.9904

126.1707545420  34.5137390379 126.1803436279  34.5057411194      1250.0189

126.1715538142  34.5145273826 126.1811447144  34.5065307617      1250.0284

126.1723530864  34.5153157273 126.1819458008  34.5073204041      1250.0378

126.1731523586  34.5161805648 126.1833877563  34.5087509155      1250.0602

126.1732413401  34.5162273951 126.1845855713  34.5099983215      1250.0412

126.1739453865  34.5170266694 126.1845855713  34.5099983215      1249.9922

126.1739516308  34.5170329137 126.1845855713  34.5099983215      1249.9764

126.1747509031  34.5178384302 126.1851425171  34.5105590820      1250.0313

126.1755501753  34.5186345803 126.1859436035  34.5113563538      1250.0712

126.1763494475  34.5194400968 126.1867370605  34.5121574402      1249.9742

126.1771487197  34.5202300025 126.1874465942  34.5128593445      1250.0549

126.1779479919  34.5209309268 126.1874465942  34.5128593445      1249.9687

126.1787472641  34.5217942033 126.1895828247  34.5149726868      1249.9975

126.1787472641  34.5218223001 126.1899719238  34.5154457092      1250.0371

126.1794747268  34.5226215749 126.1899719238  34.5154457092      1250.0641

126.1795465364  34.5226918234 126.1899719238  34.5154457092      1249.9840

126.1803458086  34.5234146028 126.1899719238  34.5154457092      1250.0664

126.1811450808  34.5240234234 126.1899719238  34.5154457092      1249.9144

126.1819443530  34.5245463848 126.1899719238  34.5154457092      1249.9924

126.1827436252  34.5249944143 126.1899719238  34.5154457092      1250.0005

126.1835428975  34.5253784396 126.1899719238  34.5154457092      1250.0151

126.1843421697  34.5257047050 126.1899719238  34.5154457092      1249.9405

126.1851414419  34.5259810159 126.1899719238  34.5154457092      1250.0292

126.1859407141  34.5262089334 126.1899719238  34.5154457092      1250.0390

126.1867399863  34.5263915796 126.1899719238  34.5154457092      1249.9803

126.1875392586  34.5265320767 126.1899719238  34.5154457092      1249.9496

126.1883385308  34.5266319857 126.1899719238  34.5154457092      1249.9439

126.1891378030  34.5266928678 126.1899719238  34.5154457092      1250.0163

126.1899370752  34.5267131618 126.1899719238  34.5154457092      1249.9233

126.1907363474  34.5266991121 126.1907348633  34.5154304504      1250.0533

126.1915356196  34.5266835013 126.1916427612  34.5154151917      1250.0529

126.1923348919  34.5266694516 126.1916427612  34.5154151917      1250.0720

126.1931091868  34.5266179335 126.1916427612  34.5154151917      1250.0132

126.1931341641  34.5266148138 126.1916427612  34.5154151917      1249.9183

126.1939334363  34.5265227102 126.1916427612  34.5154151917      1249.9987

126.1947327085  34.5263900185 126.1916427612  34.5154151917      1250.0777

126.1955319807  34.5262136166 126.1916427612  34.5154151917      1249.9826

126.1963312530  34.5263088424 126.2024688721  34.5162506104      1250.0133

126.1971305252  34.5266163749 126.2024688721  34.5162506104      1250.0000

126.1976050931  34.5266179355 126.2112197876  34.5266189575      1249.9757

126.1976050931  34.5274172078 126.2112197876  34.5274734497      1249.9790

126.1976347535  34.5282164801 126.2112197876  34.5274734497      1249.9550

126.1977331015  34.5290157525 126.2112197876  34.5274734497      1249.9636

126.1979016980  34.5298150249 126.2112197876  34.5274734497      1250.0016

126.1979297974  34.5299211782 126.2112197876  34.5274734497      1249.9826

126.1981436652  34.5306142957 126.2112197876  34.5274734497      1250.0332

126.1984636863  34.5314135690 126.2112197876  34.5274734497      1250.0151

126.1987290696  34.5319568246 126.2112197876  34.5274734497      1249.9479

126.1988664445  34.5322128397 126.2112197876  34.5274734497      1250.0622

126.1993628675  34.5330121136 126.2112197876  34.5274734497      1249.9752

126.1995283418  34.5332493977 126.2112197876  34.5274734497      1250.0522

126.2003276141  34.5342359993 126.2112197876  34.5274734497      1250.0846

126.2011268863  34.5350821039 126.2116088867  34.5278892517      1250.0811

126.2019261585  34.5358111276 126.2116088867  34.5278892517      1249.9824

126.2027254307  34.5364277536 126.2116088867  34.5278892517      1249.9143

126.2035247029  34.5369553982 126.2116088867  34.5278892517      1249.9168

126.2043239751  34.5374081109 126.2116088867  34.5278892517      1249.9187

126.2051232474  34.5382261161 126.2161941528  34.5316658020      1250.0161

126.2059225196  34.5390628542 126.2161941528  34.5316658020      1249.9948

126.2067217918  34.5397606563 126.2161941528  34.5316658020      1250.0077

126.2075210640  34.5404303590 126.2166671753  34.5320816040      1250.0791

126.2083203362  34.5409845419 126.2166671753  34.5320816040      1250.0075

126.2091196085  34.5414606709 126.2166671753  34.5320816040      1250.0301

126.2099188807  34.5418681124 126.2166671753  34.5320816040      1249.9510

126.2107181529  34.5422599431 126.2183303833  34.5329170227      1249.9997

126.2111084225  34.5426033797 126.2245559692  34.5408325195      1249.9405

126.2112973130  34.5434026524 126.2245559692  34.5408325195      1250.0112

126.2115174251  34.5440832828 126.2245559692  34.5408325195      1249.9992

126.2115611353  34.5442019225 126.2245559692  34.5408325195      1250.0292

126.2119045726  34.5450011963 126.2245559692  34.5408325195      1249.9953

126.2123166973  34.5457723698 126.2245559692  34.5408325195      1249.9932

126.2123338692  34.5458004667 126.2245559692  34.5408325195      1249.9476

126.2128568305  34.5465997412 126.2245559692  34.5408325195      1250.0164

126.2131159696  34.5469463009 126.2245559692  34.5408325195      1250.0732

126.2139152418  34.5478642151 126.2245559692  34.5408325195      1249.9839

126.2147145140  34.5486650484 126.2251052856  34.5413818359      1249.9836

126.2155137862  34.5494611984 126.2258071899  34.5420837402      1249.9910

126.2163130584  34.5501621227 126.2258071899  34.5420837402      1250.0137

126.2171123306  34.5507553326 126.2258071899  34.5420837402      1249.9274

126.2179116029  34.5512642442 126.2258071899  34.5420837402      1249.9584

126.2187108751  34.5517013462 126.2258071899  34.5420837402      1250.0210

126.2195101473  34.5520744439 126.2258071899  34.5420837402      1249.9556

126.2203094195  34.5523929040 126.2258071899  34.5420837402      1250.0067

126.2211086917  34.5526598484 126.2258071899  34.5420837402      1249.9855

126.2219079640  34.5528799605 126.2258071899  34.5420837402      1249.9834

126.2227072362  34.5530563623 126.2258071899  34.5420837402      1250.0329

126.2235065084  34.5531906151 126.2258071899  34.5420837402      1250.0772

126.2243057806  34.5532827187 126.2258071899  34.5420837402      1249.9489

126.2251050528  34.5533373565 126.2258071899  34.5420837402      1250.0522

126.2259043250  34.5533514062 126.2258071899  34.5420837402      1249.9801

126.2267035973  34.5533279900 126.2258071899  34.5420837402      1250.0614

126.2275028695  34.5532639858 126.2258071899  34.5420837402      1249.9784

126.2283021417  34.5531609546 126.2258071899  34.5420837402      1249.9780

126.2291014139  34.5530173354 126.2258071899  34.5420837402      1250.0108

126.2292138116  34.5529939191 126.2258071899  34.5420837402      1250.0312

126.2299006861  34.5528315670 126.2258071899  34.5420837402      1250.0841

126.2306999584  34.5525989663 126.2258071899  34.5420837402      1249.9441

126.2314992306  34.5523195333 126.2258071899  34.5420837402      1249.9127

126.2318176906  34.5521946466 126.2258071899  34.5420837402      1249.9643

126.2322985028  34.5519885846 126.2258071899  34.5420837402      1249.9197

126.2330977750  34.5516014371 126.2258071899  34.5420837402      1250.0298

126.2334755560  34.5513953742 126.2258071899  34.5420837402      1249.9761

126.2338970472  34.5511955567 126.2275009155  34.5412483215      1249.9308

126.2346963195  34.5508146535 126.2275009155  34.5412483215      1249.9552

126.2351053220  34.5505961019 126.2275009155  34.5412483215      1250.0078

126.2354955917  34.5503713072 126.2275009155  34.5412483215      1250.0869

126.2362948639  34.5498530292 126.2275009155  34.5412483215      1250.0850

126.2363729178  34.5497968303 126.2275009155  34.5412483215      1249.9871

126.2373876189  34.5489975577 126.2275009155  34.5412483215      1250.0189

126.2382196737  34.5481982854 126.2275009155  34.5412483215      1249.9726

126.2389861633  34.5473990133 126.2279434204  34.5408058167      1249.9564

126.2396230834  34.5465997414 126.2279434204  34.5408058167      1250.0016

126.2401507279  34.5458004675 126.2279434204  34.5408058167      1250.0394

126.2405815856  34.5450011967 126.2279434204  34.5408058167      1249.9671

126.2409281450  34.5442019231 126.2279434204  34.5408058167      1250.0335

126.2410904972  34.5441426038 126.2324752808  34.5354156494      1250.0616

126.2418897694  34.5435571994 126.2324752808  34.5354156494      1250.0285

126.2420802210  34.5434026524 126.2324752808  34.5354156494      1249.9689

126.2429622304  34.5426033800 126.2324752808  34.5354156494      1250.0024

126.2437833577  34.5418041078 126.2331008911  34.5348167419      1249.9795

126.2446044850  34.5410048355 126.2337799072  34.5341682434      1250.0289

126.2452773099  34.5402055635 126.2337799072  34.5341682434      1250.0085

126.2458361760  34.5394062892 126.2337799072  34.5341682434      1250.0237

126.2462951331  34.5386070186 126.2337799072  34.5341682434      1249.9712

126.2466666698  34.5378077445 126.2337799072  34.5341682434      1250.0078

126.2466854027  34.5377640368 126.2337799072  34.5341682434      1250.0802

126.2474846750  34.5372520031 126.2578735352  34.5299682617      1249.9860

126.2482839472  34.5380138094 126.2583084106  34.5303878784      1250.0186

126.2490832194  34.5386757067 126.2583084106  34.5303878784      1249.9986

126.2498824916  34.5392392561 126.2583084106  34.5303878784      1249.9822

126.2506817638  34.5397231904 126.2583084106  34.5303878784      1250.0522

126.2514810360  34.5402680068 126.2608032227  34.5320549011      1249.9827

126.2522803083  34.5408424838 126.2608032227  34.5320549011      1249.9757

126.2526737001  34.5410048352 126.2654190063  34.5449714661      1249.9417

126.2523505568  34.5418041060 126.2654190063  34.5449714661      1249.9829

126.2521054675  34.5426033802 126.2654190063  34.5449714661      1249.9913

126.2519337488  34.5434026521 126.2654190063  34.5449714661      1250.0061

126.2518322787  34.5442019240 126.2654190063  34.5449714661      1250.0584

126.2518010571  34.5450011961 126.2654190063  34.5449714661      1250.0043

126.2518010571  34.5458004683 126.2654190063  34.5457992554      1249.9878

126.2518010571  34.5465997405 126.2654190063  34.5466003418      1249.9759

126.2518010571  34.5473990127 126.2654190063  34.5474700928      1249.9883

126.2518291566  34.5481982851 126.2654190063  34.5474700928      1249.9912

126.2519259434  34.5489975576 126.2654190063  34.5474700928      1250.0262

126.2520945399  34.5497968302 126.2654190063  34.5474700928      1249.9475

126.2514810360  34.5499685490 126.2514801025  34.5612373352      1250.0742

126.2506817638  34.5499810376 126.2508087158  34.5612487793      1250.0126

126.2498824916  34.5500060149 126.2508087158  34.5612487793      1250.0812

126.2490832194  34.5500715802 126.2508087158  34.5612487793      1249.9866

126.2482839472  34.5501761724 126.2508087158  34.5612487793      1249.9774

126.2474846750  34.5503213527 126.2508087158  34.5612487793      1250.0063

126.2466854027  34.5505086821 126.2508087158  34.5612487793      1250.0822

126.2463669427  34.5505961021 126.2508087158  34.5612487793      1250.0668

126.2458861305  34.5507428439 126.2508087158  34.5612487793      1249.9537

126.2450868583  34.5510238381 126.2508087158  34.5612487793      1249.9446

126.2442875861  34.5513563478 126.2508087158  34.5612487793      1249.9873

126.2442001657  34.5513953747 126.2508087158  34.5612487793      1250.0612

126.2427015303  34.5521946444 126.2508087158  34.5612487793      1249.9754

126.2426890416  34.5522024524 126.2508087158  34.5612487793      1249.9625

126.2418897694  34.5527332191 126.2508087158  34.5612487793      1249.9621

126.2415369657  34.5529939187 126.2508087158  34.5612487793      1250.0631

126.2405971964  34.5537931904 126.2508087158  34.5612487793      1249.9394

126.2402912250  34.5541522395 126.2399978638  34.5654182434      1250.0564

126.2394919528  34.5541584838 126.2399978638  34.5654182434      1249.9363

126.2386926805  34.5542021940 126.2399978638  34.5654182434      1249.9773

126.2378934083  34.5542849312 126.2399978638  34.5654182434      1250.0565

126.2370941361  34.5544098175 126.2399978638  34.5654182434      1249.9308

126.2362948639  34.5545752918 126.2399978638  34.5654182434      1249.9223

126.2362199321  34.5545924636 126.2399978638  34.5654182434      1249.9793

126.2354955917  34.5547829152 126.2399978638  34.5654182434      1250.0659

126.2346963195  34.5550389321 126.2399978638  34.5654182434      1249.9817

126.2338970472  34.5553433424 126.2399978638  34.5654182434      1250.0355

126.2337815274  34.5553917358 126.2399978638  34.5654182434      1250.0406

126.2330977750  34.5557039516 126.2399978638  34.5654182434      1249.9155

126.2322985028  34.5561223206 126.2399978638  34.5654182434      1250.0772

126.2321798608  34.5561910080 126.2399978638  34.5654182434      1250.0165

126.2309559752  34.5569902791 126.2399978638  34.5654182434      1250.0688

126.2299724958  34.5577895503 126.2399978638  34.5654182434      1250.0676

126.2291638571  34.5585888225 126.2399978638  34.5654182434      1250.0057

126.2284051729  34.5593880950 126.2395553589  34.5658607483      1250.0555

126.2277869858  34.5601873681 126.2395553589  34.5658607483      1249.9931

126.2272749520  34.5609866412 126.2395553589  34.5658607483      1249.9728

126.2268565830  34.5617859119 126.2395553589  34.5658607483      1249.9643

126.2265225122  34.5625851857 126.2395553589  34.5658607483      1249.9975

126.2262664953  34.5633844573 126.2395553589  34.5658607483      1250.0628

126.2260854102  34.5641837287 126.2395553589  34.5658607483      1250.0394

126.2259761347  34.5649830003 126.2395553589  34.5658607483      1249.9391

126.2259339855  34.5657822723 126.2395553589  34.5658607483      1250.0329

126.2259417909  34.5665815445 126.2395629883  34.5665817261      1249.9751

126.2259495963  34.5673808168 126.2395706177  34.5673789978      1249.9470

126.2259558406  34.5681800891 126.2395782471  34.5681800842      1250.0621

126.2259714514  34.5689793614 126.2395935059  34.5689811707      1250.0179

126.2259792568  34.5697786336 126.2396011353  34.5697784424      1249.9898

126.2259901844  34.5705779059 126.2396087646  34.5708312988      1249.9894

126.2260026730  34.5713771782 126.2396087646  34.5708312988      1249.9890

126.2260838491  34.5721764509 126.2396087646  34.5708312988      1250.0052

126.2262352737  34.5729757238 126.2396087646  34.5708312988      1250.0103

126.2261853192  34.5737749958 126.2395858765  34.5758056641      1250.0714

126.2260448221  34.5745742673 126.2395858765  34.5758056641      1249.9792

126.2259730125  34.5753735391 126.2395858765  34.5758056641      1249.9952

126.2259698903  34.5761728113 126.2395858765  34.5758056641      1250.0199

126.2260354556  34.5769720839 126.2395858765  34.5758056641      1250.0491

126.2261712695  34.5777713568 126.2395858765  34.5758056641      1250.0330

126.2259776957  34.5785706280 126.2387466431  34.5825004578      1250.0515

126.2256030369  34.5793699020 126.2379150391  34.5841941833      1249.9879

126.2251893511  34.5801691725 126.2379150391  34.5841941833      1250.0433

126.2248615246  34.5809684466 126.2379150391  34.5841941833      1249.9672

126.2246101909  34.5817677181 126.2379150391  34.5841941833      1250.0303

126.2244337891  34.5825669894 126.2379150391  34.5841941833      1249.9860

126.2243276357  34.5833662610 126.2379150391  34.5841941833      1249.9959

126.2242901698  34.5841655357 126.2379150391  34.5841941833      1250.0527

126.2243057806  34.5847150354 126.2379150391  34.5841941833      1249.9484

126.2243229525  34.5849648054 126.2379150391  34.5841941833      1249.9617

126.2244228615  34.5857640783 126.2379150391  34.5841941833      1250.0533

126.2245945801  34.5865633513 126.2379150391  34.5841941833      1250.0430

126.2248396695  34.5873626243 126.2379150391  34.5841941833      1250.0426

126.2251050528  34.5880307662 126.2379150391  34.5841941833      1249.9478

126.2251628127  34.5881618946 126.2379150391  34.5841941833      1250.0133

126.2255702542  34.5889611686 126.2379150391  34.5841941833      1249.9458

126.2259043250  34.5895137909 126.2379150391  34.5841941833      1249.9865

126.2259652071  34.5897604390 126.2387237549  34.5858078003      1249.9476

126.2263695265  34.5905597130 126.2387237549  34.5858078003      1250.0052

126.2267035973  34.5911123353 126.2387237549  34.5858078003      1249.9437

126.2268659494  34.5913589840 126.2387237549  34.5858078003      1250.0709

126.2274685258  34.5921582579 126.2387237549  34.5858078003      1250.0034

126.2275028695  34.5921988460 126.2387237549  34.5858078003      1249.9501

126.2283021417  34.5930668056 126.2387237549  34.5858078003      1250.0288

126.2291014139  34.5938317341 126.2394943237  34.5865440369      1250.0655

126.2299006861  34.5945935405 126.2399978638  34.5870285034      1249.9373

126.2306999584  34.5952648042 126.2399978638  34.5870285034      1249.9594

126.2314992306  34.5958361590 126.2399978638  34.5870285034      1250.0076

126.2322985028  34.5963247766 126.2399978638  34.5870285034      1249.9658

126.2330977750  34.5967447067 126.2399978638  34.5870285034      1249.9828

126.2338970472  34.5971459039 126.2416687012  34.5878906250      1249.9835

126.2346963195  34.5975720783 126.2416687012  34.5878906250      1250.0377

126.2354955917  34.5979529815 126.2433090210  34.5887222290      1249.9395

126.2362948639  34.5983822781 126.2433090210  34.5887222290      1249.9636

126.2370941361  34.5987491316 126.2433090210  34.5887222290      1249.9204

126.2378934083  34.5990613473 126.2433090210  34.5887222290      1249.9273

126.2386926805  34.5993236085 126.2433090210  34.5887222290      1249.9691

126.2394919528  34.5995390373 126.2433090210  34.5887222290      1249.9912

126.2402912250  34.5997107560 126.2433090210  34.5887222290      1250.0333

126.2410904972  34.5998403255 126.2433090210  34.5887222290      1250.0444

126.2418897694  34.5999293070 126.2433090210  34.5887222290      1250.0354

126.2426890416  34.5999792615 126.2433090210  34.5887222290      1250.0727

126.2434883139  34.5999886279 126.2433090210  34.5887222290      1249.9255

126.2442875861  34.6001041477 126.2491683960  34.5895843506      1249.9408

126.2898461025  34.5492645025 126.2842254639  34.5595283508      1250.0045

126.2901005583  34.5489975569 126.3037185669  34.5491371155      1250.0403

126.2898601522  34.5481982834 126.3029174805  34.5449981689      1249.9862

126.2898461025  34.5481608200 126.3029174805  34.5449981689      1250.0503

126.2896119408  34.5473990134 126.3029174805  34.5449981689      1250.0083

126.2894371000  34.5465997408 126.3029174805  34.5449981689      1250.0504

126.2893340688  34.5458004682 126.3029174805  34.5449981689      1249.9961

126.2890468303  34.5450011944 126.3020553589  34.5416679382      1250.0257

126.2890468303  34.5450011970 126.3020553589  34.5416679382      1250.0258

126.2887861302  34.5442019245 126.3020553589  34.5416679382      1250.0367

126.2886003619  34.5434026518 126.3020553589  34.5416679382      1249.9804

126.2884848420  34.5426033791 126.3020553589  34.5416679382      1250.0034

126.2882475581  34.5420476364 126.2753906250  34.5383338928      1250.0505

126.2879931023  34.5426033791 126.2753906250  34.5383338928      1250.0500

126.2875528781  34.5434026525 126.2753906250  34.5383338928      1250.0389

126.2870158671  34.5442019242 126.2753906250  34.5383338928      1250.0076

126.2863680195  34.5450011959 126.2753906250  34.5383338928      1249.9673

126.2855687473  34.5458004681 126.2746582031  34.5390586853      1249.9443

126.2853486352  34.5465997411 126.2720794678  34.5491371155      1250.0459

126.2855344036  34.5473990127 126.2720794678  34.5491371155      1249.9491

126.2856499234  34.5481982844 126.2720794678  34.5491371155      1249.9321

126.2858497414  34.5483403440 126.2842254639  34.5595283508      1250.0340

126.2866490137  34.5484402531 126.2842254639  34.5595283508      1249.9801

126.2874482859  34.5485807501 126.2842254639  34.5595283508      1249.9470

126.2882475581  34.5487633963 126.2842254639  34.5595283508      1249.9375

126.2890468303  34.5489897527 126.2842254639  34.5595283508      1250.0171

126.2890468303  34.5383385138 126.3020553589  34.5416679382      1249.9455

126.2892622592  34.5378077456 126.3020553589  34.5416679382      1249.9976

126.2896572120  34.5370084747 126.3020553589  34.5416679382      1249.9859

126.2901427075  34.5362092016 126.3020553589  34.5416679382      1250.0156

126.2907312341  34.5354099283 126.3020553589  34.5416679382      1250.0214

126.2914399637  34.5346106582 126.3020553589  34.5416679382      1249.9994

126.2922298695  34.5338113859 126.3027114868  34.5410041809      1249.9980

126.2930244585  34.5330121137 126.3035049438  34.5402069092      1250.0667

126.2938174864  34.5322128415 126.3042984009  34.5394058228      1249.9756

126.2946058310  34.5314135693 126.3050003052  34.5386924744      1250.0202

126.2946417359  34.5313792256 126.3050003052  34.5386924744      1249.9753

126.2954410081  34.5306673737 126.3050003052  34.5386924744      1250.0577

126.2955065734  34.5306142949 126.3050003052  34.5386924744      1250.0541

126.2963495558  34.5298150229 126.3078613281  34.5358314514      1249.9298

126.2970176974  34.5290157526 126.3078613281  34.5358314514      1250.0650

126.2978247750  34.5282164804 126.3078613281  34.5358314514      1250.0314

126.2986131197  34.5274172082 126.3090286255  34.5346755981      1250.0622

126.2994217584  34.5266179360 126.3098297119  34.5338821411      1249.9546

126.3002272749  34.5258186638 126.3106307983  34.5330886841      1250.0667

126.3010281082  34.5250193915 126.3116378784  34.5320816040      1250.0260

126.3010359136  34.5250115862 126.3116378784  34.5320816040      1250.0108

126.3018351858  34.5242607074 126.3116378784  34.5320816040      1250.0660

126.3018726517  34.5242201169 126.3129196167  34.5308074951      1250.0552

126.3027015844  34.5234208449 126.3139114380  34.5298156738      1249.9831

126.3034321692  34.5226215749 126.3139114380  34.5298156738      1250.0226

126.3039457640  34.5218223023 126.3162536621  34.5266380310      1249.9426

126.3044499924  34.5210230291 126.3162536621  34.5266380310      1249.9903

126.3050603741  34.5202237558 126.3162536621  34.5266380310      1249.9899

126.3057940810  34.5194244860 126.3162536621  34.5266380310      1250.0395

126.3065746203  34.5186252138 126.3170547485  34.5258178711      1250.0163

126.3073832590  34.5178259416 126.3174743652  34.5253906250      1250.0602

126.3074300913  34.5177837925 126.3174743652  34.5253906250      1250.0282

126.3082293636  34.5171187730 126.3174743652  34.5253906250      1250.0198

126.3083511277  34.5170266675 126.3174743652  34.5253906250      1250.0203

126.3095500360  34.5162273968 126.3174743652  34.5253906250      1250.0582

126.3098279080  34.5160681671 126.3174743652  34.5253906250      1249.9571

126.3106271802  34.5156513592 126.3174743652  34.5253906250      1250.0020

126.3111142367  34.5154281245 126.3174743652  34.5253906250      1249.9591

126.3114264524  34.5152954332 126.3174743652  34.5253906250      1249.9962

126.3122257247  34.5149941451 126.3174743652  34.5253906250      1249.9390

126.3130249969  34.5147412504 126.3174743652  34.5253906250      1249.9987

126.3134371216  34.5146288521 126.3174743652  34.5253906250      1250.0503

126.3138242691  34.5145351880 126.3174743652  34.5253906250      1249.9807

126.3146235413  34.5143728358 126.3174743652  34.5253906250      1249.9387

126.3154228135  34.5142510717 126.3174743652  34.5253906250      1250.0055

126.3162220858  34.5141698956 126.3174743652  34.5253906250      1250.0353

126.3170213580  34.5141293076 126.3174743652  34.5253906250      1249.9306

126.3178206302  34.5141261854 126.3174743652  34.5253906250      1249.9891

126.3186199024  34.5141230633 126.3186187744  34.5253906250      1249.9310

126.3194191746  34.5141246243 126.3191146851  34.5253906250      1250.0705

126.3202184468  34.5141589681 126.3191146851  34.5253906250      1250.0630

126.3210177191  34.5142323388 126.3191146851  34.5253906250      1250.0810

126.3218169913  34.5143462975 126.3191146851  34.5253906250      1250.0395

126.3226162635  34.5145008443 126.3191146851  34.5253906250      1250.0750

126.3234155357  34.5146991012 126.3191146851  34.5253906250      1250.0440

126.3242148079  34.5149426295 126.3191146851  34.5253906250      1250.0418

126.3250140802  34.5152345512 126.3191146851  34.5253906250      1250.0817

126.3258133524  34.5155811106 126.3191146851  34.5253906250      1249.9777

126.3266126246  34.5159854300 126.3191146851  34.5253906250      1249.9997

126.3274118968  34.5164568757 126.3191146851  34.5253906250      1250.0130

126.3282111690  34.5170079364 126.3191146851  34.5253906250      1249.9207

126.3290104413  34.5176511008 126.3191146851  34.5253906250      1250.0660

126.3298097135  34.5183941742 126.3195266724  34.5257797241      1250.0603

126.3306089857  34.5192340344 126.3195266724  34.5257797241      1250.0468

126.3314082579  34.5196321095 126.3274688721  34.5304183960      1250.0128

126.3322075301  34.5198553437 126.3274688721  34.5304183960      1249.9404

126.3330068023  34.5201238492 126.3274688721  34.5304183960      1250.0684

126.3338060746  34.5204454314 126.3274688721  34.5304183960      1249.9889

126.3346053468  34.5208216513 126.3274688721  34.5304183960      1250.0584

126.3354046190  34.5212618755 126.3274688721  34.5304183960      1250.0392

126.3362038912  34.5217754703 126.3274688721  34.5304183960      1249.9657

126.3370031634  34.5223749245 126.3274688721  34.5304183960      1249.9611

126.3378024357  34.5230805320 126.3278579712  34.5307769775      1250.0090

126.3386017079  34.5238548270 126.3278579712  34.5307769775      1250.0408

126.3394009801  34.5248008406 126.3278579712  34.5307769775      1250.0329

126.3398099827  34.5242201187 126.3520584106  34.5291404724      1250.0030

126.3403282608  34.5234208453 126.3520584106  34.5291404724      1249.9666

126.3409526922  34.5226215749 126.3520584106  34.5291404724      1250.0417

126.3417051320  34.5218223026 126.3520584106  34.5291404724      1250.0421

126.3425621642  34.5210230304 126.3524703979  34.5287513733      1250.0216

126.3425980690  34.5209918089 126.3524703979  34.5287513733      1250.0072

126.3433973412  34.5203502056 126.3524703979  34.5287513733      1249.9901

126.3435721820  34.5202237566 126.3524703979  34.5287513733      1249.9327

126.3448304113  34.5194244859 126.3524703979  34.5287513733      1250.0149

126.3449958856  34.5193339435 126.3524703979  34.5287513733      1249.9358

126.3457951578  34.5189311852 126.3524703979  34.5287513733      1249.9409

126.3464976432  34.5186252138 126.3524703979  34.5287513733      1250.0230

126.3465944301  34.5185861868 126.3524703979  34.5287513733      1250.0542

126.3473937023  34.5182958262 126.3524703979  34.5287513733      1250.0084

126.3481929745  34.5180538591 126.3524703979  34.5287513733      1249.9926

126.3488798491  34.5178259415 126.3550033569  34.5278892517      1249.9283

126.3489922467  34.5177791092 126.3550033569  34.5278892517      1249.9798

126.3497915189  34.5174793821 126.3550033569  34.5278892517      1250.0071

126.3505907912  34.5172296096 126.3550033569  34.5278892517      1249.9724

126.3513838191  34.5170266694 126.3550033569  34.5278892517      1249.9933

126.3517694055  34.5162273964 126.3645858765  34.5200271606      1250.0222

126.3521581140  34.5154281249 126.3645858765  34.5200271606      1249.9785

126.3526358041  34.5146288522 126.3645858765  34.5200271606      1250.0438

126.3532165253  34.5138295791 126.3645858765  34.5200271606      1249.9998

126.3536177225  34.5130303081 126.3670272827  34.5149726868      1250.0385

126.3538237848  34.5122310337 126.3670272827  34.5149726868      1249.9767

126.3541047790  34.5114317629 126.3670272827  34.5149726868      1249.9394

126.3544653881  34.5106324915 126.3670272827  34.5149726868      1249.9555

126.3549134177  34.5098332185 126.3670272827  34.5149726868      1249.9681

126.3554582341  34.5090339450 126.3670272827  34.5149726868      1250.0382

126.3561170092  34.5082346749 126.3670272827  34.5149726868      1249.9676

126.3569084761  34.5074354027 126.3670272827  34.5149726868      1249.9961

126.3569849689  34.5073667153 126.3670272827  34.5149726868      1249.9146

126.3577842411  34.5067001347 126.3670272827  34.5149726868      1250.0252

126.3578201459  34.5066361281 126.3674697876  34.5145835876      1249.9817

126.3588879237  34.5058368573 126.3674697876  34.5145835876      1250.0011

126.3593827856  34.5055199594 126.3674697876  34.5145835876      1249.9607

126.3601820578  34.5050656855 126.3674697876  34.5145835876      1250.0618

126.3602382566  34.5050375838 126.3674697876  34.5145835876      1249.9466

126.3602757225  34.5042383118 126.3728866577  34.5000000000      1249.9537

126.3601820578  34.5040447401 126.3728866577  34.5000000000      1250.0622

126.3599244798  34.5034390414 126.3728866577  34.5000000000      1250.0578

126.3596544132  34.5026397683 126.3728866577  34.5000000000      1250.0141

126.3594592784  34.5018404951 126.3728866577  34.5000000000      1249.9442

126.3593827856  34.5014033952 126.3728866577  34.5000000000      1249.9181

126.3593343921  34.5010412250 126.3728866577  34.5000000000      1249.9801

126.3592797544  34.5002419527 126.3728866577  34.5000000000      1249.9441

126.3592906819  34.4994426805 126.3729019165  34.4994430542      1250.0638

126.3592984873  34.4986434083 126.3729095459  34.4986419678      1250.0596

126.3593140981  34.4978441361 126.3729248047  34.4978446960      1250.0392

126.3593453197  34.4970448639 126.3729476929  34.4966659546      1249.9955

126.3593468808  34.4962455917 126.3729476929  34.4966659546      1250.0213

126.3588582632  34.4954463183 126.3649978638  34.4853897095      1250.0233

126.3585835133  34.4953698266 126.3625259399  34.4845848083      1249.9962

126.3577842411  34.4951465924 126.3625259399  34.4845848083      1249.9633

126.3569849689  34.4948765258 126.3625259399  34.4845848083      1249.9771

126.3561856967  34.4945549436 126.3625259399  34.4845848083      1249.9515

126.3553864245  34.4941787237 126.3625259399  34.4845848083      1250.0810

126.3545871522  34.4937369384 126.3625259399  34.4845848083      1249.9876

126.3537878800  34.4932233436 126.3625259399  34.4845848083      1249.9957

126.3529886078  34.4925708128 126.3599472046  34.4828872681      1249.9845

126.3521893356  34.4921446383 126.3599472046  34.4828872681      1249.9483

126.3513900634  34.4916497764 126.3599472046  34.4828872681      1250.0643

126.3505907912  34.4910690552 126.3599472046  34.4828872681      1249.9519

126.3497915189  34.4903884250 126.3599472046  34.4828872681      1250.0456

126.3489922467  34.4895735420 126.3599472046  34.4828872681      1250.0878

126.3481929745  34.4887196320 126.3587799072  34.4816398621      1250.0043

126.3473937023  34.4878095232 126.3587799072  34.4816398621      1249.9279

126.3465944301  34.4866574472 126.3587799072  34.4816398621      1250.0804

126.3465928690  34.4866543250 126.3587799072  34.4816398621      1250.0547

126.3461604502  34.4858550521 126.3587799072  34.4816398621      1249.9521

126.3457951578  34.4851400789 126.3578872681  34.4799728394      1249.9512

126.3457420812  34.4850557806 126.3578872681  34.4799728394      1250.0405

126.3453018570  34.4842565074 126.3578872681  34.4799728394      1249.9413

126.3449958856  34.4835821225 126.3578872681  34.4799728394      1250.0559

126.3449459311  34.4834572362 126.3578872681  34.4799728394      1250.0517

126.3446711813  34.4826579635 126.3578872681  34.4799728394      1250.0424

126.3444713632  34.4818586906 126.3578872681  34.4799728394      1250.0269

126.3443433548  34.4810594178 126.3578872681  34.4799728394      1249.9872

126.3442840338  34.4802601452 126.3578872681  34.4799728394      1250.0237

126.3442934003  34.4794608731 126.3578872681  34.4799728394      1250.0536

126.3443246218  34.4786616010 126.3579177856  34.4791679382      1249.9728

126.3444026758  34.4778623292 126.3579177856  34.4791679382      1249.9650

126.3445494172  34.4770630576 126.3579177856  34.4791679382      1250.0721

126.3447710903  34.4762637860 126.3579177856  34.4791679382      1249.9437

126.3450661342  34.4754645118 126.3579177856  34.4791679382      1250.0516

126.3451816540  34.4746652402 126.3587188721  34.4758071899      1250.0605

126.3453159067  34.4738659686 126.3587188721  34.4758071899      1249.9865

126.3455204080  34.4730666970 126.3587188721  34.4758071899      1250.0463

126.3458014022  34.4722674225 126.3587188721  34.4758071899      1249.9861

126.3461620113  34.4714681521 126.3587188721  34.4758071899      1249.9760

126.3466100408  34.4706688782 126.3587188721  34.4758071899      1249.9593

126.3471548573  34.4698696082 126.3587188721  34.4758071899      1249.9973

126.3478120713  34.4690703356 126.3587188721  34.4758071899      1250.0078

126.3486035382  34.4682710634 126.3587188721  34.4758071899      1249.9924

126.3494761811  34.4674717914 126.3600311279  34.4745826721      1250.0209

126.3503066749  34.4666725193 126.3599472046  34.4587211609      1250.0478

126.3497915189  34.4662198068 126.3599472046  34.4587211609      1250.0588

126.3489922467  34.4654033627 126.3595581055  34.4583053589      1249.9801

126.3481929745  34.4644994982 126.3595581055  34.4583053589      1250.0406

126.3480196948  34.4642747028 126.3595581055  34.4583053589      1249.9850

126.3474701951  34.4634754286 126.3595581055  34.4583053589      1250.0065

126.3473937023  34.4633505444 126.3595581055  34.4583053589      1249.9926

126.3470190434  34.4626761579 126.3595581055  34.4583053589      1249.9957

126.3466553121  34.4618768840 126.3595581055  34.4583053589      1250.0051

126.3465944301  34.4617207784 126.3595581055  34.4583053589      1249.9556

126.3463727569  34.4610776139 126.3595581055  34.4583053589      1249.9463

126.3461635724  34.4602783411 126.3595581055  34.4583053589      1250.0602

126.3460277585  34.4594790683 126.3595581055  34.4583053589      1250.0356

126.3459621932  34.4586797958 126.3595581055  34.4583053589      1249.9572

126.3459543879  34.4578805235 126.3595581055  34.4578819275      1249.9932

126.3459621932  34.4570812513 126.3595657349  34.4570808411      1249.9889

126.3459621932  34.4562819791 126.3595657349  34.4562835693      1250.0008

126.3459699986  34.4554827069 126.3595733643  34.4554824829      1249.9966

126.3459699986  34.4546834347 126.3595733643  34.4546852112      1250.0085

126.3459778040  34.4538841625 126.3595809937  34.4538841248      1250.0042

126.3459809262  34.4530848903 126.3595809937  34.4533348083      1250.0348

126.3460371250  34.4522856184 126.3595809937  34.4533348083      1249.9993

126.3461620113  34.4514863467 126.3595809937  34.4533348083      1250.0316

126.3463587072  34.4506870750 126.3595809937  34.4533348083      1250.0264

126.3466303349  34.4498878006 126.3595809937  34.4533348083      1249.9968

126.3469815775  34.4490885301 126.3595809937  34.4533348083      1249.9561

126.3474015077  34.4482892560 126.3603897095  34.4516372681      1249.9974

126.3477418228  34.4474899855 126.3603897095  34.4516372681      1250.0208

126.3481679972  34.4466907141 126.3603897095  34.4516372681      1250.0010

126.3486893975  34.4458914415 126.3603897095  34.4516372681      1249.9387

126.3481929745  34.4454980501 126.3582534790  34.4379158020      1249.9343

126.3473937023  34.4446769228 126.3574600220  34.4370994568      1249.9795

126.3465944301  34.4438495512 126.3566894531  34.4362983704      1249.9839

126.3457951578  34.4430253017 126.3559188843  34.4355010986      1249.9495

126.3449958856  34.4421979301 126.3551483154  34.4347000122      1249.9790

126.3441966134  34.4413736806 126.3543777466  34.4339027405      1249.9699

126.3433973412  34.4405603587 126.3537750244  34.4332771301      1249.9973

126.3425980690  34.4396970822 126.3537750244  34.4332771301      1249.9857

126.3424341557  34.4394972640 126.3537750244  34.4332771301      1250.0262

126.3418518734  34.4386979897 126.3537750244  34.4332771301      1250.0048

126.3417987968  34.4386168158 126.3537750244  34.4332771301      1249.9921

126.3409995245  34.4371806236 126.3528594971  34.4316673279      1249.9202

126.3409433257  34.4370994475 126.3528594971  34.4316673279      1250.0624

126.3404625135  34.4363001741 126.3528594971  34.4316673279      1249.9719

126.3402002523  34.4357850194 126.3528594971  34.4316673279      1249.9918

126.3400706828  34.4355009030 126.3528594971  34.4316673279      1250.0161

126.3397225623  34.4347016299 126.3520812988  34.4300003052      1249.9387

126.3394009801  34.4340709551 126.3520812988  34.4300003052      1249.9222

126.3386017079  34.4335339441 126.3341369629  34.4228897095      1250.0528

126.3378024357  34.4337415675 126.3341369629  34.4228897095      1250.0594

126.3370156521  34.4339023586 126.3341369629  34.4228897095      1249.9629

126.3370031634  34.4339054808 126.3341369629  34.4228897095      1250.0589

126.3362038912  34.4340272449 126.3341369629  34.4228897095      1250.0110

126.3354046190  34.4341084210 126.3341369629  34.4228897095      1249.9363

126.3346053468  34.4341521312 126.3341369629  34.4228897095      1250.0837

126.3338060746  34.4341552534 126.3341369629  34.4228897095      1250.0585

126.3330068023  34.4341193485 126.3341369629  34.4228897095      1250.0295

126.3322075301  34.4340444168 126.3341369629  34.4228897095      1250.0382

126.3314082579  34.4339288970 126.3341369629  34.4228897095      1250.0011

126.3306089857  34.4337727891 126.3341369629  34.4228897095      1250.0569

126.3299486495  34.4339023585 126.3200302124  34.4261932373      1249.9855

126.3298097135  34.4340241228 126.3200302124  34.4261932373      1250.0501

126.3290104413  34.4346547985 126.3200302124  34.4261932373      1249.9529

126.3289464370  34.4347016286 126.3200302124  34.4261932373      1249.9935

126.3276960131  34.4355009027 126.3200302124  34.4261932373      1250.0123

126.3274118968  34.4356570109 126.3200302124  34.4261932373      1249.9881

126.3266126246  34.4360535249 126.3200302124  34.4261932373      1249.9848

126.3260443920  34.4363001751 126.3200302124  34.4261932373      1250.0370

126.3258133524  34.4363922789 126.3200302124  34.4261932373      1250.0318

126.3250140802  34.4366779563 126.3200302124  34.4261932373      1250.0342

126.3242148079  34.4369152402 126.3200302124  34.4261932373      1250.0384

126.3234530016  34.4370994475 126.3200302124  34.4261932373      1250.0642

126.3234155357  34.4371072529 126.3200302124  34.4261932373      1250.0406

126.3226162635  34.4372555554 126.3200302124  34.4261932373      1249.9540

126.3218169913  34.4373632698 126.3200302124  34.4261932373      1249.9304

126.3210177191  34.4374319572 126.3200302124  34.4261932373      1250.0133

126.3202184468  34.4374600567 126.3200302124  34.4261932373      1249.9504

126.3194191746  34.4374506902 126.3200302124  34.4261932373      1250.0539

126.3186199024  34.4374007357 126.3200302124  34.4261932373      1249.9898

126.3178206302  34.4373117542 126.3200302124  34.4261932373      1249.9886

126.3170213580  34.4371821847 126.3200302124  34.4261932373      1249.9843

126.3162220858  34.4370104660 126.3200302124  34.4261932373      1249.9657

126.3154228135  34.4367950372 126.3200302124  34.4261932373      1249.9839

126.3146235413  34.4365327760 126.3200302124  34.4261932373      1249.9992

126.3138242691  34.4362189992 126.3200302124  34.4261932373      1249.9120

126.3130249969  34.4358521457 126.3200302124  34.4261932373      1250.0514

126.3122257247  34.4354212881 126.3200302124  34.4261932373      1249.9993

126.3114264524  34.4349201818 126.3200302124  34.4261932373      1250.0337

126.3106271802  34.4343332163 126.3195571899  34.4258346558      1250.0042

126.3098279080  34.4337087849 126.3195571899  34.4258346558      1250.0846

126.3090286358  34.4329657115 126.3195571899  34.4258346558      1249.9247

126.3082293636  34.4320696524 126.3195571899  34.4258346558      1250.0147

126.3074300913  34.4309331872 126.3195571899  34.4258346558      1249.9787

126.3066308191  34.4301776252 126.3133621216  34.4203872681      1249.9401

126.3058315469  34.4297701837 126.3133621216  34.4203872681      1250.0162

126.3050322747  34.4292940547 126.3133621216  34.4203872681      1249.9997

126.3042330025  34.4287383108 126.3133621216  34.4203872681      1249.9576

126.3034337303  34.4280873410 126.3133621216  34.4203872681      1250.0124

126.3026344580  34.4272911910 126.3120574951  34.4191665649      1250.0354

126.3018351858  34.4265965110 126.3120574951  34.4191665649      1249.9247

126.3010359136  34.4257847502 126.3024978638  34.4145812988      1250.0442

126.3002366414  34.4256926465 126.3024978638  34.4145812988      1249.9868

126.2994373692  34.4255599548 126.3024978638  34.4145812988      1249.9371

126.2986380969  34.4253866751 126.3024978638  34.4145812988      1250.0541

126.2978388247  34.4251681241 126.3024978638  34.4145812988      1250.0575

126.2970395525  34.4249011797 126.3024978638  34.4145812988      1249.9221

126.2962402803  34.4245858418 126.3024978638  34.4145812988      1250.0297

126.2954410081  34.4242127441 126.3024978638  34.4145812988      1249.9426

126.2946417359  34.4237787642 126.3024978638  34.4145812988      1250.0146

126.2938424636  34.4232714137 126.3024978638  34.4145812988      1249.9569

126.2930431914  34.4226797649 126.3024978638  34.4145812988      1249.9976

126.2922439192  34.4219819628 126.3024978638  34.4145812988      1250.0152

126.2914446470  34.4211889349 126.3020248413  34.4141120911      1249.9222

126.2913712763  34.4211140031 126.3020248413  34.4141120911      1249.9965

126.2906734742  34.4203147285 126.3020248413  34.4141120911      1249.9589

126.2906453748  34.4202803872 126.3020248413  34.4141120911      1250.0272

126.2898461025  34.4194420880 126.2941360474  34.4087486267      1250.0694

126.2890468303  34.4191985597 126.2941360474  34.4087486267      1250.0691

126.2882475581  34.4189050770 126.2941360474  34.4087486267      1249.9655

126.2874482859  34.4185600786 126.2941360474  34.4087486267      1250.0407

126.2866490137  34.4181541982 126.2941360474  34.4087486267      1249.9522

126.2858497414  34.4176827525 126.2941360474  34.4087486267      1250.0180

126.2850504692  34.4171316917 126.2941360474  34.4087486267      1249.9906

126.2842511970  34.4164854052 126.2941360474  34.4087486267      1249.9758

126.2834519248  34.4157157935 126.2937240601  34.4083328247      1250.0423

126.2826526526  34.4148728111 126.2937240601  34.4083328247      1249.9519

126.2825230831  34.4147198253 126.2937240601  34.4083328247      1249.9752

126.2819173846  34.4139205509 126.2937240601  34.4083328247      1249.9851

126.2818533804  34.4138268884 126.2937240601  34.4083328247      1250.0004

126.2810541081  34.4124219177 126.2937240601  34.4083328247      1250.0541

126.2810088369  34.4123220087 126.2937240601  34.4083328247      1249.9676

126.2806841325  34.4115227359 126.2937240601  34.4083328247      1250.0045

126.2804374821  34.4107234627 126.2937240601  34.4083328247      1250.0103

126.2802642024  34.4099241895 126.2937240601  34.4083328247      1250.0205

126.2802548359  34.4099148256 126.2929153442  34.4058074951      1250.0135

126.2799223262  34.4091249194 126.2929153442  34.4058074951      1249.9932

126.2796631871  34.4083256462 126.2929153442  34.4058074951      1250.0374

126.2794555637  34.4082335440 126.2774963379  34.3970832825      1249.9444

126.2786562915  34.4083100368 126.2774963379  34.3970832825      1249.9388

126.2784314962  34.4083256463 126.2774963379  34.3970832825      1250.0725

126.2778570193  34.4083475027 126.2774963379  34.3970832825      1249.9764

126.2770577470  34.4083521860 126.2770614624  34.3970832825      1250.0559

126.2762584748  34.4083475027 126.2762603760  34.3970794678      1249.9595

126.2754592026  34.4083443806 126.2754592896  34.3970756531      1250.0363

126.2746599304  34.4083443806 126.2746582031  34.3970756531      1250.0364

126.2738606582  34.4083396973 126.2738571167  34.3970718384      1249.9400

126.2730613859  34.4083396973 126.2730636597  34.3970718384      1249.9400

126.2722621137  34.4084739501 126.2675018311  34.3979187012      1250.0225

126.2714628415  34.4086987454 126.2675018311  34.3979187012      1250.0571

126.2706635693  34.4088782694 126.2675018311  34.3979187012      1250.0156

126.2698642971  34.4090156443 126.2675018311  34.3979187012      1249.9988

126.2690650249  34.4091124312 126.2675018311  34.3979187012      1250.0077

126.2689276499  34.4091249180 126.2675018311  34.3979187012      1249.9959

126.2682657526  34.4091686300 126.2675018311  34.3979187012      1249.9263

126.2674664804  34.4091873630 126.2675018311  34.3979187012      1250.0335

126.2666672082  34.4091655079 126.2675018311  34.3979187012      1249.9627

126.2658679360  34.4091389695 126.2666397095  34.3978881836      1250.0620

126.2650686638  34.4090812096 126.2666397095  34.3978881836      1250.0133

126.2642693915  34.4089844228 126.2666397095  34.3978881836      1250.0476

126.2634701193  34.4088454868 126.2666397095  34.3978881836      1249.9394

126.2626708471  34.4086659628 126.2666397095  34.3978881836      1250.0274

126.2618715749  34.4084411674 126.2666397095  34.3978881836      1250.0402

126.2610723027  34.4081679787 126.2666397095  34.3978881836      1249.9625

126.2602730304  34.4078448354 126.2666397095  34.3978881836      1250.0317

126.2594737582  34.4074639323 126.2666397095  34.3978881836      1249.9887

126.2586744860  34.4070205860 126.2666397095  34.3978881836      1250.0621

126.2578752138  34.4065023079 126.2666397095  34.3978881836      1250.0100

126.2570759416  34.4058966094 126.2666397095  34.3978881836      1249.9943

126.2562766694  34.4051816354 126.2666397095  34.3978881836      1250.0074

126.2554773971  34.4043792410 126.2658920288  34.3971366882      1249.9975

126.2546781249  34.4035721634 126.2650985718  34.3963356018      1249.9872

126.2538788527  34.4027775745 126.2642974854  34.3955383301      1250.0574

126.2530795805  34.4019689358 126.2635040283  34.3947372437      1249.9363

126.2522803083  34.4011665414 126.2627105713  34.3939399719      1249.9889

126.2514810360  34.4003579027 126.2620849609  34.3933067322      1250.0230

126.2514576199  34.4003329254 126.2620849609  34.3933067322      1249.9738

126.2507551345  34.3995336511 126.2620849609  34.3933067322      1250.0064

126.2506817638  34.3994399885 126.2620849609  34.3933067322      1249.9498

126.2498824916  34.3982723018 126.2620849609  34.3933067322      1249.9787

126.2496904789  34.3979351086 126.2620849609  34.3933067322      1250.0316

126.2493002093  34.3971358352 126.2620849609  34.3933067322      1250.0001

126.2490832194  34.3965957034 126.2620849609  34.3933067322      1250.0048

126.2489926768  34.3963365643 126.2620849609  34.3933067322      1249.9379

126.2487600761  34.3955372917 126.2620849609  34.3933067322      1250.0315

126.2486024072  34.3947380190 126.2620849609  34.3933067322      1249.9273

126.2485134257  34.3939387464 126.2620849609  34.3933067322      1249.9583

126.2482839472  34.3934267139 126.2612228394  34.3899726868      1250.0124

126.2481777938  34.3931394754 126.2612228394  34.3899726868      1249.9837

126.2479327045  34.3923402027 126.2612228394  34.3899726868      1250.0493

126.2474846750  34.3916064963 126.2466354370  34.3803596497      1250.0478

126.2466854027  34.3916611341 126.2458038330  34.3804168701      1249.9512

126.2458861305  34.3916845503 126.2458038330  34.3804168701      1249.9397

126.2450868583  34.3916689395 126.2458038330  34.3804168701      1249.9254

126.2442875861  34.3916143017 126.2458038330  34.3804168701      1249.9265

126.2434883139  34.3915206370 126.2458038330  34.3804168701      1250.0059

126.2426890416  34.3913848232 126.2458038330  34.3804168701      1249.9344

126.2418897694  34.3912084213 126.2458038330  34.3804168701      1250.0470

126.2410904972  34.3909867482 126.2458038330  34.3804168701      1250.0677

126.2402912250  34.3907166816 126.2458038330  34.3804168701      1249.9765

126.2394919528  34.3903966605 126.2458038330  34.3804168701      1250.0060

126.2386926805  34.3900204405 126.2458038330  34.3804168701      1250.0379

126.2378934083  34.3895802164 126.2458038330  34.3804168701      1249.9923

126.2370941361  34.3890681826 126.2458038330  34.3804168701      1250.0366

126.2362948639  34.3884687284 126.2458038330  34.3804168701      1250.0183

126.2354955917  34.3877615599 126.2458038330  34.3804168701      1250.0161

126.2346963195  34.3869482379 126.2449493408  34.3795509338      1249.9997

126.2338970472  34.3861380382 126.2441635132  34.3787536621      1249.9992

126.2330977750  34.3858148949 126.2324752808  34.3745574951      1250.0869

126.2322985028  34.3858242614 126.2324752808  34.3745574951      1249.9199

126.2314992306  34.3858258225 126.2316360474  34.3745574951      1250.0507

126.2306999584  34.3857992841 126.2316360474  34.3745574951      1250.0118

126.2299006861  34.3857337188 126.2316360474  34.3745574951      1250.0015

126.2291014139  34.3856275655 126.2316360474  34.3745574951      1249.9253

126.2283021417  34.3854823852 126.2316360474  34.3745574951      1250.0783

126.2275028695  34.3852919336 126.2316360474  34.3745574951      1249.9678

126.2267035973  34.3850577718 126.2316360474  34.3745574951      1250.0100

126.2259043250  34.3847752166 126.2316360474  34.3745574951      1250.0360

126.2251050528  34.3844395847 126.2316360474  34.3745574951      1249.9939

126.2243057806  34.3840461929 126.2316360474  34.3745574951      1249.9726

126.2235065084  34.3835887969 126.2316360474  34.3745574951      1250.0878

126.2227072362  34.3830533470 126.2316360474  34.3745574951      1250.0283

126.2219079640  34.3824273545 126.2316360474  34.3745574951      1250.0603

126.2211086917  34.3817670182 126.2258071899  34.3711929321      1250.0480

126.2203094195  34.3814985127 126.2258071899  34.3711929321      1250.0298

126.2195101473  34.3816936475 126.2124710083  34.3720550537      1249.9396

126.2189731363  34.3819496641 126.2124710083  34.3720550537      1249.9479

126.2187108751  34.3820651842 126.2124710083  34.3720550537      1249.9581

126.2179116029  34.3823805221 126.2124710083  34.3720550537      1249.9312

126.2171123306  34.3826459054 126.2124710083  34.3720550537      1249.9862

126.2167564047  34.3827489358 126.2124710083  34.3720550537      1250.0293

126.2163130584  34.3828644564 126.2124710083  34.3720550537      1250.0638

126.2155137862  34.3830377362 126.2124710083  34.3720550537      1250.0303

126.2147145140  34.3831688668 126.2124710083  34.3720550537      1249.9955

126.2139152418  34.3832594093 126.2124710083  34.3720550537      1249.9684

126.2131159696  34.3833109249 126.2124710083  34.3720550537      1250.0134

126.2123166973  34.3833234135 126.2124710083  34.3720550537      1250.0710

126.2115174251  34.3833234135 126.2115173340  34.3720550537      1249.9904

126.2107181529  34.3833234135 126.2107162476  34.3720550537      1249.9904

126.2099188807  34.3833234135 126.2099151611  34.3720550537      1249.9905

126.2091196085  34.3833234135 126.2091217041  34.3720550537      1249.9905

126.2083203362  34.3833234135 126.2083206177  34.3720550537      1249.9904

126.2075210640  34.3833234135 126.2075195313  34.3720550537      1249.9904

126.2067217918  34.3833234135 126.2067184448  34.3720550537      1249.9905

126.2059225196  34.3833234135 126.2059249878  34.3720550537      1249.9905

126.2051232474  34.3833234135 126.2050247192  34.3720550537      1250.0233

126.2043239751  34.3833078028 126.2050247192  34.3720550537      1249.9215

126.2035247029  34.3832547261 126.2050247192  34.3720550537      1250.0077

126.2027254307  34.3831610614 126.2050247192  34.3720550537      1249.9993

126.2019261585  34.3830268086 126.2050247192  34.3720550537      1250.0086

126.2011268863  34.3828504067 126.2050247192  34.3720550537      1250.0306

126.2003276141  34.3826287336 126.2050247192  34.3720550537      1249.9600

126.1995283418  34.3823602281 126.2050247192  34.3720550537      1249.9348

126.1987290696  34.3820417680 126.2050247192  34.3720550537      1250.0195

126.1979297974  34.3816655481 126.2050247192  34.3720550537      1249.9452

126.1971305252  34.3812284461 126.2050247192  34.3720550537      1250.0720

126.1963312530  34.3807164124 126.2050247192  34.3720550537      1249.9869

126.1955319807  34.3801200804 126.2050247192  34.3720550537      1250.0793

126.1947327085  34.3794488166 126.2045288086  34.3716392517      1249.9228

126.1939334363  34.3786963767 126.2045288086  34.3716392517      1250.0172

126.1931341641  34.3777815847 126.2045288086  34.3716392517      1250.0637

126.1923348919  34.3766138979 126.2045288086  34.3716392517      1249.9753

126.1921850283  34.3763547588 126.2045288086  34.3716392517      1250.0609

126.1917853922  34.3755554854 126.2045288086  34.3716392517      1250.0348

126.1915356196  34.3749435439 126.2045288086  34.3716392517      1250.0438

126.1914684933  34.3747562144 126.2045288086  34.3716392517      1250.0426

126.1912296483  34.3739569418 126.2045288086  34.3716392517      1249.9731

126.1910626128  34.3731576691 126.2045288086  34.3716392517      1250.0166

126.1909673871  34.3723583965 126.2045288086  34.3716392517      1249.9295

126.1909392876  34.3715591241 126.2045288086  34.3716392517      1250.0033

126.1909798757  34.3707598521 126.2045288086  34.3716392517      1250.0565

126.1910907123  34.3699605803 126.2045288086  34.3716392517      1250.0033

126.1907363474  34.3691862862 126.1907348633  34.3579177856      1250.0032

126.1899370752  34.3691862862 126.1899414063  34.3579177856      1250.0032

126.1891378030  34.3691659921 126.1899414063  34.3579177856      1249.9398

126.1883385308  34.3691082322 126.1899414063  34.3579177856      1250.0710

126.1879388947  34.3691613083 126.1807785034  34.3595848083      1249.9424

126.1875392586  34.3693595659 126.1807785034  34.3595848083      1249.9952

126.1867399863  34.3697108086 126.1807785034  34.3595848083      1249.9823

126.1860780890  34.3699605810 126.1807785034  34.3595848083      1249.9583

126.1859407141  34.3700089746 126.1807785034  34.3595848083      1250.0483

126.1851414419  34.3702571861 126.1807785034  34.3595848083      1250.0537

126.1843421697  34.3704585652 126.1807785034  34.3595848083      1249.9665

126.1835428975  34.3706177952 126.1807785034  34.3595848083      1250.0165

126.1827436252  34.3707348761 126.1807785034  34.3595848083      1250.0055

126.1825188299  34.3707598520 126.1807785034  34.3595848083      1249.9307

126.1819443530  34.3708113689 126.1807785034  34.3595848083      1249.9603

126.1811450808  34.3708488348 126.1807785034  34.3595848083      1249.9621

126.1803458086  34.3708472737 126.1807785034  34.3595848083      1249.9679

126.1795465364  34.3708066857 126.1807785034  34.3595848083      1249.9794

126.1787472641  34.3707270707 126.1807785034  34.3595848083      1250.0434

126.1779479919  34.3706068677 126.1807785034  34.3595848083      1250.0823

126.1771487197  34.3704445155 126.1807785034  34.3595848083      1250.0733

126.1763494475  34.3702384531 126.1807785034  34.3595848083      1250.0549

126.1755501753  34.3699855584 126.1807785034  34.3595848083      1249.9734

126.1747509031  34.3696842702 126.1807785034  34.3595848083      1250.0234

126.1739516308  34.3693283443 126.1807785034  34.3595848083      1250.0365

126.1731523586  34.3689115364 126.1807785034  34.3595848083      1250.0137

126.1723530864  34.3684260409 126.1807785034  34.3595848083      1250.0249

126.1715538142  34.3678593694 126.1807785034  34.3595848083      1250.0372

126.1707545420  34.3671927889 126.1807785034  34.3595848083      1250.0046

126.1699552697  34.3664294215 126.1774978638  34.3570556641      1250.0640

126.1691559975  34.3659517314 126.1774978638  34.3570556641      1250.0841

126.1690295502  34.3659642182 126.1554412842  34.3658065796      1250.0635

126.1689811567  34.3667634907 126.1554412842  34.3658065796      1249.9989

126.1688640758  34.3675627634 126.1554412842  34.3658065796      1249.9822

126.1686767464  34.3683620363 126.1554412842  34.3658065796      1250.0369

126.1684144852  34.3691613089 126.1554412842  34.3658065796      1250.0191

126.1680726090  34.3699605800 126.1554412842  34.3658065796      1249.9275

126.1676479956  34.3707598533 126.1554412842  34.3658065796      1250.0572

126.1671265954  34.3715591250 126.1554412842  34.3658065796      1250.0096

126.1664974808  34.3723583966 126.1554412842  34.3658065796      1249.9916

126.1657341133  34.3731576687 126.1549987793  34.3662490845      1249.9591

126.1649114249  34.3739569410 126.1549987793  34.3662490845      1249.9696

126.1639107736  34.3747562139 126.1549987793  34.3662490845      1250.0090

126.1635610920  34.3749997427 126.1549987793  34.3662490845      1250.0155

126.1627618198  34.3754977268 126.1549987793  34.3662490845      1249.9739

126.1626619107  34.3755554847 126.1549987793  34.3662490845      1250.0330

126.1627618198  34.3763079265 126.1521072388  34.3833045959      1250.0507

126.1628055300  34.3763547589 126.1521072388  34.3833045959      1249.9936

126.1634955267  34.3771540289 126.1521072388  34.3833045959      1250.0146

126.1635610920  34.3772383293 126.1521072388  34.3833045959      1250.0123

126.1643603642  34.3784278712 126.1521072388  34.3833045959      1250.0443

126.1645398882  34.3787525754 126.1521072388  34.3833045959      1249.9672

126.1649223525  34.3795518465 126.1521072388  34.3833045959      1249.9615

126.1651596364  34.3801637906 126.1521072388  34.3833045959      1249.9605

126.1652236407  34.3803511200 126.1521072388  34.3833045959      1250.0067

126.1654484360  34.3811503918 126.1521072388  34.3833045959      1250.0294

126.1655998606  34.3819496636 126.1521072388  34.3833045959      1249.9656

126.1656825977  34.3827489355 126.1521072388  34.3833045959      1250.0202

126.1656950864  34.3835482077 126.1521072388  34.3833045959      1249.9343

126.1656435708  34.3843474801 126.1520538330  34.3841667175      1249.9645

126.1659589087  34.3850624550 126.1537246704  34.3899726868      1250.0137

126.1660073021  34.3851467533 126.1537246704  34.3899726868      1249.9871

126.1664194268  34.3859460246 126.1537246704  34.3899726868      1249.9775

126.1667472533  34.3867452952 126.1537246704  34.3899726868      1249.9540

126.1667581809  34.3867765193 126.1537246704  34.3899726868      1249.9297

126.1669985870  34.3875445697 126.1537246704  34.3899726868      1250.0565

126.1671749888  34.3883438414 126.1537246704  34.3899726868      1250.0372

126.1672811422  34.3891431133 126.1537246704  34.3899726868      1250.0575

126.1673170470  34.3899423853 126.1537246704  34.3899726868      1249.9661

126.1672858254  34.3907416577 126.1537246704  34.3899726868      1249.9984

126.1671859164  34.3915409303 126.1537246704  34.3899726868      1250.0551

126.1670141978  34.3923402030 126.1537246704  34.3899726868      1249.9947

126.1667706695  34.3931394755 126.1537246704  34.3899726868      1250.0678

126.1664475262  34.3939387467 126.1537246704  34.3899726868      1249.9575

126.1660432069  34.3947380199 126.1537246704  34.3899726868      1250.0559

126.1655452228  34.3955372915 126.1537246704  34.3899726868      1250.0301

126.1649457687  34.3963365629 126.1533584595  34.3904457092      1249.9516

126.1642963600  34.3971358344 126.1533584595  34.3904457092      1249.9647

126.1635142596  34.3979351065 126.1533584595  34.3904457092      1249.9450

126.1625682460  34.3987343795 126.1533584595  34.3904457092      1250.0504

126.1614989072  34.3995336528 126.1495819092  34.3941116333      1250.0169

126.1609166249  34.4003329242 126.1495819092  34.3941116333      1250.0281

126.1602141396  34.4011321959 126.1495819092  34.3941116333      1249.9288

126.1594148674  34.4019314681 126.1491394043  34.3945541382      1249.9797

126.1584938310  34.4027307410 126.1491394043  34.3945541382      1250.0218

126.1573573658  34.4035300142 126.1491394043  34.3945541382      1249.9602

126.1571669142  34.4036486563 126.1491394043  34.3945541382      1250.0488

126.1563676420  34.4040982469 126.1491394043  34.3945541382      1250.0565

126.1559024406  34.4043292861 126.1491394043  34.3945541382      1250.0139

126.1555683698  34.4044822722 126.1491394043  34.3945541382      1249.9463

126.1547690976  34.4048100987 126.1491394043  34.3945541382      1249.9197

126.1541899374  34.4051285585 126.1457748413  34.3962783813      1250.0111

126.1539698254  34.4052690558 126.1457748413  34.3962783813      1249.9843

126.1531705532  34.4057342572 126.1457748413  34.3962783813      1250.0805

126.1527958943  34.4059278302 126.1457748413  34.3962783813      1250.0173

126.1523712809  34.4061307712 126.1457748413  34.3962783813      1249.9433

126.1515720087  34.4064710863 126.1457748413  34.3962783813      1250.0206

126.1508664012  34.4067271031 126.1457748413  34.3962783813      1250.0490

126.1507727365  34.4067583248 126.1457748413  34.3962783813      1250.0694

126.1499734643  34.4069956087 126.1457748413  34.3962783813      1249.9687

126.1491741921  34.4071891824 126.1457748413  34.3962783813      1250.0390

126.1483749198  34.4073390460 126.1457748413  34.3962783813      1250.0302

126.1475756476  34.4074467604 126.1457748413  34.3962783813      1249.9204

126.1467763754  34.4075154479 126.1457748413  34.3962783813      1249.9210

126.1463829836  34.4075263747 126.1355895996  34.4143791199      1250.0229

126.1467763754  34.4078963510 126.1362228394  34.4150009155      1250.0078

126.1475756476  34.4088002155 126.1362228394  34.4150009155      1250.0060

126.1478238591  34.4091249196 126.1362228394  34.4150009155      1249.9652

126.1483608701  34.4099241895 126.1362228394  34.4150009155      1249.9712

126.1483749198  34.4099460472 126.1362228394  34.4150009155      1250.0349

126.1488010943  34.4107234635 126.1362228394  34.4150009155      1249.9517

126.1491554591  34.4115227340 126.1362228394  34.4150009155      1249.9979

126.1491741921  34.4115726910 126.1362228394  34.4150009155      1249.9386

126.1494302089  34.4123220084 126.1362228394  34.4150009155      1250.0502

126.1496284659  34.4131212801 126.1362228394  34.4150009155      1249.9481

126.1497564744  34.4139205518 126.1362228394  34.4150009155      1249.9555

126.1498157953  34.4147198237 126.1362228394  34.4150009155      1250.0335

126.1498048678  34.4155190960 126.1362228394  34.4150009155      1249.9564

126.1497268139  34.4163183686 126.1362228394  34.4150009155      1250.0250

126.1495785114  34.4171176414 126.1362228394  34.4150009155      1250.0636

126.1493568382  34.4179169141 126.1362228394  34.4150009155      1250.0067

126.1490602333  34.4187161845 126.1362228394  34.4150009155      1250.0485

126.1486808912  34.4195154583 126.1362228394  34.4150009155      1249.9827

126.1482125677  34.4203147292 126.1362228394  34.4150009155      1249.9395

126.1476458962  34.4211140031 126.1362228394  34.4150009155      1250.0409

126.1471151294  34.4219132749 126.1337203979  34.4199714661      1250.0311

126.1469106282  34.4227125475 126.1337203979  34.4199714661      1250.0718

126.1466296340  34.4235118180 126.1337203979  34.4199714661      1249.9892

126.1462690249  34.4243110916 126.1337203979  34.4199714661      1249.9545

126.1458225564  34.4251103625 126.1337203979  34.4199714661      1250.0392

126.1452777400  34.4259096364 126.1337203979  34.4199714661      1250.0446

126.1446205259  34.4267089084 126.1337203979  34.4199714661      1250.0216

126.1438462310  34.4275081806 126.1332778931  34.4204177856      1249.9633

126.1429860767  34.4283074529 126.1332778931  34.4204177856      1249.9449

126.1427800143  34.4284791717 126.1332778931  34.4204177856      1250.0471

126.1419807421  34.4290755037 126.1332778931  34.4204177856      1249.9400

126.1419370319  34.4291067230 126.1332778931  34.4204177856      1250.0405

126.1406132373  34.4299059973 126.1332778931  34.4204177856      1249.9872

126.1403821977  34.4300262006 126.1332778931  34.4204177856      1250.0101

126.1395829254  34.4304024205 126.1332778931  34.4204177856      1250.0682

126.1388273634  34.4307052697 126.1332778931  34.4204177856      1250.0146

126.1387836532  34.4307208805 126.1332778931  34.4204177856      1249.9635

126.1379843810  34.4309893861 126.1332778931  34.4204177856      1249.9647

126.1371851088  34.4312110592 126.1332778931  34.4204177856      1250.0071

126.1364014473  34.4315045420 126.1308364868  34.4212226868      1250.0247

126.1357520387  34.4323038141 126.1274414063  34.4412231445      1249.9549

126.1363858366  34.4327346719 126.1274414063  34.4412231445      1249.9882

126.1371851088  34.4333622255 126.1274414063  34.4412231445      1249.9538

126.1379843810  34.4341146653 126.1278610229  34.4416389465      1249.9414

126.1387836532  34.4349248651 126.1278610229  34.4416389465      1249.9923

126.1395829254  34.4359255164 126.1278610229  34.4416389465      1249.9295

126.1398389423  34.4363001750 126.1278610229  34.4416389465      1250.0462

126.1403088270  34.4370994453 126.1278610229  34.4416389465      1249.9572

126.1403821977  34.4372399446 126.1278610229  34.4416389465      1249.9645

126.1406912912  34.4378987193 126.1278610229  34.4416389465      1250.0431

126.1409910183  34.4386979904 126.1278610229  34.4416389465      1250.0420

126.1411814699  34.4393598892 126.1278610229  34.4416389465      1250.0505

126.1412142525  34.4394972641 126.1278610229  34.4416389465      1250.0146

126.1413656771  34.4402965362 126.1278610229  34.4416389465      1250.0423

126.1414468532  34.4410958083 126.1278610229  34.4416389465      1250.0481

126.1414593419  34.4418950805 126.1278610229  34.4416389465      1250.0600

126.1414858802  34.4426943526 126.1278839111  34.4426956177      1250.0587

126.1414999299  34.4434936248 126.1278991699  34.4434928894      1249.9357

126.1415155407  34.4442928970 126.1279144287  34.4441680908      1250.0338

126.1414702694  34.4450921693 126.1279144287  34.4441680908      1250.0010

126.1413563107  34.4458914418 126.1279144287  34.4441680908      1250.0169

126.1411705423  34.4466907116 126.1279144287  34.4441680908      1249.9608

126.1409114033  34.4474899852 126.1279144287  34.4441680908      1249.9661

126.1405742103  34.4482892584 126.1279144287  34.4441680908      1250.0178

126.1401511580  34.4490885295 126.1279144287  34.4441680908      1250.0038

126.1397608884  34.4498878029 126.1270828247  34.4458045959      1250.0287

126.1396828345  34.4506870752 126.1262512207  34.4524726868      1250.0650

126.1398014764  34.4514863472 126.1262512207  34.4524726868      1249.9664

126.1398529920  34.4522856193 126.1262512207  34.4524726868      1250.0686

126.1398342591  34.4530848916 126.1262512207  34.4524726868      1250.0151

126.1397468387  34.4538841640 126.1262512207  34.4524726868      1249.9752

126.1395891697  34.4546834363 126.1262512207  34.4524726868      1249.9301

126.1393596912  34.4554827072 126.1262512207  34.4524726868      1249.9660

126.1395829254  34.4562242208 126.1358337402  34.4670562744      1250.0119

126.1403821977  34.4564365275 126.1358337402  34.4670562744      1249.9900

126.1411814699  34.4566956666 126.1358337402  34.4670562744      1249.9389

126.1419807421  34.4570031990 126.1358337402  34.4670562744      1250.0622

126.1427800143  34.4573669303 126.1358337402  34.4670562744      1250.0546

126.1435792865  34.4577931048 126.1358337402  34.4670562744      1249.9500

126.1443785587  34.4582879667 126.1358337402  34.4670562744      1249.9951

126.1451778310  34.4588671268 126.1358337402  34.4670562744      1249.9336

126.1459771032  34.4594010157 126.1383361816  34.4687232971      1249.9142

126.1467763754  34.4598849501 126.1383361816  34.4687232971      1250.0550

126.1475756476  34.4604531826 126.1383361816  34.4687232971      1249.9167

126.1483749198  34.4611182021 126.1383361816  34.4687232971      1249.9780

126.1491741921  34.4618394204 126.1416397095  34.4712219238      1249.9936

126.1499734643  34.4623155494 126.1416397095  34.4712219238      1249.9546

126.1507727365  34.4628697322 126.1416397095  34.4712219238      1250.0127

126.1515720087  34.4628010448 126.1619644165  34.4700737000      1250.0190

126.1517421663  34.4626761569 126.1627655029  34.4692802429      1249.9800

126.1525429996  34.4618768847 126.1635589600  34.4684906006      1250.0653

126.1533297832  34.4610776124 126.1641693115  34.4678878784      1250.0388

126.1541352997  34.4602783402 126.1641693115  34.4678878784      1249.9971

126.1551125349  34.4594790688 126.1641693115  34.4678878784      1250.0225

126.1563270540  34.4586797974 126.1641693115  34.4678878784      1250.0279

126.1563676420  34.4586563812 126.1641693115  34.4678878784      1250.0092

126.1571669142  34.4582270846 126.1641693115  34.4678878784      1249.9756

126.1579162320  34.4578805252 126.1641693115  34.4678878784      1249.9868

126.1579661865  34.4578586701 126.1641693115  34.4678878784      1250.0411

126.1587654587  34.4575464544 126.1641693115  34.4678878784      1250.0198

126.1595647309  34.4572841932 126.1641693115  34.4678878784      1250.0456

126.1603140486  34.4570812529 126.1641693115  34.4678878784      1250.0267

126.1603640031  34.4570687643 126.1641693115  34.4678878784      1250.0638

126.1611632753  34.4568986068 126.1641693115  34.4678878784      1249.9457

126.1619625476  34.4567690373 126.1641693115  34.4678878784      1249.9762

126.1627618198  34.4564942874 126.1675033569  34.4670562744      1250.0250

126.1635173818  34.4562819807 126.1675033569  34.4670562744      1250.0542

126.1635610920  34.4562710532 126.1675033569  34.4670562744      1250.0436

126.1643603642  34.4560930902 126.1675033569  34.4670562744      1249.9711

126.1651596364  34.4559557153 126.1675033569  34.4670562744      1250.0814

126.1659589087  34.4558604895 126.1675033569  34.4670562744      1250.0377

126.1667581809  34.4558042907 126.1675033569  34.4670562744      1250.0674

126.1675574531  34.4557886799 126.1675033569  34.4670562744      1249.9326

126.1683567253  34.4558105350 126.1675033569  34.4670562744      1249.9600

126.1691559975  34.4558370734 126.1683044434  34.4670829773      1249.9678

126.1699552697  34.4558979554 126.1683044434  34.4670829773      1249.9999

126.1707545420  34.4559994255 126.1683044434  34.4670829773      1249.9464

126.1715538142  34.4561414837 126.1683044434  34.4670829773      1249.9287

126.1723530864  34.4563256909 126.1683044434  34.4670829773      1249.9520

126.1731523586  34.4565536084 126.1683044434  34.4670829773      1250.0835

126.1739516308  34.4568096253 126.1716690063  34.4679183960      1250.0244

126.1747509031  34.4569423170 126.1716690063  34.4679183960      1250.0789

126.1755501753  34.4571187188 126.1716690063  34.4679183960      1249.9645

126.1763494475  34.4573372699 126.1716690063  34.4679183960      1250.0716

126.1771487197  34.4576042143 126.1716690063  34.4679183960      1250.0380

126.1779479919  34.4579226743 126.1716690063  34.4679183960      1249.9377

126.1787472641  34.4582957721 126.1716690063  34.4679183960      1249.9594

126.1795465364  34.4587359962 126.1733093262  34.4687500000      1249.9703

126.1803458086  34.4591059719 126.1733093262  34.4687500000      1249.9950

126.1811450808  34.4595165355 126.1750259399  34.4695816040      1250.0886

126.1819443530  34.4598787057 126.1750259399  34.4695816040      1250.0346

126.1827436252  34.4603017580 126.1750259399  34.4695816040      1250.0056

126.1835428975  34.4607934978 126.1750259399  34.4695816040      1250.0864

126.1843421697  34.4613695358 126.1750259399  34.4695816040      1250.0111

126.1851414419  34.4620454828 126.1750259399  34.4695816040      1250.0542

126.1859407141  34.4628993927 126.1760864258  34.4706687927      1250.0079

126.1867399863  34.4636596380 126.1760864258  34.4706687927      1250.0468

126.1868320900  34.4634754287 126.2003860474  34.4625015259      1250.0224

126.1867836965  34.4626761562 126.2003860474  34.4625015259      1249.9476

126.1867852576  34.4618768839 126.2003860474  34.4616394043      1249.9440

126.1867993073  34.4610776118 126.2003860474  34.4616394043      1249.9360

126.1868820445  34.4602783401 126.2003860474  34.4616394043      1249.9377

126.1870334691  34.4594790686 126.2003860474  34.4616394043      1250.0640

126.1872598255  34.4586797971 126.2003860474  34.4616394043      1249.9719

126.1875611137  34.4578805227 126.2003860474  34.4616394043      1250.0049

126.1879451390  34.4570812523 126.2003860474  34.4616394043      1249.9640

126.1884181458  34.4562819786 126.2003860474  34.4616394043      1249.9882

126.1889926227  34.4554827084 126.2003860474  34.4616394043      1249.9683

126.1893157659  34.4546834347 126.2029190063  34.4546852112      1249.9970

126.1893157659  34.4538841625 126.2029190063  34.4538841248      1250.0089

126.1891378030  34.4538560647 126.1995544434  34.4466094971      1249.9974

126.1883385308  34.4529849828 126.1995544434  34.4466094971      1249.9988

126.1875392586  34.4518922279 126.1995544434  34.4466094971      1250.0183

126.1872926081  34.4514863472 126.1995544434  34.4466094971      1249.9503

126.1868742391  34.4506870734 126.1995544434  34.4466094971      1249.9756

126.1867399863  34.4503873481 126.1995544434  34.4466094971      1249.9502

126.1865401683  34.4498878028 126.1995544434  34.4466094971      1250.0373

126.1862857125  34.4490885299 126.1995544434  34.4466094971      1249.9840

126.1861046274  34.4482892569 126.1995544434  34.4466094971      1249.9723

126.1859937908  34.4474899841 126.1995544434  34.4466094971      1250.0187

126.1859532027  34.4466907116 126.1995544434  34.4466094971      1249.9654

126.1859750578  34.4458914395 126.1995773315  34.4458923340      1250.0391

126.1860062794  34.4450921675 126.1996078491  34.4449729919      1250.0571

126.1860312567  34.4442928954 126.1996078491  34.4449729919      1249.9765

126.1861233603  34.4434936237 126.1996078491  34.4449729919      1250.0580

126.1862872736  34.4426943522 126.1996078491  34.4449729919      1250.0051

126.1865229964  34.4418950806 126.1996078491  34.4449729919      1250.0562

126.1868367732  34.4410958066 126.1996078491  34.4449729919      1250.0154

126.1872332872  34.4402965360 126.1996078491  34.4449729919      1249.9870

126.1875970185  34.4394972619 126.2003860474  34.4433326721      1250.0010

126.1879888492  34.4386979914 126.2003860474  34.4433326721      1249.9868

126.1881043690  34.4378987195 126.2012481689  34.4350013733      1250.0659

126.1878858180  34.4370994467 126.2012481689  34.4350013733      1249.9928

126.1877390766  34.4363001738 126.2012481689  34.4350013733      1249.9585

126.1876610227  34.4355009012 126.2012481689  34.4350013733      1250.0360

126.1876532173  34.4347016289 126.2012481689  34.4350013733      1249.9729

126.1875392586  34.4342442348 126.1924972534  34.4237518311      1249.9628

126.1867399863  34.4339601185 126.1924972534  34.4237518311      1249.9576

126.1859407141  34.4336244866 126.1924972534  34.4237518311      1250.0454

126.1851414419  34.4332295338 126.1924972534  34.4237518311      1250.0085

126.1843421697  34.4327690156 126.1924972534  34.4237518311      1249.9844

126.1835428975  34.4322320046 126.1924972534  34.4237518311      1249.9523

126.1827436252  34.4316044510 126.1924972534  34.4237518311      1250.0384

126.1819443530  34.4308582554 126.1924972534  34.4237518311      1249.9517

126.1811450808  34.4300090287 126.1912231445  34.4224433899      1250.0158

126.1803458086  34.4295188501 126.1866378784  34.4195289612      1250.0356

126.1795465364  34.4291441912 126.1866378784  34.4195289612      1250.0365

126.1787472641  34.4287070892 126.1866378784  34.4195289612      1250.0771

126.1779479919  34.4281966165 126.1866378784  34.4195289612      1250.0307

126.1771487197  34.4276002845 126.1866378784  34.4195289612      1250.0105

126.1763494475  34.4269461926 126.1862182617  34.4191932678      1250.0550

126.1755501753  34.4261812641 126.1862182617  34.4191932678      1250.0388

126.1747509031  34.4252477391 126.1862182617  34.4191932678      1249.9146

126.1746463108  34.4251103642 126.1862182617  34.4191932678      1249.9654

126.1741030555  34.4243110903 126.1862182617  34.4191932678      1250.0525

126.1739516308  34.4240550751 126.1862182617  34.4191932678      1249.9577

126.1736581481  34.4235118194 126.1862182617  34.4191932678      1250.0413

126.1733006611  34.4227125458 126.1862182617  34.4191932678      1249.9976

126.1731523586  34.4223129115 126.1862182617  34.4191932678      1249.9664

126.1730227891  34.4219132753 126.1862182617  34.4191932678      1249.9839

126.1728198489  34.4211140027 126.1862182617  34.4191932678      1249.9752

126.1726887183  34.4203147300 126.1862182617  34.4191932678      1249.9486

126.1726262751  34.4195154576 126.1862182617  34.4191932678      1249.9997

126.1726325195  34.4187161854 126.1862182617  34.4191932678      1250.0413

126.1727090123  34.4179169134 126.1862182617  34.4191932678      1249.9394

126.1728541926  34.4171176417 126.1862182617  34.4191932678      1249.9439

126.1730711825  34.4163183698 126.1862182617  34.4191932678      1249.9792

126.1733646653  34.4155190962 126.1862182617  34.4191932678      1249.9543

126.1737393242  34.4147198252 126.1862182617  34.4191932678      1249.9288

126.1742014034  34.4139205519 126.1862182617  34.4191932678      1250.0124

126.1747633917  34.4131212784 126.1862182617  34.4191932678      1250.0563

126.1754408998  34.4123220087 126.1862182617  34.4191932678      1250.0605

126.1762058283  34.4115227364 126.1866683960  34.4187202454      1250.0550

126.1770893987  34.4107234643 126.1866683960  34.4187202454      1249.9694

126.1771487197  34.4106735098 126.1866683960  34.4187202454      1250.0843

126.1779479919  34.4100740556 126.1866683960  34.4187202454      1250.0540

126.1781696651  34.4099241907 126.1866683960  34.4187202454      1250.0166

126.1794606770  34.4091249198 126.1920852661  34.4133071899      1249.9573

126.1798899736  34.4083256468 126.1920852661  34.4133071899      1249.9893

126.1804144960  34.4075263732 126.1920852661  34.4133071899      1250.0100

126.1810482939  34.4067271031 126.1920852661  34.4133071899      1249.9831

126.1817804398  34.4059278309 126.1924438477  34.4129180908      1249.9775

126.1826187390  34.4051285587 126.1924438477  34.4129180908      1250.0540

126.1827436252  34.4050224054 126.1924438477  34.4129180908      1250.0052

126.1835428975  34.4044010961 126.1924438477  34.4129180908      1249.9311

126.1836428065  34.4043292845 126.1924438477  34.4129180908      1249.9978

126.1849244520  34.4035300141 126.1924438477  34.4129180908      1249.9988

126.1851414419  34.4034129334 126.1924438477  34.4129180908      1250.0124

126.1859407141  34.4030226638 126.1924438477  34.4129180908      1249.9712

126.1866338330  34.4027307420 126.1924438477  34.4129180908      1249.9711

126.1867399863  34.4026901541 126.1924438477  34.4129180908      1249.9171

126.1875392586  34.4024091599 126.1924438477  34.4129180908      1249.9287

126.1883385308  34.4021749981 126.1924438477  34.4129180908      1250.0738

126.1891378030  34.4019876687 126.1924438477  34.4129180908      1250.0286

126.1894250414  34.4019314688 126.1924438477  34.4129180908      1249.9485

126.1899370752  34.4018424884 126.1924438477  34.4129180908      1250.0446

126.1907363474  34.4017394572 126.1924438477  34.4129180908      1249.9412

126.1915356196  34.4016754530 126.1924438477  34.4129180908      1249.9356

126.1923348919  34.4016504757 126.1924438477  34.4129180908      1249.9540

126.1931341641  34.4016645255 126.1924438477  34.4129180908      1249.9677

126.1939334363  34.4017176021 126.1924438477  34.4129180908      1249.9929

126.1947327085  34.4018112668 126.1924438477  34.4129180908      1249.9201

126.1955319807  34.4019439585 126.1924438477  34.4129180908      1250.0300

126.1963312530  34.4021203604 126.1924438477  34.4129180908      1249.9777

126.1971305252  34.4023404725 126.1924438477  34.4129180908      1249.9909

126.1979297974  34.4026074169 126.1924438477  34.4129180908      1250.0366

126.1987290696  34.4029258769 126.1924438477  34.4129180908      1250.0232

126.1995283418  34.4033005358 126.1924438477  34.4129180908      1249.9916

126.2003276141  34.4037376378 126.1924438477  34.4129180908      1249.9990

126.2011268863  34.4042481104 126.1924438477  34.4129180908      1249.9179

126.2019261585  34.4048428814 126.1924438477  34.4129180908      1249.9849

126.2027254307  34.4055453667 126.1924438477  34.4129180908      1249.9783

126.2035247029  34.4063399557 126.1928634644  34.4133338928      1250.0705

126.2043239751  34.4072703585 126.1928634644  34.4133338928      1250.0497

126.2045144267  34.4075263753 126.1928634644  34.4133338928      1249.9710

126.2050420713  34.4083256455 126.1928634644  34.4133338928      1249.9272

126.2051232474  34.4084630225 126.1928634644  34.4133338928      1249.9535

126.2059225196  34.4095245560 126.1955337524  34.4167938232      1249.9794

126.2067217918  34.4103144617 126.1962203979  34.4174728394      1250.0524

126.2075210640  34.4112073986 126.1962203979  34.4174728394      1249.9601

126.2077677144  34.4115227362 126.1962203979  34.4174728394      1250.0501

126.2083140919  34.4123220061 126.1962203979  34.4174728394      1250.0411

126.2083203362  34.4123344973 126.1962203979  34.4174728394      1249.9191

126.2091196085  34.4134928176 126.1983642578  34.4203872681      1250.0187

126.2099188807  34.4144013654 126.1987533569  34.4208335876      1250.0869

126.2107181529  34.4154738263 126.2066421509  34.4262237549      1249.9707

126.2115174251  34.4157048659 126.2066421509  34.4262237549      1249.9669

126.2123166973  34.4159842990 126.2066421509  34.4262237549      1249.9175

126.2131159696  34.4162996369 126.2091674805  34.4270820618      1249.9553

126.2139152418  34.4165228711 126.2091674805  34.4270820618      1249.9991

126.2147145140  34.4167944988 126.2091674805  34.4270820618      1249.9395

126.2155137862  34.4171160809 126.2091674805  34.4270820618      1250.0114

126.2163130584  34.4174954230 126.2091674805  34.4270820618      1249.9521

126.2171123306  34.4179372083 126.2091674805  34.4270820618      1249.9870

126.2179116029  34.4184523642 126.2091674805  34.4270820618      1250.0015

126.2187108751  34.4190549405 126.2091674805  34.4270820618      1250.0005

126.2195101473  34.4197652313 126.2091674805  34.4270820618      1250.0756

126.2203094195  34.4206269466 126.2103881836  34.4283332825      1250.0054

126.2211086917  34.4214012416 126.2103881836  34.4283332825      1249.9747

126.2219079640  34.4223441330 126.2103881836  34.4283332825      1250.0822

126.2221733473  34.4227125473 126.2103881836  34.4283332825      1249.9302

126.2226791368  34.4235118173 126.2103881836  34.4283332825      1250.0017

126.2227072362  34.4235617743 126.2103881836  34.4283332825      1249.9798

126.2230912615  34.4243110914 126.2103881836  34.4283332825      1250.0181

126.2234190880  34.4251103621 126.2103881836  34.4283332825      1250.0219

126.2235065084  34.4253663811 126.2103881836  34.4283332825      1249.9458

126.2236688606  34.4259096363 126.2103881836  34.4283332825      1250.0129

126.2238452624  34.4267089082 126.2103881836  34.4283332825      1250.0221

126.2239498547  34.4275081801 126.2103881836  34.4283332825      1249.9303

126.2239873206  34.4283074521 126.2103881836  34.4283332825      1250.0158

126.2239545379  34.4291067245 126.2103881836  34.4283332825      1249.9414

126.2238546289  34.4299059970 126.2103881836  34.4283332825      1250.0381

126.2236829103  34.4307052696 126.2103881836  34.4283332825      1250.0213

126.2234378209  34.4315045398 126.2103881836  34.4283332825      1250.0033

126.2231146777  34.4323038135 126.2103881836  34.4283332825      1249.9463

126.2229538866  34.4331030862 126.2104187012  34.4374732971      1249.9602

126.2235065084  34.4338867478 126.2120590210  34.4399719238      1250.0559

126.2235174359  34.4339023586 126.2120590210  34.4399719238      1249.9676

126.2240809853  34.4347016295 126.2120590210  34.4399719238      1250.0609

126.2243057806  34.4350700454 126.2120590210  34.4399719238      1250.0457

126.2245430646  34.4355009028 126.2120590210  34.4399719238      1249.9931

126.2249177234  34.4363001737 126.2120590210  34.4399719238      1250.0344

126.2251050528  34.4367872318 126.2120590210  34.4399719238      1249.9899

126.2252096451  34.4370994474 126.2120590210  34.4399719238      1249.9369

126.2254281961  34.4378987193 126.2120590210  34.4399719238      1250.0571

126.2255733764  34.4386979910 126.2120590210  34.4399719238      1250.0700

126.2259012029  34.4394972616 126.2155151367  34.4467735291      1250.0331

126.2259043250  34.4395753181 126.2163162231  34.4475669861      1249.9465

126.2267035973  34.4402934142 126.2163162231  34.4475669861      1249.9250

126.2275028695  34.4410895643 126.2170257568  34.4482765198      1250.0787

126.2275075527  34.4410958086 126.2170257568  34.4482765198      1249.9687

126.2282365764  34.4418950786 126.2170257568  34.4482765198      1250.0343

126.2283021417  34.4419762569 126.2170257568  34.4482765198      1249.9474

126.2291014139  34.4430908670 126.2170257568  34.4482765198      1249.9789

126.2293418200  34.4434936250 126.2170257568  34.4482765198      1250.0236

126.2297492615  34.4442928957 126.2170257568  34.4482765198      1249.9941

126.2299006861  34.4446425791 126.2170257568  34.4482765198      1249.9748

126.2300739659  34.4450921696 126.2170257568  34.4482765198      1250.0574

126.2303190552  34.4458914412 126.2170257568  34.4482765198      1249.9498

126.2304923349  34.4466907127 126.2170257568  34.4482765198      1249.9857

126.2305953661  34.4474899844 126.2170257568  34.4482765198      1250.0563

126.2306281487  34.4482892564 126.2170257568  34.4482765198      1250.0152

126.2306593703  34.4490885284 126.2170562744  34.4490890503      1250.0671

126.2306890308  34.4498878004 126.2170867920  34.4500007629      1250.0384

126.2306640536  34.4506870728 126.2170867920  34.4500007629      1249.9950

126.2305703888  34.4514863456 126.2170867920  34.4500007629      1249.9722

126.2304064756  34.4522856186 126.2170867920  34.4500007629      1249.9601

126.2306999584  34.4526634007 126.2203063965  34.4599342346      1250.0569

126.2314992306  34.4534501843 126.2212524414  34.4608612061      1249.9493

126.2322985028  34.4542838002 126.2212524414  34.4608612061      1250.0243

126.2330977750  34.4553203564 126.2212524414  34.4608612061      1249.9806

126.2332070505  34.4554827085 126.2212524414  34.4608612061      1250.0369

126.2336816184  34.4562819793 126.2212524414  34.4608612061      1249.9364

126.2338970472  34.4567065941 126.2212524414  34.4608612061      1249.9216

126.2340687659  34.4570812528 126.2212524414  34.4608612061      1250.0518

126.2343716151  34.4578805243 126.2212524414  34.4608612061      1249.9744

126.2345995326  34.4586797954 126.2212524414  34.4608612061      1250.0310

126.2346963195  34.4591418767 126.2212524414  34.4608612061      1249.9123

126.2347540794  34.4594790696 126.2212524414  34.4608612061      1250.0181

126.2348383776  34.4602783418 126.2212524414  34.4608612061      1249.9927

126.2348539884  34.4610776140 126.2212524414  34.4608612061      1249.9783

126.2348493052  34.4618768862 126.2212448120  34.4618759155      1250.0049

126.2354955917  34.4626464980 126.2266693115  34.4712219238      1250.0128

126.2362948639  34.4632584408 126.2266693115  34.4712219238      1249.9897

126.2370941361  34.4639812202 126.2266693115  34.4712219238      1250.0049

126.2378934083  34.4648179583 126.2276840210  34.4722671509      1250.0628

126.2386926805  34.4656328413 126.2284698486  34.4730682373      1249.9728

126.2394919528  34.4664492854 126.2292480469  34.4738655090      1250.0207

126.2402912250  34.4670565449 126.2366638184  34.4779167175      1249.9713

126.2410904972  34.4672610462 126.2366638184  34.4779167175      1250.0461

126.2418897694  34.4675123798 126.2366638184  34.4779167175      1250.0383

126.2426890416  34.4678136680 126.2366638184  34.4779167175      1249.9848

126.2434883139  34.4681680328 126.2366638184  34.4779167175      1250.0303

126.2442875861  34.4685832797 126.2366638184  34.4779167175      1250.0127

126.2450868583  34.4690672141 126.2366638184  34.4779167175      1249.9982

126.2458861305  34.4696323245 126.2366638184  34.4779167175      1249.9490

126.2466854027  34.4702942218 126.2366638184  34.4779167175      1250.0469

126.2474846750  34.4710997384 126.2373962402  34.4786605835      1249.9715

126.2482839472  34.4718927663 126.2378616333  34.4791374207      1250.0413

126.2490832194  34.4727638481 126.2378616333  34.4791374207      1250.0453

126.2498824916  34.4738566031 126.2378616333  34.4791374207      1250.0636

126.2498871748  34.4738659695 126.2378616333  34.4791374207      1249.9572

126.2503508152  34.4746652409 126.2378616333  34.4791374207      1249.9870

126.2506817638  34.4753614828 126.2378616333  34.4791374207      1249.9904

126.2507254740  34.4754645140 126.2378616333  34.4791374207      1250.0018

126.2511625760  34.4762637853 126.2387237549  34.4808311462      1249.9639

126.2514810360  34.4769131949 126.2387237549  34.4808311462      1249.9210

126.2515481624  34.4770630584 126.2387237549  34.4808311462      1250.0467

126.2518494506  34.4778623301 126.2387237549  34.4808311462      1249.9280

126.2520758070  34.4786616014 126.2387237549  34.4808311462      1249.9375

126.2522303537  34.4794608728 126.2387237549  34.4808311462      1250.0164

126.2522803083  34.4801727269 126.2395553589  34.4841651917      1249.9984

126.2523193352  34.4802601473 126.2395553589  34.4841651917      1249.9570

126.2526362342  34.4810594190 126.2395553589  34.4841651917      1250.0134

126.2528750792  34.4818586903 126.2395553589  34.4841651917      1249.9975

126.2530405535  34.4826579616 126.2395553589  34.4841651917      1249.9583

126.2530795805  34.4829202252 126.2395553589  34.4841651917      1249.9612

126.2531357793  34.4834572362 126.2395553589  34.4841651917      1249.9362

126.2531623176  34.4842565084 126.2395553589  34.4841651917      1249.9394

126.2531201685  34.4850557806 126.2395553589  34.4841651917      1249.9312

126.2530093319  34.4858550507 126.2395553589  34.4841651917      1249.9702

126.2528266858  34.4866543238 126.2395553589  34.4841651917      1249.9313

126.2525706689  34.4874535969 126.2395553589  34.4841651917      1249.9429

126.2522365981  34.4882528671 126.2395553589  34.4841651917      1249.9847

126.2518182290  34.4890521412 126.2395553589  34.4841651917      1250.0680

126.2513046342  34.4898514123 126.2395553589  34.4841651917      1250.0399

126.2506848860  34.4906506861 126.2395553589  34.4841651917      1250.0699

126.2499386904  34.4914499583 126.2395553589  34.4841651917      1250.0664

126.2498824916  34.4915030350 126.2395553589  34.4841651917      1249.9585

126.2490832194  34.4922117647 126.2395553589  34.4841651917      1250.0689

126.2490769751  34.4922492280 126.2391357422  34.4845542908      1249.9811

126.2480778848  34.4930485014 126.2391357422  34.4845542908      1250.0019

126.2468321441  34.4938477749 126.2391357422  34.4845542908      1250.0323

126.2466854027  34.4939289511 126.2391357422  34.4845542908      1249.9414

126.2458861305  34.4943379537 126.2391357422  34.4845542908      1249.9393

126.2451867673  34.4946470472 126.2391357422  34.4845542908      1249.9669

126.2450868583  34.4946876353 126.2391357422  34.4845542908      1249.9611

126.2442875861  34.4949842402 126.2391357422  34.4845542908      1250.0350

126.2434883139  34.4952308906 126.2391357422  34.4845542908      1250.0240

126.2426890416  34.4954322697 126.2391357422  34.4845542908      1250.0656

126.2426203542  34.4954463173 126.2391357422  34.4845542908      1249.9396

126.2418897694  34.4955899387 126.2391357422  34.4845542908      1250.0602

126.2410904972  34.4957054585 126.2391357422  34.4845542908      1249.9753

126.2402912250  34.4957819514 126.2391357422  34.4845542908      1250.0124

126.2394919528  34.4958194172 126.2391357422  34.4845542908      1250.0830

126.2386926805  34.4958225394 126.2386932373  34.4845542908      1250.0011

126.2378934083  34.4958225394 126.2378921509  34.4845542908      1250.0011

126.2370941361  34.4958225394 126.2370910645  34.4845542908      1250.0012

126.2362948639  34.4958225394 126.2362976074  34.4845542908      1250.0012

126.2354955917  34.4958194172 126.2358093262  34.4845542908      1249.9870

126.2346963195  34.4957850735 126.2358093262  34.4845542908      1250.0323

126.2338970472  34.4957101417 126.2358093262  34.4845542908      1249.9353

126.2330977750  34.4955961830 126.2358093262  34.4845542908      1249.9553

126.2322985028  34.4954416362 126.2358093262  34.4845542908      1250.0565

126.2314992306  34.4952418182 126.2358093262  34.4845542908      1249.9314

126.2306999584  34.4949982899 126.2358093262  34.4845542908      1250.0077

126.2299006861  34.4947048071 126.2358093262  34.4845542908      1249.9755

126.2291014139  34.4943582477 126.2358093262  34.4845542908      1249.9668

126.2290748756  34.4946470448 126.2162246704  34.4983596802      1250.0075

126.2291014139  34.4947094904 126.2162246704  34.4983596802      1250.0476

126.2293714805  34.4954463192 126.2162246704  34.4983596802      1249.9507

126.2295931537  34.4962455907 126.2162246704  34.4983596802      1249.9976

126.2299006861  34.4969824208 126.2171096802  34.5008316040      1249.9367

126.2299287856  34.4970448639 126.2171096802  34.5008316040      1250.0172

126.2302331959  34.4978441357 126.2171096802  34.5008316040      1250.0047

126.2304611133  34.4986434070 126.2171096802  34.5008316040      1249.9949

126.2306172212  34.4994426784 126.2171096802  34.5008316040      1250.0619

126.2306999584  34.5002169755 126.2171096802  34.5008316040      1249.9840

126.2307015194  34.5002419528 126.2171096802  34.5008316040      1249.9789

126.2307186913  34.5010412250 126.2171096802  34.5008316040      1250.0537

126.2306952751  34.5018404946 126.2170867920  34.5016403198      1249.9741

126.2306999584  34.5024555622 126.2316665649  34.5136947632      1249.9383

126.2314992306  34.5024274627 126.2316665649  34.5136947632      1249.9941

126.2322985028  34.5022026674 126.2366104126  34.5128898621      1249.9260

126.2330977750  34.5020028494 126.2366104126  34.5128898621      1250.0499

126.2336301028  34.5018404969 126.2425003052  34.5103874207      1249.9914

126.2338970472  34.5016562899 126.2425003052  34.5103874207      1249.9236

126.2346963195  34.5011551837 126.2425003052  34.5103874207      1249.9958

126.2348961375  34.5010412235 126.2425003052  34.5103874207      1250.0316

126.2354955917  34.5007258871 126.2425003052  34.5103874207      1249.9940

126.2362948639  34.5003574726 126.2425003052  34.5103874207      1250.0862

126.2365758580  34.5002419517 126.2425003052  34.5103874207      1250.0608

126.2370941361  34.5000452569 126.2425003052  34.5103874207      1250.0870

126.2378934083  34.4997845568 126.2425003052  34.5103874207      1249.9669

126.2386926805  34.4995691279 126.2425003052  34.5103874207      1249.9943

126.2392609131  34.4994426803 126.2425003052  34.5103874207      1250.0316

126.2394919528  34.4993974093 126.2425003052  34.5103874207      1250.0501

126.2402912250  34.4992678398 126.2425003052  34.5103874207      1250.0835

126.2410904972  34.4991804194 126.2425003052  34.5103874207      1249.9332

126.2418897694  34.4991304648 126.2425003052  34.5103874207      1250.0095

126.2426890416  34.4991195373 126.2425003052  34.5103874207      1250.0838

126.2434883139  34.4991491978 126.2425003052  34.5103874207      1249.9708

126.2442875861  34.4991772972 126.2433319092  34.5104179382      1250.0264

126.2450868583  34.4992444236 126.2433319092  34.5104179382      1249.9290

126.2458861305  34.4993505769 126.2433319092  34.5104179382      1249.9265

126.2466854027  34.4994973183 126.2433319092  34.5104179382      1249.9733

126.2474846750  34.4996862088 126.2433319092  34.5104179382      1250.0803

126.2482839472  34.4999219317 126.2433319092  34.5104179382      1249.9986

126.2490832194  34.5002044869 126.2433319092  34.5104179382      1250.0541

126.2498824916  34.5005401188 126.2433319092  34.5104179382      1250.0302

126.2506817638  34.5009335106 126.2433319092  34.5104179382      1250.0155

126.2514810360  34.5013924677 126.2433319092  34.5104179382      1249.9870

126.2522803083  34.5019279176 126.2433319092  34.5104179382      1249.9193

126.2530795805  34.5025523490 126.2433319092  34.5104179382      1250.0541

126.2538788527  34.5032954224 126.2433319092  34.5104179382      1249.9477

126.2546781249  34.5041477713 126.2437210083  34.5108337402      1250.0233

126.2547577399  34.5042383138 126.2437210083  34.5108337402      1250.0102

126.2553946600  34.5050375840 126.2437210083  34.5108337402      1250.0467

126.2554773971  34.5051531059 126.2437210083  34.5108337402      1250.0590

126.2562766694  34.5064800227 126.2437210083  34.5108337402      1250.0587

126.2563531622  34.5066361305 126.2437210083  34.5108337402      1249.9857

126.2566997216  34.5074354020 126.2437210083  34.5108337402      1250.0346

126.2569666661  34.5082346730 126.2437210083  34.5108337402      1250.0467

126.2570759416  34.5086530440 126.2437210083  34.5108337402      1250.0052

126.2571586787  34.5090339471 126.2437210083  34.5108337402      1250.0165

126.2572788818  34.5098332192 126.2437210083  34.5108337402      1249.9386

126.2573319585  34.5106324913 126.2437210083  34.5108337402      1250.0685

126.2578752138  34.5106465413 126.2624740601  34.5212516785      1249.9377

126.2579189240  34.5106324893 126.2624740601  34.5212516785      1250.0563

126.2586744860  34.5104311125 126.2624740601  34.5212516785      1250.0193

126.2594737582  34.5102609549 126.2624740601  34.5212516785      1249.9582

126.2602730304  34.5101313854 126.2624740601  34.5212516785      1250.0396

126.2610723027  34.5100439650 126.2624740601  34.5212516785      1249.9359

126.2618715749  34.5099940105 126.2624740601  34.5212516785      1250.0574

126.2626708471  34.5099846440 126.2624740601  34.5212516785      1250.0023

126.2634701193  34.5099830829 126.2634735107  34.5212516785      1250.0449

126.2642693915  34.5099830829 126.2642669678  34.5212516785      1250.0449

126.2650686638  34.5099830829 126.2649688721  34.5212516785      1250.0784

126.2658679360  34.5100080602 126.2649688721  34.5212516785      1250.0031

126.2666672082  34.5100720644 126.2649688721  34.5212516785      1249.9403

126.2674664804  34.5101750956 126.2649688721  34.5212516785      1249.9635

126.2682657526  34.5103187148 126.2649688721  34.5212516785      1250.0236

126.2690650249  34.5105060443 126.2649688721  34.5212516785      1249.9623

126.2698642971  34.5107370839 126.2649688721  34.5212516785      1250.0214

126.2706635693  34.5110165169 126.2649688721  34.5212516785      1250.0270

126.2714628415  34.5113474656 126.2649688721  34.5212516785      1250.0740

126.2722621137  34.5117377352 126.2649688721  34.5212516785      1249.9344

126.2730613859  34.5121904480 126.2649688721  34.5212516785      1250.0132

126.2738606582  34.5127196536 126.2649688721  34.5212516785      1249.9641

126.2746599304  34.5133378408 126.2649688721  34.5212516785      1250.0086

126.2754592026  34.5140699866 126.2649688721  34.5212516785      1250.0019

126.2762584748  34.5149160912 126.2653579712  34.5216674805      1250.0736

126.2770577470  34.5159058150 126.2653579712  34.5216674805      1250.0251

126.2772794202  34.5162273969 126.2653579712  34.5216674805      1249.9497

126.2777633545  34.5170266673 126.2653579712  34.5216674805      1249.9844

126.2778570193  34.5172015102 126.2653579712  34.5216674805      1250.0121

126.2781567463  34.5178259412 126.2653579712  34.5216674805      1250.0435

126.2784658399  34.5186252123 126.2653579712  34.5216674805      1249.9586

126.2786562915  34.5192558895 126.2653579712  34.5216674805      1249.9822

126.2787000017  34.5194244860 126.2653579712  34.5216674805      1250.0450

126.2788592317  34.5202237581 126.2653579712  34.5216674805      1249.9480

126.2789497742  34.5210230301 126.2653579712  34.5216674805      1249.9987

126.2790106563  34.5218223022 126.2654190063  34.5224723816      1250.0086

126.2790325114  34.5226215743 126.2654190063  34.5224723816      1250.0369

126.2789856791  34.5234208467 126.2654190063  34.5224723816      1250.0572

126.2794555637  34.5242107529 126.2741394043  34.5345840454      1249.9545

126.2802548359  34.5245167243 126.2741394043  34.5345840454      1249.9734

126.2810541081  34.5248773334 126.2741394043  34.5345840454      1249.9852

126.2818533804  34.5252988246 126.2741394043  34.5345840454      1250.0009

126.2826526526  34.5257905643 126.2741394043  34.5345840454      1249.9668

126.2834519248  34.5263634802 126.2741394043  34.5345840454      1250.0180

126.2842511970  34.5270378661 126.2741394043  34.5345840454      1250.0181

126.2850504692  34.5277996725 126.2746582031  34.5350799561      1249.9954

126.2858497414  34.5285677231 126.2754135132  34.5358047485      1249.9847

126.2866490137  34.5294403660 126.2754135132  34.5358047485      1249.9512

126.2874482859  34.5305331210 126.2754135132  34.5358047485      1250.0574

126.2874982404  34.5306142971 126.2754135132  34.5358047485      1249.9383

126.2879525143  34.5314135683 126.2754135132  34.5358047485      1249.9456

126.2882475581  34.5320411229 126.2754135132  34.5358047485      1249.9876

126.2883193677  34.5322128415 126.2754135132  34.5358047485      1250.0002

126.2886050451  34.5330121132 126.2754135132  34.5358047485      1250.0087

126.2888157907  34.5338113846 126.2754135132  34.5358047485      1250.0665

126.2889531656  34.5346106561 126.2754135132  34.5358047485      1249.9969

126.2890218531  34.5354099279 126.2754135132  34.5358047485      1250.0256

126.2890296585  34.5362092001 126.2754135132  34.5362091064      1249.9656

126.2890218531  34.5370084724 126.2754058838  34.5370101929      1249.9375

126.1148054867  34.4354993420 126.1261901855  34.4416656494      1250.0873

126.1154986055  34.4347016308 126.1261901855  34.4416656494      1249.9469

126.1162697783  34.4339023585 126.1266403198  34.4411926270      1249.9962

126.1171720817  34.4331030864 126.1266403198  34.4411926270      1250.0225

126.1172033033  34.4330781091 126.1266403198  34.4411926270      1250.0204

126.1180025755  34.4324880215 126.1266403198  34.4411926270      1250.0601

126.1182804475  34.4323038131 126.1266403198  34.4411926270      1250.0536

126.1188018478  34.4319837931 126.1266403198  34.4411926270      1250.0241

126.1196011200  34.4315513743 126.1266403198  34.4411926270      1249.9665

126.1196947847  34.4315045399 126.1266403198  34.4411926270      1249.9966

126.1204003922  34.4311798376 126.1266403198  34.4411926270      1250.0470

126.1211996644  34.4308644998 126.1266403198  34.4411926270      1250.0737

126.1216648658  34.4307052693 126.1266403198  34.4411926270      1250.0152

126.1213745052  34.4299059959 126.1299972534  34.4211921692      1250.0423

126.1211996644  34.4297842334 126.1299972534  34.4211921692      1249.9648

126.1204003922  34.4291754128 126.1299972534  34.4211921692      1249.9862

126.1196011200  34.4284557556 126.1299972534  34.4211921692      1249.9902

126.1188018478  34.4276705330 126.1291961670  34.4204063416      1249.9127

126.1180025755  34.4268712608 126.1287536621  34.4199714661      1250.0118

126.1172033033  34.4259190029 126.1287536621  34.4199714661      1250.0471

126.1171970590  34.4259096364 126.1287536621  34.4199714661      1249.9869

126.1166522426  34.4251103630 126.1287536621  34.4199714661      1249.9787

126.1164040311  34.4246888730 126.1287536621  34.4199714661      1250.0466

126.1162042130  34.4243110918 126.1287536621  34.4199714661      1250.0243

126.1158436039  34.4235118185 126.1287536621  34.4199714661      1250.0609

126.1156047589  34.4228436782 126.1287536621  34.4199714661      1250.0146

126.1155641708  34.4227125476 126.1287536621  34.4199714661      1250.0059

126.1153596695  34.4219132751 126.1287536621  34.4199714661      1249.9642

126.1148054867  34.4215807656 126.1166381836  34.4104156494      1249.9526

126.1140062144  34.4214714901 126.1166381836  34.4104156494      1250.0642

126.1132069422  34.4213200655 126.1166381836  34.4104156494      1250.0793

126.1124076700  34.4211249307 126.1166381836  34.4104156494      1250.0220

126.1116083978  34.4208845246 126.1166381836  34.4104156494      1249.9833

126.1108091256  34.4205957251 126.1166381836  34.4104156494      1249.9717

126.1100098533  34.4202538488 126.1166381836  34.4104156494      1249.9465

126.1092105811  34.4198542127 126.1166381836  34.4104156494      1250.0084

126.1084113089  34.4193874502 126.1166381836  34.4104156494      1250.0116

126.1078586871  34.4195154584 126.0954742432  34.4241676331      1249.9547

126.1082520789  34.4203147292 126.0954742432  34.4241676331      1249.9477

126.1084113089  34.4206956341 126.0954742432  34.4241676331      1250.0519

126.1085642946  34.4211140030 126.0954742432  34.4241676331      1250.0696

126.1087968953  34.4219132747 126.0954742432  34.4241676331      1249.9472

126.1089592475  34.4227125463 126.0954742432  34.4241676331      1250.0586

126.1090497900  34.4235118181 126.0954742432  34.4241676331      1250.0294

126.1090716451  34.4243110902 126.0954742432  34.4241676331      1250.0150

126.1090248128  34.4251103627 126.0954742432  34.4241676331      1249.9851

126.1089092930  34.4259096354 126.0954742432  34.4241676331      1250.0051

126.1092105811  34.4261594090 126.0979461670  34.4324722290      1249.9759

126.1100098533  34.4272708969 126.0979461670  34.4324722290      1249.9889

126.1101550337  34.4275081808 126.0979461670  34.4324722290      1250.0236

126.1105827692  34.4283074517 126.0979461670  34.4324722290      1250.0188

126.1108091256  34.4288132426 126.0979461670  34.4324722290      1250.0434

126.1109246454  34.4291067253 126.0979461670  34.4324722290      1249.9822

126.1111884677  34.4299059969 126.0979461670  34.4324722290      1250.0175

126.1113773582  34.4307052684 126.0979461670  34.4324722290      1249.9907

126.1116083978  34.4310596346 126.1012191772  34.4383316040      1250.0194

126.1124076700  34.4319260332 126.1012191772  34.4383316040      1249.9633

126.1132069422  34.4330094217 126.1012191772  34.4383316040      1250.0110

126.1132662632  34.4331030864 126.1012191772  34.4383316040      1249.9638

126.1137252203  34.4339023575 126.1012191772  34.4383316040      1250.0409

126.1140062144  34.4344955685 126.1012191772  34.4383316040      1249.9183
