# Supplementary material for: A coastline generalization method that considers buffer consistency
Source: PLoS One. 2018 Nov 1;13(11):e0206565. doi: 10.1371/journal.pone.0206565 (PMC6211722; doi:10.1371/journal.pone.0206565)
Supplement: S1 File — (ZIP) [file pone.0206565.s001.zip › Data used in methodology/the data used Fig 3/distance fileds/bufSrcPoint.txt]

632 514 633 514 126.2491683960  34.5895843506

632 515 633 515 126.2491683960  34.5895843506

632 516 633 516 126.2491683960  34.5895843506

632 517 633 517 126.2491683960  34.5895843506

632 518 633 518 126.2491683960  34.5895843506

632 519 633 519 126.2491683960  34.5895843506

632 520 633 520 126.2498855591  34.5895843506

632 521 633 521 126.2508316040  34.5895843506

632 522 633 522 126.2508316040  34.5895843506

632 523 633 523 126.2508316040  34.5895843506

632 524 633 524 126.2508316040  34.5895843506

632 525 633 525 126.2508316040  34.5895843506

632 526 633 526 126.2508316040  34.5895843506

632 527 633 527 126.2508316040  34.5895843506

632 527 632 528 126.2508316040  34.5895843506

631 528 632 528 126.2508316040  34.5895843506

631 529 632 529 126.2508316040  34.5895843506

631 529 631 530 126.2508316040  34.5895843506

630 530 631 530 126.2575302124  34.5878906250

630 531 631 531 126.2575302124  34.5878906250

630 532 631 532 126.2575302124  34.5878906250

630 533 631 533 126.2575302124  34.5878906250

630 534 631 534 126.2575302124  34.5878906250

630 535 631 535 126.2575302124  34.5878906250

630 535 630 536 126.2575302124  34.5878906250

629 536 630 536 126.2575302124  34.5878906250

629 537 630 537 126.2575302124  34.5878906250

629 537 629 538 126.2575302124  34.5878906250

628 538 629 538 126.2575302124  34.5878906250

628 539 629 539 126.2575302124  34.5878906250

628 539 628 540 126.2575302124  34.5878906250

627 540 628 540 126.2591705322  34.5870819092

627 541 628 541 126.2666702271  34.5853729248

627 542 628 542 126.2675247192  34.5853614807

627 543 628 543 126.2675247192  34.5853614807

627 544 628 544 126.2675247192  34.5853614807

627 545 628 545 126.2675247192  34.5853614807

627 546 628 546 126.2675247192  34.5853614807

627 546 627 547 126.2675247192  34.5853614807

626 547 627 547 126.2675247192  34.5853614807

626 548 627 548 126.2675247192  34.5853614807

626 549 627 549 126.2675247192  34.5853614807

626 549 626 550 126.2675247192  34.5853614807

625 550 626 550 126.2675247192  34.5853614807

625 551 626 551 126.2733078003  34.5837211609

625 552 626 552 126.2733078003  34.5837211609

625 553 626 553 126.2733078003  34.5837211609

625 553 625 554 126.2733078003  34.5837211609

624 554 625 554 126.2733078003  34.5837211609

624 555 625 555 126.2733078003  34.5837211609

624 556 625 556 126.2783355713  34.5829162598

624 557 625 557 126.2783355713  34.5829162598

624 558 625 558 126.2783355713  34.5829162598

624 559 625 559 126.2783355713  34.5829162598

624 560 625 560 126.2783355713  34.5829162598

624 560 624 561 126.2783355713  34.5829162598

623 561 624 561 126.2783355713  34.5829162598

623 562 624 562 126.2783355713  34.5829162598

623 563 624 563 126.2783355713  34.5829162598

623 563 623 564 126.2783355713  34.5829162598

622 564 623 564 126.2783355713  34.5829162598

622 565 623 565 126.2783355713  34.5829162598

622 565 622 566 126.2783355713  34.5829162598

621 566 622 566 126.2799987793  34.5820541382

621 567 622 567 126.2799987793  34.5820541382

621 567 621 568 126.2799987793  34.5820541382

620 568 620 569 126.2799987793  34.5820541382

619 569 620 569 126.2799987793  34.5820541382

619 570 620 570 126.2898483276  34.5787277222

619 571 620 571 126.2908325195  34.5787200928

619 572 620 572 126.2908325195  34.5787200928

619 573 620 573 126.2908325195  34.5787200928

619 574 620 574 126.2908325195  34.5787200928

619 574 619 575 126.2908325195  34.5787200928

618 575 619 575 126.2908325195  34.5787200928

618 576 619 576 126.2908325195  34.5787200928

618 577 619 577 126.2908325195  34.5787200928

618 578 619 578 126.2908325195  34.5787200928

618 578 618 579 126.2908325195  34.5787200928

617 579 618 579 126.2908325195  34.5787200928

617 580 618 580 126.2908325195  34.5787200928

617 580 617 581 126.2908325195  34.5787200928

616 581 617 581 126.2908325195  34.5787200928

616 582 617 582 126.2908325195  34.5787200928

616 582 616 583 126.2908325195  34.5787200928

615 583 615 584 126.2908325195  34.5787200928

614 584 615 584 126.2974472046  34.5753898621

614 585 615 585 126.2974472046  34.5753898621

614 586 615 586 126.2974472046  34.5753898621

614 586 614 587 126.2974472046  34.5753898621

613 587 614 587 126.2974472046  34.5753898621

613 588 614 588 126.2974472046  34.5753898621

613 588 613 589 126.2974472046  34.5753898621

612 589 613 589 126.2974472046  34.5753898621

612 590 613 590 126.2974472046  34.5753898621

612 590 612 591 126.2974472046  34.5753898621

611 591 611 592 126.2974472046  34.5753898621

610 592 610 593 126.2974472046  34.5753898621

609 593 610 593 126.3007812500  34.5728874207

609 594 610 594 126.3007812500  34.5728874207

609 594 609 595 126.3007812500  34.5728874207

608 595 608 596 126.3007812500  34.5728874207

607 596 608 596 126.3033294678  34.5712203979

607 597 608 597 126.3033294678  34.5712203979

607 597 607 598 126.3033294678  34.5712203979

606 598 606 599 126.3033294678  34.5712203979

605 599 605 600 126.3033294678  34.5712203979

604 600 604 601 126.3033294678  34.5712203979

603 601 603 602 126.3042297363  34.5703239441

602 602 602 603 126.3053894043  34.5691680908

601 603 601 604 126.3053894043  34.5691680908

600 604 600 605 126.3066101074  34.5679168701

599 605 599 606 126.3078918457  34.5666389465

598 606 598 607 126.3078918457  34.5666389465

597 607 597 608 126.3078918457  34.5666389465

596 608 596 609 126.3078918457  34.5666389465

595 608 595 609 126.3078918457  34.5666389465

594 609 594 610 126.3087234497  34.5649986267

593 609 593 610 126.3087234497  34.5649986267

592 610 592 611 126.3096084595  34.5633049011

591 610 591 611 126.3096084595  34.5633049011

590 611 590 612 126.3096084595  34.5633049011

589 611 589 612 126.3096084595  34.5633049011

588 611 588 612 126.3096084595  34.5633049011

587 611 587 612 126.3096084595  34.5633049011

586 611 586 612 126.3096084595  34.5633049011

585 611 585 612 126.3096084595  34.5633049011

584 611 584 612 126.3095779419  34.5625839233

583 611 583 612 126.3095245361  34.5616378784

582 611 582 612 126.3095245361  34.5616378784

581 611 581 612 126.3095245361  34.5616378784

580 612 581 612 126.3258056641  34.5479164124

581 613 582 613 126.3308029175  34.5495567322

581 614 582 614 126.3308029175  34.5495567322

581 615 582 615 126.3308029175  34.5495567322

582 616 583 616 126.3308029175  34.5495567322

582 617 583 617 126.3308029175  34.5495567322

582 618 583 618 126.3308029175  34.5495567322

583 619 584 619 126.3358078003  34.5512237549

583 620 584 620 126.3374404907  34.5520553589

584 621 585 621 126.3374404907  34.5520553589

584 622 585 622 126.3374404907  34.5520553589

584 623 585 623 126.3374404907  34.5520553589

585 624 586 624 126.3374404907  34.5520553589

585 625 586 625 126.3374404907  34.5520553589

585 626 586 626 126.3374404907  34.5520553589

585 627 586 627 126.3374404907  34.5520553589

585 628 586 628 126.3374404907  34.5520553589

585 629 586 629 126.3374404907  34.5520553589

585 630 586 630 126.3374404907  34.5520553589

585 631 586 631 126.3386001587  34.5520553589

585 632 586 632 126.3394012451  34.5520553589

585 633 586 633 126.3399963379  34.5520553589

585 634 586 634 126.3399963379  34.5520553589

585 635 586 635 126.3399963379  34.5520553589

585 636 586 636 126.3399963379  34.5520553589

585 637 586 637 126.3399963379  34.5520553589

585 638 586 638 126.3399963379  34.5520553589

585 638 585 639 126.3399963379  34.5520553589

584 639 585 639 126.3399963379  34.5520553589

584 640 585 640 126.3399963379  34.5520553589

584 641 585 641 126.3399963379  34.5520553589

584 641 584 642 126.3399963379  34.5520553589

583 642 584 642 126.3399963379  34.5520553589

583 643 584 643 126.3416137695  34.5512237549

583 643 583 644 126.3416137695  34.5512237549

582 644 583 644 126.3416137695  34.5512237549

582 645 583 645 126.3416137695  34.5512237549

582 645 582 646 126.3416137695  34.5512237549

581 646 581 647 126.3416137695  34.5512237549

580 647 580 648 126.3416137695  34.5512237549

579 648 579 649 126.3420257568  34.5508346558

578 649 578 650 126.3420257568  34.5508346558

577 650 577 651 126.3420257568  34.5508346558

576 650 576 651 126.3420257568  34.5508346558

575 651 575 652 126.3420257568  34.5508346558

574 651 574 652 126.3420257568  34.5508346558

573 652 573 653 126.3420257568  34.5508346558

572 652 572 653 126.3420257568  34.5508346558

571 652 571 653 126.3420257568  34.5508346558

570 652 570 653 126.3453903198  34.5433044434

569 653 569 654 126.3453903198  34.5433044434

568 654 568 655 126.3453903198  34.5433044434

567 654 567 655 126.3453903198  34.5433044434

566 655 566 656 126.3453903198  34.5433044434

565 655 565 656 126.3453903198  34.5433044434

564 656 564 657 126.3453903198  34.5433044434

563 656 563 657 126.3453903198  34.5433044434

562 656 562 657 126.3453903198  34.5433044434

561 657 561 658 126.3516921997  34.5345573425

560 658 561 658 126.3516921997  34.5345573425

560 659 561 659 126.3516921997  34.5345573425

560 659 560 660 126.3516921997  34.5345573425

559 660 559 661 126.3516921997  34.5345573425

558 661 558 662 126.3524398804  34.5338096619

557 662 557 663 126.3529205322  34.5333328247

556 663 556 664 126.3529205322  34.5333328247

555 663 555 664 126.3529205322  34.5333328247

554 664 554 665 126.3529205322  34.5333328247

553 665 553 666 126.3583297729  34.5278892517

552 666 553 666 126.3599472046  34.5270843506

552 667 553 667 126.3599472046  34.5270843506

552 667 552 668 126.3599472046  34.5270843506

551 668 552 668 126.3599472046  34.5270843506

551 669 552 669 126.3599472046  34.5270843506

551 669 551 670 126.3599472046  34.5270843506

550 670 550 671 126.3599472046  34.5270843506

549 671 549 672 126.3599472046  34.5270843506

548 672 548 673 126.3609848022  34.5260543823

547 673 547 674 126.3617782593  34.5252609253

546 674 546 675 126.3625793457  34.5244674683

545 675 545 676 126.3637466431  34.5233078003

544 676 544 677 126.3637466431  34.5233078003

543 677 543 678 126.3637466431  34.5233078003

542 677 542 678 126.3637466431  34.5233078003

541 678 541 679 126.3637466431  34.5233078003

540 678 540 679 126.3637466431  34.5233078003

539 679 539 680 126.3658905029  34.5195846558

538 680 539 680 126.3749465942  34.5145835876

538 681 539 681 126.3749465942  34.5145835876

538 682 539 682 126.3749465942  34.5145835876

538 682 538 683 126.3749465942  34.5145835876

537 683 538 683 126.3749465942  34.5145835876

537 684 538 684 126.3749465942  34.5145835876

537 685 538 685 126.3749465942  34.5145835876

537 685 537 686 126.3749465942  34.5145835876

536 686 537 686 126.3749465942  34.5145835876

536 687 537 687 126.3749465942  34.5145835876

536 687 536 688 126.3749465942  34.5145835876

535 688 535 689 126.3749465942  34.5145835876

534 689 534 690 126.3749465942  34.5145835876

533 690 533 691 126.3756790161  34.5138282776

532 691 532 692 126.3762207031  34.5132789612

531 692 531 693 126.3762207031  34.5132789612

530 693 530 694 126.3762207031  34.5132789612

529 693 529 694 126.3762207031  34.5132789612

528 694 528 695 126.3762207031  34.5132789612

527 694 527 695 126.3770828247  34.5116386414

526 695 526 696 126.3770828247  34.5116386414

525 695 525 696 126.3770828247  34.5116386414

524 696 524 697 126.3807754517  34.5062217712

523 697 523 698 126.3812255859  34.5058326721

522 698 522 699 126.3812255859  34.5058326721

521 699 521 700 126.3812255859  34.5058326721

520 699 520 700 126.3812255859  34.5058326721

519 700 519 701 126.3812255859  34.5058326721

518 700 518 701 126.3812255859  34.5058326721

517 700 517 701 126.3812255859  34.5058326721

516 701 516 702 126.3812255859  34.5058326721

515 701 515 702 126.3812255859  34.5058326721

514 701 514 702 126.3812255859  34.5058326721

513 701 513 702 126.3812255859  34.5050392151

512 701 512 702 126.3812332153  34.5042381287

511 701 511 702 126.3812408447  34.5034408569

510 701 510 702 126.3812484741  34.5025291443

509 701 509 702 126.3812484741  34.5025291443

508 701 508 702 126.3812484741  34.5025291443

507 701 507 702 126.3812484741  34.5025291443

507 701 506 701 126.3812484741  34.5025291443

506 700 506 701 126.3812484741  34.5025291443

505 700 505 701 126.3812484741  34.5025291443

505 700 504 700 126.3812484741  34.5025291443

504 699 504 700 126.3812484741  34.5025291443

503 699 503 700 126.3812484741  34.5025291443

503 699 502 699 126.3812484741  34.5025291443

502 698 502 699 126.3812484741  34.5025291443

501 698 501 699 126.3795547485  34.4925270081

500 698 500 699 126.3795547485  34.4925270081

499 699 499 700 126.3795547485  34.4925270081

498 699 498 700 126.3795547485  34.4925270081

497 699 497 700 126.3795547485  34.4925270081

496 699 496 700 126.3828201294  34.4842567444

495 700 495 701 126.3837203979  34.4833335876

494 701 494 702 126.3837203979  34.4833335876

493 702 493 703 126.3837203979  34.4833335876

492 702 492 703 126.3837203979  34.4833335876

491 703 491 704 126.3837203979  34.4833335876

490 703 490 704 126.3846130371  34.4816398621

489 704 489 705 126.3846130371  34.4816398621

488 704 488 705 126.3846130371  34.4816398621

487 705 487 706 126.3846130371  34.4816398621

486 705 486 706 126.3846130371  34.4816398621

485 705 485 706 126.3846130371  34.4816398621

484 705 484 706 126.3846130371  34.4816398621

483 705 483 706 126.3846130371  34.4816398621

482 705 482 706 126.3846130371  34.4816398621

481 705 481 706 126.3846130371  34.4816398621

481 705 480 705 126.3846130371  34.4816398621

480 704 480 705 126.3846130371  34.4816398621

479 704 479 705 126.3846130371  34.4816398621

478 704 478 705 126.3846130371  34.4816398621

478 704 477 704 126.3846130371  34.4816398621

477 703 476 703 126.3846130371  34.4816398621

476 702 475 702 126.3846130371  34.4816398621

475 701 474 701 126.3846130371  34.4816398621

474 700 473 700 126.3833618164  34.4803886414

473 699 472 699 126.3825607300  34.4795913696

472 698 471 698 126.3816909790  34.4787216187

471 697 470 697 126.3816909790  34.4787216187

470 696 469 696 126.3816909790  34.4787216187

469 695 468 695 126.3816909790  34.4787216187

469 694 468 694 126.3816909790  34.4787216187

468 693 467 693 126.3816909790  34.4787216187

468 692 467 692 126.3816909790  34.4787216187

467 691 466 691 126.3799438477  34.4779434204

467 690 466 690 126.3799438477  34.4779434204

466 689 465 689 126.3799438477  34.4779434204

465 688 465 689 126.3712463379  34.4666404724

464 688 464 689 126.3712463379  34.4666404724

463 688 463 689 126.3712463379  34.4666404724

462 688 462 689 126.3712463379  34.4666404724

461 688 461 689 126.3712463379  34.4666404724

461 688 460 688 126.3712463379  34.4666404724

460 687 460 688 126.3712463379  34.4666404724

459 687 459 688 126.3712463379  34.4666404724

459 687 458 687 126.3712463379  34.4666404724

458 686 457 686 126.3712463379  34.4666404724

457 685 456 685 126.3712463379  34.4666404724

456 684 455 684 126.3712463379  34.4666404724

455 683 455 684 126.3697052002  34.4650726318

454 683 454 684 126.3697052002  34.4650726318

454 683 453 683 126.3697052002  34.4650726318

453 682 452 682 126.3691635132  34.4645271301

453 681 452 681 126.3691635132  34.4645271301

452 680 451 680 126.3691635132  34.4645271301

451 679 450 679 126.3691635132  34.4645271301

451 678 450 678 126.3691635132  34.4645271301

450 677 450 678 126.3645553589  34.4483070374

449 678 449 679 126.3645553589  34.4483070374

448 678 448 679 126.3645553589  34.4483070374

447 679 447 680 126.3645553589  34.4483070374

446 679 446 680 126.3645553589  34.4483070374

445 680 445 681 126.3645553589  34.4483070374

444 680 444 681 126.3645553589  34.4483070374

443 680 443 681 126.3645553589  34.4483070374

442 680 442 681 126.3654403687  34.4449996948

441 681 441 682 126.3654403687  34.4449996948

440 681 440 682 126.3654403687  34.4449996948

439 681 439 682 126.3654403687  34.4449996948

438 681 438 682 126.3654403687  34.4449996948

437 681 437 682 126.3654174805  34.4442939758

436 681 436 682 126.3653945923  34.4434928894

435 681 435 682 126.3653640747  34.4424705505

434 681 434 682 126.3653640747  34.4424705505

433 681 433 682 126.3653640747  34.4424705505

432 681 432 682 126.3653640747  34.4424705505

432 681 431 681 126.3653640747  34.4424705505

431 680 431 681 126.3653640747  34.4424705505

430 680 430 681 126.3653640747  34.4424705505

429 680 429 681 126.3653640747  34.4424705505

429 680 428 680 126.3653640747  34.4424705505

428 679 427 679 126.3653640747  34.4424705505

427 678 426 678 126.3653640747  34.4424705505

426 677 425 677 126.3649978638  34.4420547485

425 676 424 676 126.3649978638  34.4420547485

424 675 423 675 126.3649978638  34.4420547485

423 674 422 674 126.3649978638  34.4420547485

423 673 422 673 126.3649978638  34.4420547485

422 672 421 672 126.3617782593  34.4397354126

421 671 420 671 126.3607788086  34.4387512207

420 670 419 670 126.3607788086  34.4387512207

419 669 418 669 126.3607788086  34.4387512207

419 668 418 668 126.3607788086  34.4387512207

418 667 417 667 126.3607788086  34.4387512207

418 666 417 666 126.3591690063  34.4378623962

417 665 417 666 126.3537216187  34.4324989319

416 665 416 666 126.3529205322  34.4308052063

416 665 415 665 126.3529205322  34.4308052063

415 664 415 665 126.3520584106  34.4266662598

414 664 414 665 126.3520584106  34.4266662598

413 664 413 665 126.3520584106  34.4266662598

412 664 412 665 126.3520584106  34.4266662598

411 664 411 665 126.3520584106  34.4266662598

411 664 410 664 126.3520584106  34.4266662598

410 663 410 664 126.3520584106  34.4266662598

409 663 409 664 126.3520584106  34.4266662598

409 663 408 663 126.3520584106  34.4266662598

408 662 407 662 126.3520584106  34.4266662598

407 661 406 661 126.3520584106  34.4266662598

406 660 405 660 126.3520584106  34.4266662598

405 659 405 660 126.3505249023  34.4251098633

404 659 404 660 126.3505249023  34.4251098633

404 659 403 659 126.3505249023  34.4251098633

403 658 402 658 126.3497314453  34.4243125916

402 657 401 657 126.3489456177  34.4235115051

401 656 400 656 126.3483047485  34.4228591919

401 655 400 655 126.3483047485  34.4228591919

400 654 399 654 126.3483047485  34.4228591919

399 653 399 654 126.3437194824  34.4166374207

398 653 398 654 126.3437194824  34.4166374207

397 653 397 654 126.3437194824  34.4166374207

397 653 396 653 126.3437194824  34.4166374207

396 652 395 652 126.3437194824  34.4166374207

395 651 395 652 126.3437194824  34.4166374207

394 651 394 652 126.3437194824  34.4166374207

394 651 393 651 126.3437194824  34.4166374207

393 650 392 650 126.3433303833  34.4162216187

392 649 391 649 126.3433303833  34.4162216187

392 648 391 648 126.3433303833  34.4162216187

391 647 391 648 126.3433303833  34.4162216187

390 647 390 648 126.3378906250  34.4067268372

389 647 389 648 126.3378906250  34.4059295654

388 647 388 648 126.3378906250  34.4049453735

387 647 387 648 126.3379440308  34.4033622742

386 647 386 648 126.3379440308  34.4033622742

385 647 385 648 126.3379440308  34.4033622742

384 647 384 648 126.3378906250  34.4025001526

384 647 383 647 126.3378906250  34.4025001526

383 646 383 647 126.3378906250  34.4025001526

382 646 382 647 126.3378906250  34.4025001526

381 646 381 647 126.3378906250  34.4025001526

380 646 380 647 126.3378906250  34.4025001526

380 646 379 646 126.3378906250  34.4025001526

379 645 379 646 126.3378906250  34.4025001526

378 645 378 646 126.3370590210  34.4008064270

378 645 377 645 126.3370590210  34.4008064270

377 644 377 645 126.3370590210  34.4008064270

376 644 376 645 126.3370590210  34.4008064270

376 644 375 644 126.3370590210  34.4008064270

375 643 374 643 126.3370590210  34.4008064270

374 642 373 642 126.3370590210  34.4008064270

373 641 372 641 126.3366394043  34.4003906250

372 640 371 640 126.3366394043  34.4003906250

371 639 370 639 126.3366394043  34.4003906250

371 638 370 638 126.3366394043  34.4003906250

370 637 369 637 126.3366394043  34.4003906250

370 636 369 636 126.3366394043  34.4003906250

370 635 369 635 126.3366394043  34.4003906250

369 634 368 634 126.3366394043  34.4003906250

369 633 368 633 126.3366394043  34.4003906250

369 632 368 632 126.3366394043  34.4003906250

369 631 368 631 126.3366394043  34.4003906250

369 630 368 630 126.3366394043  34.4003906250

368 629 367 629 126.3291931152  34.3978881836

367 628 366 628 126.3291931152  34.3978881836

367 627 366 627 126.3291931152  34.3978881836

367 626 366 626 126.3291931152  34.3978881836

366 625 365 625 126.3291931152  34.3978881836

366 624 365 624 126.3291931152  34.3978881836

366 623 365 623 126.3291931152  34.3978881836

366 622 365 622 126.3291931152  34.3978881836

365 621 364 621 126.3291931152  34.3978881836

365 620 364 620 126.3291931152  34.3978881836

365 619 364 619 126.3291931152  34.3978881836

365 618 364 618 126.3282089233  34.3979034424

365 617 364 617 126.3274688721  34.3979187012

365 616 364 616 126.3274688721  34.3979187012

365 615 364 615 126.3274688721  34.3979187012

365 615 365 614 126.3274688721  34.3979187012

366 614 365 614 126.3274688721  34.3979187012

366 613 365 613 126.3274688721  34.3979187012

366 612 365 612 126.3274688721  34.3979187012

366 611 365 611 126.3274688721  34.3979187012

366 611 366 610 126.3274688721  34.3979187012

367 610 366 610 126.3274688721  34.3979187012

367 609 366 609 126.3274688721  34.3979187012

367 609 367 608 126.3274688721  34.3979187012

368 608 367 608 126.3257751465  34.3987236023

368 607 367 607 126.3257751465  34.3987236023

368 606 367 606 126.3257751465  34.3987236023

368 606 368 605 126.3257751465  34.3987236023

369 605 369 604 126.3257751465  34.3987236023

370 604 369 604 126.3158340454  34.4011955261

369 603 368 603 126.3158340454  34.4011955261

369 602 368 602 126.3154220581  34.4011993408

369 602 369 601 126.3154220581  34.4011993408

370 601 369 601 126.3146209717  34.4012145996

370 600 369 600 126.3141632080  34.4012222290

370 599 369 599 126.3141632080  34.4012222290

370 598 369 598 126.3141632080  34.4012222290

370 597 369 597 126.3141632080  34.4012222290

370 596 369 596 126.3141632080  34.4012222290

370 595 369 595 126.3141632080  34.4012222290

370 595 370 594 126.3141632080  34.4012222290

371 594 370 594 126.3141632080  34.4012222290

371 593 370 593 126.3141632080  34.4012222290

370 592 369 592 126.2970275879  34.3974723816

369 591 368 591 126.2958297729  34.3962516785

368 590 367 590 126.2958297729  34.3962516785

367 589 366 589 126.2958297729  34.3962516785

366 588 365 588 126.2958297729  34.3962516785

366 587 365 587 126.2958297729  34.3962516785

365 586 364 586 126.2958297729  34.3962516785

365 585 364 585 126.2958297729  34.3962516785

364 584 363 584 126.2958297729  34.3962516785

364 583 363 583 126.2958297729  34.3962516785

364 582 363 582 126.2958297729  34.3962516785

364 581 363 581 126.2958297729  34.3962516785

363 580 362 580 126.2958297729  34.3962516785

363 579 362 579 126.2899475098  34.3945541382

363 578 362 578 126.2899475098  34.3945541382

362 577 361 577 126.2883071899  34.3937225342

362 576 361 576 126.2883071899  34.3937225342

361 575 360 575 126.2883071899  34.3937225342

361 574 360 574 126.2883071899  34.3937225342

361 573 360 573 126.2883071899  34.3937225342

361 572 360 572 126.2883071899  34.3937225342

360 571 359 571 126.2883071899  34.3937225342

360 570 359 570 126.2816390991  34.3912200928

359 569 358 569 126.2816390991  34.3912200928

359 568 358 568 126.2816390991  34.3912200928

358 567 357 567 126.2816390991  34.3912200928

358 566 357 566 126.2816390991  34.3912200928

358 565 357 565 126.2816390991  34.3912200928

357 564 356 564 126.2816390991  34.3912200928

357 563 356 563 126.2816390991  34.3912200928

357 562 356 562 126.2816390991  34.3912200928

357 561 356 561 126.2816390991  34.3912200928

356 560 356 561 126.2687759399  34.3800010681

355 560 355 561 126.2687759399  34.3800010681

354 560 354 561 126.2687759399  34.3800010681

353 560 353 561 126.2687759399  34.3800010681

353 560 352 560 126.2687759399  34.3800010681

352 559 352 560 126.2687759399  34.3800010681

351 559 351 560 126.2687759399  34.3800010681

351 559 350 559 126.2687759399  34.3800010681

350 558 349 558 126.2687759399  34.3800010681

349 557 349 558 126.2687759399  34.3800010681

348 557 348 558 126.2687759399  34.3800010681

348 557 347 557 126.2687759399  34.3800010681

347 556 346 556 126.2683334351  34.3795509338

346 555 345 555 126.2675018311  34.3787231445

345 554 344 554 126.2675018311  34.3787231445

345 553 344 553 126.2675018311  34.3787231445

344 552 343 552 126.2675018311  34.3787231445

343 551 342 551 126.2675018311  34.3787231445

343 550 342 550 126.2675018311  34.3787231445

343 549 342 549 126.2675018311  34.3787231445

342 548 341 548 126.2675018311  34.3787231445

342 547 341 547 126.2675018311  34.3787231445

342 546 341 546 126.2675018311  34.3787231445

342 545 341 545 126.2675018311  34.3787231445

341 544 340 544 126.2675018311  34.3787231445

341 543 340 543 126.2675018311  34.3787231445

341 542 340 542 126.2675018311  34.3787231445

341 541 340 541 126.2666702271  34.3787345886

341 540 340 540 126.2658081055  34.3787498474

341 539 340 539 126.2658081055  34.3787498474

341 538 340 538 126.2658081055  34.3787498474

341 538 341 537 126.2658081055  34.3787498474

342 537 341 537 126.2658081055  34.3787498474

342 536 341 536 126.2658081055  34.3787498474

342 535 341 535 126.2658081055  34.3787498474

342 534 341 534 126.2658081055  34.3787498474

342 534 342 533 126.2658081055  34.3787498474

343 533 342 533 126.2624740601  34.3795814514

343 532 342 532 126.2624740601  34.3795814514

343 531 342 531 126.2624740601  34.3795814514

343 530 342 530 126.2624740601  34.3795814514

343 529 342 529 126.2574691772  34.3803901672

343 528 342 528 126.2558059692  34.3804168701

343 527 342 527 126.2558059692  34.3804168701

343 526 342 526 126.2499694824  34.3795814514

343 525 342 525 126.2499694824  34.3795814514

342 524 342 525 126.2412185669  34.3724708557

341 524 341 525 126.2412185669  34.3724708557

341 524 340 524 126.2412185669  34.3724708557

340 523 340 524 126.2412185669  34.3724708557

339 523 339 524 126.2412185669  34.3724708557

339 523 338 523 126.2412185669  34.3724708557

338 522 337 522 126.2408294678  34.3720550537

337 521 336 521 126.2408294678  34.3720550537

337 520 336 520 126.2408294678  34.3720550537

336 519 335 519 126.2408294678  34.3720550537

335 518 334 518 126.2408294678  34.3720550537

335 517 334 517 126.2408294678  34.3720550537

334 516 333 516 126.2391357422  34.3712234497

334 515 333 515 126.2391357422  34.3712234497

333 514 332 514 126.2375259399  34.3703880310

333 513 332 513 126.2375259399  34.3703880310

332 512 331 512 126.2375259399  34.3703880310

332 511 331 511 126.2375259399  34.3703880310

332 510 331 510 126.2375259399  34.3703880310

331 509 330 509 126.2375259399  34.3703880310

331 508 330 508 126.2375259399  34.3703880310

331 507 330 507 126.2375259399  34.3703880310

331 506 330 506 126.2375259399  34.3703880310

331 505 330 505 126.2375259399  34.3703880310

331 504 330 504 126.2370910645  34.3703842163

331 503 330 503 126.2362976074  34.3703804016

331 502 330 502 126.2354965210  34.3703727722

331 501 330 501 126.2346954346  34.3703651428

331 500 330 500 126.2341918945  34.3703613281

331 499 330 499 126.2341918945  34.3703613281

331 498 330 498 126.2341918945  34.3703613281

331 497 330 497 126.2341918945  34.3703613281

331 496 330 496 126.2233352661  34.3687515259

331 495 330 495 126.2233352661  34.3687515259

330 494 329 494 126.2233352661  34.3687515259

329 493 328 493 126.2162246704  34.3625297546

328 492 328 493 126.2162246704  34.3625297546

327 492 327 493 126.2162246704  34.3625297546

327 492 326 492 126.2162246704  34.3625297546

326 491 325 491 126.2162246704  34.3625297546

325 490 324 490 126.2156753540  34.3619689941

324 489 323 489 126.2149429321  34.3612213135

323 488 322 488 126.2149429321  34.3612213135

323 487 322 487 126.2149429321  34.3612213135

322 486 321 486 126.2149429321  34.3612213135

321 485 320 485 126.2149429321  34.3612213135

321 484 320 484 126.2149429321  34.3612213135

321 483 320 483 126.2149429321  34.3612213135

320 482 319 482 126.2149429321  34.3612213135

320 481 319 481 126.2149429321  34.3612213135

320 480 319 480 126.2149429321  34.3612213135

320 479 319 479 126.2149429321  34.3612213135

320 478 319 478 126.2149429321  34.3612213135

319 477 318 477 126.2149429321  34.3612213135

319 476 318 476 126.2149429321  34.3612213135

319 475 318 475 126.2139129639  34.3612213135

319 474 318 474 126.2131195068  34.3612213135

319 473 318 473 126.2058334351  34.3595848083

319 472 318 472 126.2041397095  34.3587493896

318 471 317 471 126.2041397095  34.3587493896

318 470 317 470 126.2041397095  34.3587493896

317 469 316 469 126.2041397095  34.3587493896

317 468 316 468 126.2041397095  34.3587493896

317 467 316 467 126.2041397095  34.3587493896

317 466 316 466 126.2041397095  34.3587493896

316 465 315 465 126.2041397095  34.3587493896

316 464 315 464 126.2000579834  34.3579177856

316 463 315 463 126.2000579834  34.3579177856

316 462 315 462 126.2000579834  34.3579177856

316 461 315 461 126.2000579834  34.3579177856

315 460 314 460 126.2000579834  34.3579177856

315 459 314 459 126.2000579834  34.3579177856

315 458 314 458 126.2000579834  34.3579177856

315 457 314 457 126.1995315552  34.3579177856

315 456 314 456 126.1879425049  34.3533325195

314 455 313 455 126.1879425049  34.3533325195

313 454 312 454 126.1874694824  34.3529167175

312 453 311 453 126.1874694824  34.3529167175

312 452 311 452 126.1874694824  34.3529167175

311 451 310 451 126.1874694824  34.3529167175

311 450 310 450 126.1874694824  34.3529167175

310 449 309 449 126.1874694824  34.3529167175

310 448 309 448 126.1874694824  34.3529167175

310 447 309 447 126.1874694824  34.3529167175

309 446 308 446 126.1808319092  34.3495826721

309 445 308 445 126.1808319092  34.3495826721

308 444 307 444 126.1808319092  34.3495826721

307 443 306 443 126.1808319092  34.3495826721

307 442 306 442 126.1808319092  34.3495826721

306 441 305 441 126.1808319092  34.3495826721

306 440 305 440 126.1808319092  34.3495826721

306 439 305 439 126.1808319092  34.3495826721

305 438 304 438 126.1808319092  34.3495826721

305 437 304 437 126.1808319092  34.3495826721

305 436 304 436 126.1808319092  34.3495826721

305 435 304 435 126.1808319092  34.3495826721

305 434 304 434 126.1808319092  34.3495826721

305 433 304 433 126.1803436279  34.3495674133

305 432 304 432 126.1791687012  34.3495292664

305 431 304 431 126.1791687012  34.3495292664

305 430 304 430 126.1791687012  34.3495292664

305 429 304 429 126.1791687012  34.3495292664

305 428 304 428 126.1791687012  34.3495292664

305 427 304 427 126.1791687012  34.3495292664

305 427 305 426 126.1791687012  34.3495292664

306 426 305 426 126.1791687012  34.3495292664

306 425 305 425 126.1791687012  34.3495292664

306 424 305 424 126.1791687012  34.3495292664

306 424 306 423 126.1791687012  34.3495292664

307 423 306 423 126.1791687012  34.3495292664

307 422 306 422 126.1791687012  34.3495292664

307 422 307 421 126.1791687012  34.3495292664

308 421 308 420 126.1791687012  34.3495292664

309 420 308 420 126.1791687012  34.3495292664

309 419 308 419 126.1666641235  34.3529167175

309 418 308 418 126.1666641235  34.3529167175

309 417 308 417 126.1666641235  34.3529167175

309 416 308 416 126.1666641235  34.3529167175

309 415 308 415 126.1659622192  34.3529167175

309 414 308 414 126.1651611328  34.3529167175

309 413 308 413 126.1643600464  34.3529167175

309 412 308 412 126.1635589600  34.3529167175

309 411 308 411 126.1624984741  34.3529167175

309 410 308 410 126.1624984741  34.3529167175

309 409 308 409 126.1624984741  34.3529167175

309 408 308 408 126.1624984741  34.3529167175

309 407 308 407 126.1624984741  34.3529167175

309 407 309 406 126.1624984741  34.3529167175

310 406 309 406 126.1624984741  34.3529167175

310 405 309 405 126.1624984741  34.3529167175

310 404 309 404 126.1624984741  34.3529167175

310 404 310 403 126.1624984741  34.3529167175

311 403 310 403 126.1624984741  34.3529167175

311 402 310 402 126.1624984741  34.3529167175

311 402 311 401 126.1624984741  34.3529167175

312 401 311 401 126.1624984741  34.3529167175

312 400 311 400 126.1624984741  34.3529167175

312 400 312 399 126.1624984741  34.3529167175

313 399 313 398 126.1624984741  34.3529167175

314 398 314 397 126.1624984741  34.3529167175

315 397 314 397 126.1574707031  34.3562507629

315 396 314 396 126.1574707031  34.3562507629

315 396 315 395 126.1574707031  34.3562507629

316 395 315 395 126.1474990845  34.3578872681

315 394 314 394 126.1474990845  34.3578872681

315 393 314 393 126.1474990845  34.3578872681

315 392 314 392 126.1474990845  34.3578872681

315 391 314 391 126.1467742920  34.3579025269

315 390 314 390 126.1458358765  34.3579177856

315 389 314 389 126.1458358765  34.3579177856

315 388 314 388 126.1458358765  34.3579177856

315 387 314 387 126.1424407959  34.3578872681

315 386 314 386 126.1424407959  34.3578872681

315 385 314 385 126.1419830322  34.3578872681

315 384 314 384 126.1411819458  34.3578872681

315 383 314 383 126.1403808594  34.3578872681

315 382 314 382 126.1399688721  34.3578872681

315 381 314 381 126.1399688721  34.3578872681

315 380 314 380 126.1399688721  34.3578872681

315 380 315 379 126.1399688721  34.3578872681

316 379 315 379 126.1399688721  34.3578872681

316 378 315 378 126.1399688721  34.3578872681

316 377 315 377 126.1399688721  34.3578872681

316 376 315 376 126.1399688721  34.3578872681

316 376 316 375 126.1399688721  34.3578872681

317 375 316 375 126.1399688721  34.3578872681

317 374 316 374 126.1399688721  34.3578872681

317 374 317 373 126.1399688721  34.3578872681

318 373 317 373 126.1382751465  34.3587226868

318 372 317 372 126.1382751465  34.3587226868

318 371 317 371 126.1307907104  34.3604125977

318 370 317 370 126.1299438477  34.3604164124

318 369 317 369 126.1299438477  34.3604164124

318 369 318 368 126.1299438477  34.3604164124

319 368 318 368 126.1299438477  34.3604164124

319 367 318 367 126.1299438477  34.3604164124

319 366 318 366 126.1299438477  34.3604164124

319 365 318 365 126.1299438477  34.3604164124

319 364 318 364 126.1299438477  34.3604164124

319 364 319 363 126.1299438477  34.3604164124

320 363 319 363 126.1299438477  34.3604164124

320 362 319 362 126.1299438477  34.3604164124

320 362 320 361 126.1299438477  34.3604164124

321 361 320 361 126.1299438477  34.3604164124

321 360 320 360 126.1299438477  34.3604164124

321 360 321 359 126.1299438477  34.3604164124

322 359 322 358 126.1299438477  34.3604164124

323 358 322 358 126.1299438477  34.3604164124

323 357 322 357 126.1299438477  34.3604164124

323 357 323 356 126.1299438477  34.3604164124

324 356 324 355 126.1299438477  34.3604164124

325 356 325 355 126.1295852661  34.3608627319

326 355 326 354 126.1295852661  34.3608627319

327 354 327 353 126.1295852661  34.3608627319

328 354 328 353 126.1295852661  34.3608627319

329 354 329 353 126.1295852661  34.3608627319

330 353 330 352 126.1295852661  34.3608627319

331 353 331 352 126.1295852661  34.3608627319

332 353 332 352 126.1295852661  34.3608627319

333 353 333 352 126.1295852661  34.3608627319

334 353 334 352 126.1295852661  34.3619689941

335 353 335 352 126.1295852661  34.3627662659

336 353 336 352 126.1295852661  34.3633041382

337 353 337 352 126.1295852661  34.3633041382

338 353 338 352 126.1295852661  34.3633041382

339 353 339 352 126.1295852661  34.3633041382

339 353 340 353 126.1295852661  34.3633041382

340 354 340 353 126.1295852661  34.3633041382

341 354 341 353 126.1295852661  34.3633041382

342 353 341 353 126.1183319092  34.3787498474

342 352 341 352 126.1183319092  34.3787498474

342 351 341 351 126.1183319092  34.3787498474

342 350 341 350 126.1183319092  34.3787498474

342 349 341 349 126.1183319092  34.3787498474

342 349 342 348 126.1183319092  34.3787498474

343 348 342 348 126.1183319092  34.3787498474

343 347 342 347 126.1183319092  34.3787498474

343 347 343 346 126.1183319092  34.3787498474

344 346 343 346 126.1166687012  34.3795547485

344 345 343 345 126.1166687012  34.3795547485

344 345 344 344 126.1166687012  34.3795547485

345 344 344 344 126.1166687012  34.3795547485

345 343 344 343 126.1166687012  34.3795547485

345 343 345 342 126.1166687012  34.3795547485

346 342 346 341 126.1166687012  34.3795547485

347 341 347 340 126.1166687012  34.3795547485

348 340 348 339 126.1162185669  34.3800010681

349 339 349 338 126.1162185669  34.3800010681

350 338 350 337 126.1141357422  34.3820838928

351 337 351 336 126.1141357422  34.3820838928

352 336 352 335 126.1128616333  34.3833045959

353 335 353 334 126.1128616333  34.3833045959

354 334 354 333 126.1128616333  34.3833045959

355 334 355 333 126.1128616333  34.3833045959

356 333 356 332 126.1128616333  34.3833045959

357 333 357 332 126.1128616333  34.3833045959

358 332 358 331 126.1128616333  34.3833045959

359 332 359 331 126.1128616333  34.3833045959

360 332 360 331 126.1128616333  34.3833045959

361 332 361 331 126.1128311157  34.3841667175

362 332 362 331 126.1112518311  34.3891677856

363 331 363 330 126.1087799072  34.3924713135

364 330 364 329 126.1087799072  34.3924713135

365 329 365 328 126.1087799072  34.3924713135

366 329 366 328 126.1087799072  34.3924713135

367 328 367 327 126.1087799072  34.3924713135

368 328 368 327 126.1087799072  34.3924713135

369 327 369 326 126.1087799072  34.3924713135

370 326 370 325 126.1016693115  34.4003906250

371 325 371 324 126.1016693115  34.4003906250

372 324 371 324 126.1016693115  34.4003906250

372 323 371 323 126.1016693115  34.4003906250

372 323 372 322 126.1016693115  34.4003906250

373 322 373 321 126.1016693115  34.4003906250

374 321 374 320 126.1009521484  34.4011306763

375 320 375 319 126.1004409790  34.4016685486

376 319 376 318 126.1004409790  34.4016685486

377 319 377 318 126.1004409790  34.4016685486

378 318 378 317 126.1004409790  34.4016685486

379 317 379 316 126.0975265503  34.4054450989

380 316 380 315 126.0975265503  34.4054450989

381 315 381 314 126.0962524414  34.4066658020

382 314 382 313 126.0962524414  34.4066658020

383 313 383 312 126.0962524414  34.4066658020

384 313 384 312 126.0962524414  34.4066658020

385 312 385 311 126.0962524414  34.4066658020

386 312 386 311 126.0962524414  34.4066658020

387 312 387 311 126.0962524414  34.4066658020

388 311 388 310 126.0962524414  34.4066658020

389 311 389 310 126.0908355713  34.4145545959

390 310 389 310 126.0908355713  34.4145545959

390 309 389 309 126.0908355713  34.4145545959

390 309 390 308 126.0908355713  34.4145545959

391 308 391 307 126.0908355713  34.4145545959

392 307 392 306 126.0896072388  34.4158325195

393 306 393 305 126.0896072388  34.4158325195

394 305 394 304 126.0896072388  34.4158325195

395 305 395 304 126.0896072388  34.4158325195

396 304 396 303 126.0896072388  34.4158325195

397 304 397 303 126.0896072388  34.4158325195

398 303 398 302 126.0896072388  34.4158325195

399 303 399 302 126.0896072388  34.4158325195

400 303 400 302 126.0896072388  34.4158325195

401 303 401 302 126.0887756348  34.4191398621

402 302 402 301 126.0887756348  34.4191398621

403 302 403 301 126.0887756348  34.4191398621

404 302 404 301 126.0887756348  34.4191398621

405 302 405 301 126.0887756348  34.4191398621

406 302 406 301 126.0887756348  34.4191398621

407 302 407 301 126.0887756348  34.4191398621

408 302 408 301 126.0887756348  34.4191398621

409 302 409 301 126.0887756348  34.4191398621

409 302 410 302 126.0887756348  34.4191398621

410 303 410 302 126.0887756348  34.4191398621

411 303 411 302 126.0887756348  34.4191398621

411 303 412 303 126.0887756348  34.4191398621

412 304 412 303 126.0887756348  34.4191398621

413 304 413 303 126.0903854370  34.4225006104

413 304 414 304 126.0903854370  34.4225006104

414 305 414 304 126.0903854370  34.4225006104

415 305 415 304 126.0903854370  34.4225006104

415 305 416 305 126.0903854370  34.4225006104

416 306 416 305 126.0903854370  34.4225006104

417 306 417 305 126.0903854370  34.4225006104

417 306 418 306 126.0903854370  34.4225006104

418 307 418 306 126.0928573608  34.4283332825

419 307 419 306 126.0928573608  34.4283332825

420 307 420 306 126.0928573608  34.4283332825

420 307 421 307 126.0928573608  34.4283332825

421 308 421 307 126.0928573608  34.4283332825

422 308 422 307 126.0928573608  34.4283332825

422 308 423 308 126.0928573608  34.4283332825

423 309 423 308 126.0928573608  34.4283332825

424 309 424 308 126.0937194824  34.4299430847

425 309 425 308 126.0945816040  34.4366683960

426 309 426 308 126.0945816040  34.4366683960

427 309 427 308 126.0945816040  34.4366683960

428 309 428 308 126.0945816040  34.4366683960

429 309 429 308 126.0945816040  34.4366683960

430 309 430 308 126.0945816040  34.4366683960

430 309 431 309 126.0945816040  34.4366683960

431 310 431 309 126.0945816040  34.4366683960

432 310 432 309 126.0945816040  34.4366683960

432 310 433 310 126.0945816040  34.4366683960

433 311 433 310 126.0945816040  34.4366683960

434 311 434 310 126.0945816040  34.4366683960

434 311 435 311 126.0945816040  34.4366683960

435 312 436 312 126.0945816040  34.4366683960

436 313 437 313 126.0945816040  34.4366683960

437 314 438 314 126.0950088501  34.4370994568

438 315 439 315 126.0958023071  34.4379158020

439 316 440 316 126.0958023071  34.4379158020

440 317 441 317 126.0958023071  34.4379158020

440 318 441 318 126.0958023071  34.4379158020

441 319 442 319 126.1004409790  34.4416122437

442 320 443 320 126.1004409790  34.4416122437

443 321 444 321 126.1015014648  34.4426956177

444 322 445 322 126.1015014648  34.4426956177

445 323 446 323 126.1025009155  34.4437217712

446 324 447 324 126.1025009155  34.4437217712

447 325 448 325 126.1025009155  34.4437217712

447 326 448 326 126.1025009155  34.4437217712

448 327 449 327 126.1058578491  34.4462203979

449 328 450 328 126.1058578491  34.4462203979

450 329 451 329 126.1058578491  34.4462203979

450 330 451 330 126.1058578491  34.4462203979

451 331 452 331 126.1058578491  34.4462203979

451 332 452 332 126.1058578491  34.4462203979

452 333 453 333 126.1074981689  34.4470558167

452 334 453 334 126.1074981689  34.4470558167

453 335 454 335 126.1091079712  34.4478874207

454 336 454 335 126.1116409302  34.4495544434

455 336 455 335 126.1162490845  34.4586791992

456 336 456 335 126.1162490845  34.4594802856

457 336 457 335 126.1162490845  34.4599723816

458 336 458 335 126.1162490845  34.4599723816

458 336 459 336 126.1162490845  34.4599723816

459 337 459 336 126.1162490845  34.4599723816

460 337 460 336 126.1162490845  34.4599723816

461 337 461 336 126.1162490845  34.4599723816

461 337 462 337 126.1162490845  34.4599723816

462 338 462 337 126.1162490845  34.4599723816

463 338 463 337 126.1162490845  34.4599723816

463 338 464 338 126.1162490845  34.4599723816

464 339 465 339 126.1162490845  34.4599723816

465 340 466 340 126.1162490845  34.4599723816

466 341 467 341 126.1174697876  34.4612503052

467 342 468 342 126.1174697876  34.4612503052

468 343 469 343 126.1174697876  34.4612503052

469 344 470 344 126.1174697876  34.4612503052

470 345 471 345 126.1174697876  34.4612503052

470 346 471 346 126.1174697876  34.4612503052

470 347 471 347 126.1174697876  34.4612503052

471 348 472 348 126.1227951050  34.4648857117

472 349 473 349 126.1235961914  34.4656753540

473 350 474 350 126.1243972778  34.4664611816

474 351 475 351 126.1249694824  34.4670295715

475 352 476 352 126.1249694824  34.4670295715

476 353 477 353 126.1249694824  34.4670295715

477 354 478 354 126.1249694824  34.4670295715

477 355 478 355 126.1249694824  34.4670295715

478 356 479 356 126.1249694824  34.4670295715

478 357 479 357 126.1249694824  34.4670295715

478 358 479 358 126.1249694824  34.4670295715

478 359 479 359 126.1249694824  34.4670295715

479 360 480 360 126.1249694824  34.4670295715

479 361 480 361 126.1249694824  34.4670295715

479 362 480 362 126.1283340454  34.4678611755

479 363 480 363 126.1283340454  34.4678611755

480 364 481 364 126.1283340454  34.4678611755

480 365 481 365 126.1283340454  34.4678611755

480 366 481 366 126.1283340454  34.4678611755

480 367 481 367 126.1283340454  34.4678611755

480 368 481 368 126.1291961670  34.4678878784

480 369 481 369 126.1291961670  34.4678878784

480 370 481 370 126.1291961670  34.4678878784

481 371 482 371 126.1437530518  34.4766387939

482 372 482 371 126.1437530518  34.4766387939

483 372 483 371 126.1437530518  34.4766387939

483 372 484 372 126.1437530518  34.4766387939

484 373 484 372 126.1437530518  34.4766387939

485 373 485 372 126.1437530518  34.4766387939

485 373 486 373 126.1437530518  34.4766387939

486 374 487 374 126.1437530518  34.4766387939

487 375 488 375 126.1443786621  34.4772529602

488 376 489 376 126.1449966431  34.4778594971

489 377 490 377 126.1449966431  34.4778594971

489 378 490 378 126.1449966431  34.4778594971

490 379 491 379 126.1449966431  34.4778594971

491 380 492 380 126.1449966431  34.4778594971

491 381 492 381 126.1449966431  34.4778594971

492 382 493 382 126.1466369629  34.4787216187

492 383 493 383 126.1466369629  34.4787216187

492 384 493 384 126.1466369629  34.4787216187

493 385 494 385 126.1466369629  34.4787216187

493 386 494 386 126.1466369629  34.4787216187

494 387 495 387 126.1507797241  34.4804153442

494 388 495 388 126.1507797241  34.4804153442

495 389 496 389 126.1507797241  34.4804153442

495 390 496 390 126.1507797241  34.4804153442

495 391 496 391 126.1507797241  34.4804153442

495 392 496 392 126.1507797241  34.4804153442

496 393 497 393 126.1507797241  34.4804153442

496 394 497 394 126.1558303833  34.4820823669

497 395 498 395 126.1574707031  34.4829177856

497 396 498 396 126.1574707031  34.4829177856

498 397 499 397 126.1574707031  34.4829177856

498 398 499 398 126.1591644287  34.4836921692

498 399 499 399 126.1591644287  34.4836921692

499 400 500 400 126.1591644287  34.4836921692

499 401 500 401 126.1591644287  34.4836921692

499 402 500 402 126.1591644287  34.4836921692

500 403 501 403 126.1591644287  34.4836921692

500 404 501 404 126.1591644287  34.4836921692

500 405 501 405 126.1591644287  34.4836921692

501 406 501 405 126.1720581055  34.4954452515

502 406 502 405 126.1719970703  34.4966392517

503 406 503 405 126.1719970703  34.4966392517

504 406 504 405 126.1719970703  34.4966392517

505 406 505 405 126.1719970703  34.4966392517

505 406 506 406 126.1719970703  34.4966392517

506 407 506 406 126.1719970703  34.4966392517

507 407 507 406 126.1719970703  34.4966392517

508 407 508 406 126.1719970703  34.4966392517

508 407 509 407 126.1719970703  34.4966392517

509 408 510 408 126.1719970703  34.4966392517

510 409 510 408 126.1719970703  34.4966392517

511 409 511 408 126.1719970703  34.4966392517

511 409 512 409 126.1719970703  34.4966392517

512 410 513 410 126.1719970703  34.4966392517

512 411 513 411 126.1724700928  34.4970550537

513 412 514 412 126.1724700928  34.4970550537

514 413 514 412 126.1762237549  34.5016670227

515 413 515 412 126.1762237549  34.5016670227

515 413 516 413 126.1762237549  34.5016670227

516 414 517 414 126.1762237549  34.5016670227

517 415 517 414 126.1762237549  34.5016670227

518 415 518 414 126.1762237549  34.5016670227

518 415 519 415 126.1762237549  34.5016670227

519 416 520 416 126.1771469116  34.5025825500

520 417 521 417 126.1779479980  34.5033721924

521 418 522 418 126.1787490845  34.5041618347

521 419 522 419 126.1787490845  34.5041618347

522 420 523 420 126.1803436279  34.5057411194

523 421 524 421 126.1803436279  34.5057411194

524 422 525 422 126.1811447144  34.5065307617

525 423 526 423 126.1819458008  34.5073204041

526 424 527 424 126.1833877563  34.5087509155

527 425 527 424 126.1845855713  34.5099983215

528 425 528 424 126.1845855713  34.5099983215

528 425 529 425 126.1845855713  34.5099983215

529 426 530 426 126.1851425171  34.5105590820

530 427 531 427 126.1859436035  34.5113563538

531 428 532 428 126.1867370605  34.5121574402

532 429 533 429 126.1874465942  34.5128593445

532 430 533 430 126.1874465942  34.5128593445

533 431 534 431 126.1895828247  34.5149726868

534 432 534 431 126.1899719238  34.5154457092

535 432 535 431 126.1899719238  34.5154457092

535 432 536 432 126.1899719238  34.5154457092

535 433 536 433 126.1899719238  34.5154457092

536 434 537 434 126.1899719238  34.5154457092

537 435 538 435 126.1899719238  34.5154457092

537 436 538 436 126.1899719238  34.5154457092

538 437 539 437 126.1899719238  34.5154457092

538 438 539 438 126.1899719238  34.5154457092

539 439 540 439 126.1899719238  34.5154457092

539 440 540 440 126.1899719238  34.5154457092

539 441 540 441 126.1899719238  34.5154457092

539 442 540 442 126.1899719238  34.5154457092

540 443 541 443 126.1899719238  34.5154457092

540 444 541 444 126.1899719238  34.5154457092

540 445 541 445 126.1899719238  34.5154457092

540 446 541 446 126.1907348633  34.5154304504

540 447 541 447 126.1916427612  34.5154151917

540 448 541 448 126.1916427612  34.5154151917

540 448 540 449 126.1916427612  34.5154151917

539 449 540 449 126.1916427612  34.5154151917

539 450 540 450 126.1916427612  34.5154151917

539 451 540 451 126.1916427612  34.5154151917

539 452 540 452 126.1916427612  34.5154151917

539 453 540 453 126.2024688721  34.5162506104

539 454 540 454 126.2024688721  34.5162506104

540 455 540 454 126.2112197876  34.5266189575

541 455 541 454 126.2112197876  34.5274734497

542 455 542 454 126.2112197876  34.5274734497

543 455 543 454 126.2112197876  34.5274734497

544 455 544 454 126.2112197876  34.5274734497

544 455 545 455 126.2112197876  34.5274734497

545 456 545 455 126.2112197876  34.5274734497

546 456 546 455 126.2112197876  34.5274734497

546 456 547 456 126.2112197876  34.5274734497

547 457 547 456 126.2112197876  34.5274734497

548 457 548 456 126.2112197876  34.5274734497

548 457 549 457 126.2112197876  34.5274734497

549 458 550 458 126.2112197876  34.5274734497

550 459 551 459 126.2116088867  34.5278892517

551 460 552 460 126.2116088867  34.5278892517

552 461 553 461 126.2116088867  34.5278892517

552 462 553 462 126.2116088867  34.5278892517

553 463 554 463 126.2116088867  34.5278892517

554 464 555 464 126.2161941528  34.5316658020

555 465 556 465 126.2161941528  34.5316658020

556 466 557 466 126.2161941528  34.5316658020

557 467 558 467 126.2166671753  34.5320816040

557 468 558 468 126.2166671753  34.5320816040

558 469 559 469 126.2166671753  34.5320816040

559 470 560 470 126.2166671753  34.5320816040

559 471 560 471 126.2183303833  34.5329170227

560 472 560 471 126.2245559692  34.5408325195

561 472 561 471 126.2245559692  34.5408325195

561 472 562 472 126.2245559692  34.5408325195

562 473 562 472 126.2245559692  34.5408325195

563 473 563 472 126.2245559692  34.5408325195

563 473 564 473 126.2245559692  34.5408325195

564 474 564 473 126.2245559692  34.5408325195

565 474 565 473 126.2245559692  34.5408325195

565 474 566 474 126.2245559692  34.5408325195

566 475 567 475 126.2245559692  34.5408325195

567 476 568 476 126.2251052856  34.5413818359

568 477 569 477 126.2258071899  34.5420837402

569 478 570 478 126.2258071899  34.5420837402

570 479 571 479 126.2258071899  34.5420837402

570 480 571 480 126.2258071899  34.5420837402

571 481 572 481 126.2258071899  34.5420837402

571 482 572 482 126.2258071899  34.5420837402

572 483 573 483 126.2258071899  34.5420837402

572 484 573 484 126.2258071899  34.5420837402

572 485 573 485 126.2258071899  34.5420837402

573 486 574 486 126.2258071899  34.5420837402

573 487 574 487 126.2258071899  34.5420837402

573 488 574 488 126.2258071899  34.5420837402

573 489 574 489 126.2258071899  34.5420837402

573 490 574 490 126.2258071899  34.5420837402

573 491 574 491 126.2258071899  34.5420837402

573 492 574 492 126.2258071899  34.5420837402

573 493 574 493 126.2258071899  34.5420837402

573 494 574 494 126.2258071899  34.5420837402

573 494 573 495 126.2258071899  34.5420837402

572 495 573 495 126.2258071899  34.5420837402

572 496 573 496 126.2258071899  34.5420837402

572 497 573 497 126.2258071899  34.5420837402

572 497 572 498 126.2258071899  34.5420837402

571 498 572 498 126.2258071899  34.5420837402

571 499 572 499 126.2258071899  34.5420837402

571 499 571 500 126.2258071899  34.5420837402

570 500 571 500 126.2275009155  34.5412483215

570 501 571 501 126.2275009155  34.5412483215

570 501 570 502 126.2275009155  34.5412483215

569 502 570 502 126.2275009155  34.5412483215

569 503 570 503 126.2275009155  34.5412483215

569 503 569 504 126.2275009155  34.5412483215

568 504 568 505 126.2275009155  34.5412483215

567 505 567 506 126.2275009155  34.5412483215

566 506 566 507 126.2279434204  34.5408058167

565 507 565 508 126.2279434204  34.5408058167

564 507 564 508 126.2279434204  34.5408058167

563 508 563 509 126.2279434204  34.5408058167

562 508 562 509 126.2279434204  34.5408058167

561 509 562 509 126.2324752808  34.5354156494

561 510 562 510 126.2324752808  34.5354156494

561 510 561 511 126.2324752808  34.5354156494

560 511 560 512 126.2324752808  34.5354156494

559 512 559 513 126.2331008911  34.5348167419

558 513 558 514 126.2337799072  34.5341682434

557 514 557 515 126.2337799072  34.5341682434

556 514 556 515 126.2337799072  34.5341682434

555 515 555 516 126.2337799072  34.5341682434

554 515 554 516 126.2337799072  34.5341682434

553 516 554 516 126.2337799072  34.5341682434

553 517 554 517 126.2578735352  34.5299682617

554 518 555 518 126.2583084106  34.5303878784

555 519 556 519 126.2583084106  34.5303878784

555 520 556 520 126.2583084106  34.5303878784

556 521 557 521 126.2583084106  34.5303878784

557 522 558 522 126.2608032227  34.5320549011

557 523 558 523 126.2608032227  34.5320549011

558 524 558 523 126.2654190063  34.5449714661

559 524 559 523 126.2654190063  34.5449714661

560 523 560 522 126.2654190063  34.5449714661

561 523 561 522 126.2654190063  34.5449714661

562 523 562 522 126.2654190063  34.5449714661

563 523 563 522 126.2654190063  34.5449714661

564 523 564 522 126.2654190063  34.5457992554

565 523 565 522 126.2654190063  34.5466003418

566 523 566 522 126.2654190063  34.5474700928

567 523 567 522 126.2654190063  34.5474700928

568 523 568 522 126.2654190063  34.5474700928

569 523 569 522 126.2654190063  34.5474700928

570 522 569 522 126.2514801025  34.5612373352

570 521 569 521 126.2508087158  34.5612487793

570 520 569 520 126.2508087158  34.5612487793

570 519 569 519 126.2508087158  34.5612487793

570 518 569 518 126.2508087158  34.5612487793

570 517 569 517 126.2508087158  34.5612487793

570 516 569 516 126.2508087158  34.5612487793

570 516 570 515 126.2508087158  34.5612487793

571 515 570 515 126.2508087158  34.5612487793

571 514 570 514 126.2508087158  34.5612487793

571 513 570 513 126.2508087158  34.5612487793

571 513 571 512 126.2508087158  34.5612487793

572 512 572 511 126.2508087158  34.5612487793

573 511 572 511 126.2508087158  34.5612487793

573 510 572 510 126.2508087158  34.5612487793

573 510 573 509 126.2508087158  34.5612487793

574 509 574 508 126.2508087158  34.5612487793

575 508 574 508 126.2399978638  34.5654182434

575 507 574 507 126.2399978638  34.5654182434

575 506 574 506 126.2399978638  34.5654182434

575 505 574 505 126.2399978638  34.5654182434

575 504 574 504 126.2399978638  34.5654182434

575 503 574 503 126.2399978638  34.5654182434

575 503 575 502 126.2399978638  34.5654182434

576 502 575 502 126.2399978638  34.5654182434

576 501 575 501 126.2399978638  34.5654182434

576 500 575 500 126.2399978638  34.5654182434

576 500 576 499 126.2399978638  34.5654182434

577 499 576 499 126.2399978638  34.5654182434

577 498 576 498 126.2399978638  34.5654182434

577 498 577 497 126.2399978638  34.5654182434

578 497 578 496 126.2399978638  34.5654182434

579 496 579 495 126.2399978638  34.5654182434

580 495 580 494 126.2399978638  34.5654182434

581 494 581 493 126.2395553589  34.5658607483

582 493 582 492 126.2395553589  34.5658607483

583 492 583 491 126.2395553589  34.5658607483

584 492 584 491 126.2395553589  34.5658607483

585 491 585 490 126.2395553589  34.5658607483

586 491 586 490 126.2395553589  34.5658607483

587 491 587 490 126.2395553589  34.5658607483

588 491 588 490 126.2395553589  34.5658607483

589 491 589 490 126.2395553589  34.5658607483

590 491 590 490 126.2395629883  34.5665817261

591 491 591 490 126.2395706177  34.5673789978

592 491 592 490 126.2395782471  34.5681800842

593 491 593 490 126.2395935059  34.5689811707

594 491 594 490 126.2396011353  34.5697784424

595 491 595 490 126.2396087646  34.5708312988

596 491 596 490 126.2396087646  34.5708312988

597 491 597 490 126.2396087646  34.5708312988

598 491 598 490 126.2396087646  34.5708312988

599 491 599 490 126.2395858765  34.5758056641

600 491 600 490 126.2395858765  34.5758056641

601 491 601 490 126.2395858765  34.5758056641

602 491 602 490 126.2395858765  34.5758056641

603 491 603 490 126.2395858765  34.5758056641

604 491 604 490 126.2395858765  34.5758056641

605 491 605 490 126.2387466431  34.5825004578

606 490 606 489 126.2379150391  34.5841941833

607 490 607 489 126.2379150391  34.5841941833

608 489 608 488 126.2379150391  34.5841941833

609 489 609 488 126.2379150391  34.5841941833

610 489 610 488 126.2379150391  34.5841941833

611 489 611 488 126.2379150391  34.5841941833

612 488 612 487 126.2379150391  34.5841941833

612 488 613 488 126.2379150391  34.5841941833

613 489 613 488 126.2379150391  34.5841941833

614 489 614 488 126.2379150391  34.5841941833

615 489 615 488 126.2379150391  34.5841941833

616 489 616 488 126.2379150391  34.5841941833

616 489 617 489 126.2379150391  34.5841941833

617 490 617 489 126.2379150391  34.5841941833

618 490 618 489 126.2379150391  34.5841941833

618 490 619 490 126.2379150391  34.5841941833

619 491 619 490 126.2387237549  34.5858078003

620 491 620 490 126.2387237549  34.5858078003

620 491 621 491 126.2387237549  34.5858078003

621 492 621 491 126.2387237549  34.5858078003

622 492 622 491 126.2387237549  34.5858078003

622 492 623 492 126.2387237549  34.5858078003

623 493 624 493 126.2387237549  34.5858078003

624 494 625 494 126.2394943237  34.5865440369

625 495 626 495 126.2399978638  34.5870285034

625 496 626 496 126.2399978638  34.5870285034

626 497 627 497 126.2399978638  34.5870285034

627 498 628 498 126.2399978638  34.5870285034

627 499 628 499 126.2399978638  34.5870285034

628 500 629 500 126.2416687012  34.5878906250

628 501 629 501 126.2416687012  34.5878906250

629 502 630 502 126.2433090210  34.5887222290

629 503 630 503 126.2433090210  34.5887222290

630 504 631 504 126.2433090210  34.5887222290

630 505 631 505 126.2433090210  34.5887222290

630 506 631 506 126.2433090210  34.5887222290

631 507 632 507 126.2433090210  34.5887222290

631 508 632 508 126.2433090210  34.5887222290

631 509 632 509 126.2433090210  34.5887222290

631 510 632 510 126.2433090210  34.5887222290

631 511 632 511 126.2433090210  34.5887222290

631 512 632 512 126.2433090210  34.5887222290

631 513 632 513 126.2491683960  34.5895843506

568 570 569 570 126.2842254639  34.5595283508

568 570 568 571 126.3037185669  34.5491371155

567 570 567 571 126.3029174805  34.5449981689

567 570 566 570 126.3029174805  34.5449981689

566 569 566 570 126.3029174805  34.5449981689

565 569 565 570 126.3029174805  34.5449981689

564 569 564 570 126.3029174805  34.5449981689

563 569 563 570 126.3020553589  34.5416679382

563 569 562 569 126.3020553589  34.5416679382

562 568 562 569 126.3020553589  34.5416679382

561 568 561 569 126.3020553589  34.5416679382

560 568 560 569 126.3020553589  34.5416679382

560 568 559 568 126.2753906250  34.5383338928

560 568 560 567 126.2753906250  34.5383338928

561 568 561 567 126.2753906250  34.5383338928

562 567 562 566 126.2753906250  34.5383338928

563 566 563 565 126.2753906250  34.5383338928

564 565 564 564 126.2746582031  34.5390586853

565 565 565 564 126.2720794678  34.5491371155

566 565 566 564 126.2720794678  34.5491371155

567 565 567 564 126.2720794678  34.5491371155

567 565 568 565 126.2842254639  34.5595283508

567 566 568 566 126.2842254639  34.5595283508

567 567 568 567 126.2842254639  34.5595283508

567 568 568 568 126.2842254639  34.5595283508

567 569 568 569 126.2842254639  34.5595283508

554 569 555 569 126.3020553589  34.5416679382

554 569 554 570 126.3020553589  34.5416679382

553 569 553 570 126.3020553589  34.5416679382

552 570 552 571 126.3020553589  34.5416679382

551 571 551 572 126.3020553589  34.5416679382

550 571 550 572 126.3020553589  34.5416679382

549 572 549 573 126.3027114868  34.5410041809

548 573 548 574 126.3035049438  34.5402069092

547 574 547 575 126.3042984009  34.5394058228

546 575 546 576 126.3050003052  34.5386924744

545 576 546 576 126.3050003052  34.5386924744

545 577 546 577 126.3050003052  34.5386924744

545 577 545 578 126.3050003052  34.5386924744

544 578 544 579 126.3078613281  34.5358314514

543 578 543 579 126.3078613281  34.5358314514

542 579 542 580 126.3078613281  34.5358314514

541 580 541 581 126.3090286255  34.5346755981

540 581 540 582 126.3098297119  34.5338821411

539 582 539 583 126.3106307983  34.5330886841

538 583 538 584 126.3116378784  34.5320816040

537 584 538 584 126.3116378784  34.5320816040

537 585 538 585 126.3116378784  34.5320816040

537 585 537 586 126.3129196167  34.5308074951

536 586 536 587 126.3139114380  34.5298156738

535 586 535 587 126.3139114380  34.5298156738

534 587 534 588 126.3162536621  34.5266380310

533 588 533 589 126.3162536621  34.5266380310

532 589 532 590 126.3162536621  34.5266380310

531 589 531 590 126.3162536621  34.5266380310

530 590 530 591 126.3170547485  34.5258178711

529 591 529 592 126.3174743652  34.5253906250

528 592 529 592 126.3174743652  34.5253906250

528 593 529 593 126.3174743652  34.5253906250

528 593 528 594 126.3174743652  34.5253906250

527 594 527 595 126.3174743652  34.5253906250

526 595 527 595 126.3174743652  34.5253906250

526 596 527 596 126.3174743652  34.5253906250

526 596 526 597 126.3174743652  34.5253906250

525 597 526 597 126.3174743652  34.5253906250

525 598 526 598 126.3174743652  34.5253906250

525 599 526 599 126.3174743652  34.5253906250

525 599 525 600 126.3174743652  34.5253906250

524 600 525 600 126.3174743652  34.5253906250

524 601 525 601 126.3174743652  34.5253906250

524 602 525 602 126.3174743652  34.5253906250

524 603 525 603 126.3174743652  34.5253906250

524 604 525 604 126.3174743652  34.5253906250

524 605 525 605 126.3174743652  34.5253906250

524 606 525 606 126.3186187744  34.5253906250

524 607 525 607 126.3191146851  34.5253906250

524 608 525 608 126.3191146851  34.5253906250

524 609 525 609 126.3191146851  34.5253906250

524 610 525 610 126.3191146851  34.5253906250

524 611 525 611 126.3191146851  34.5253906250

525 612 526 612 126.3191146851  34.5253906250

525 613 526 613 126.3191146851  34.5253906250

525 614 526 614 126.3191146851  34.5253906250

526 615 527 615 126.3191146851  34.5253906250

526 616 527 616 126.3191146851  34.5253906250

527 617 528 617 126.3191146851  34.5253906250

527 618 528 618 126.3191146851  34.5253906250

528 619 529 619 126.3191146851  34.5253906250

529 620 530 620 126.3195266724  34.5257797241

530 621 531 621 126.3195266724  34.5257797241

531 622 532 622 126.3274688721  34.5304183960

531 623 532 623 126.3274688721  34.5304183960

531 624 532 624 126.3274688721  34.5304183960

532 625 533 625 126.3274688721  34.5304183960

532 626 533 626 126.3274688721  34.5304183960

533 627 534 627 126.3274688721  34.5304183960

533 628 534 628 126.3274688721  34.5304183960

534 629 535 629 126.3274688721  34.5304183960

535 630 536 630 126.3278579712  34.5307769775

536 631 537 631 126.3278579712  34.5307769775

537 632 538 632 126.3278579712  34.5307769775

537 632 537 633 126.3520584106  34.5291404724

536 633 536 634 126.3520584106  34.5291404724

535 633 535 634 126.3520584106  34.5291404724

534 634 534 635 126.3520584106  34.5291404724

533 635 533 636 126.3524703979  34.5287513733

532 636 533 636 126.3524703979  34.5287513733

532 637 533 637 126.3524703979  34.5287513733

532 637 532 638 126.3524703979  34.5287513733

531 638 531 639 126.3524703979  34.5287513733

530 639 531 639 126.3524703979  34.5287513733

530 640 531 640 126.3524703979  34.5287513733

530 640 530 641 126.3524703979  34.5287513733

529 641 530 641 126.3524703979  34.5287513733

529 642 530 642 126.3524703979  34.5287513733

529 643 530 643 126.3524703979  34.5287513733

529 643 529 644 126.3550033569  34.5278892517

528 644 529 644 126.3550033569  34.5278892517

528 645 529 645 126.3550033569  34.5278892517

528 646 529 646 126.3550033569  34.5278892517

528 646 528 647 126.3550033569  34.5278892517

527 647 527 648 126.3645858765  34.5200271606

526 647 526 648 126.3645858765  34.5200271606

525 648 525 649 126.3645858765  34.5200271606

524 649 524 650 126.3645858765  34.5200271606

523 649 523 650 126.3670272827  34.5149726868

522 650 522 651 126.3670272827  34.5149726868

521 650 521 651 126.3670272827  34.5149726868

520 650 520 651 126.3670272827  34.5149726868

519 651 519 652 126.3670272827  34.5149726868

518 652 518 653 126.3670272827  34.5149726868

517 652 517 653 126.3670272827  34.5149726868

516 653 516 654 126.3670272827  34.5149726868

515 654 516 654 126.3670272827  34.5149726868

515 655 516 655 126.3670272827  34.5149726868

515 655 515 656 126.3674697876  34.5145835876

514 656 514 657 126.3674697876  34.5145835876

513 657 514 657 126.3674697876  34.5145835876

513 658 514 658 126.3674697876  34.5145835876

513 658 513 659 126.3674697876  34.5145835876

512 658 512 659 126.3728866577  34.5000000000

512 658 511 658 126.3728866577  34.5000000000

511 657 511 658 126.3728866577  34.5000000000

510 657 510 658 126.3728866577  34.5000000000

509 657 509 658 126.3728866577  34.5000000000

509 657 508 657 126.3728866577  34.5000000000

508 656 508 657 126.3728866577  34.5000000000

507 656 507 657 126.3728866577  34.5000000000

506 656 506 657 126.3729019165  34.4994430542

505 656 505 657 126.3729095459  34.4986419678

504 656 504 657 126.3729248047  34.4978446960

503 656 503 657 126.3729476929  34.4966659546

502 656 502 657 126.3729476929  34.4966659546

501 656 501 657 126.3649978638  34.4853897095

501 656 500 656 126.3625259399  34.4845848083

501 655 500 655 126.3625259399  34.4845848083

501 654 500 654 126.3625259399  34.4845848083

500 653 499 653 126.3625259399  34.4845848083

500 652 499 652 126.3625259399  34.4845848083

499 651 498 651 126.3625259399  34.4845848083

499 650 498 650 126.3625259399  34.4845848083

498 649 497 649 126.3599472046  34.4828872681

497 648 496 648 126.3599472046  34.4828872681

497 647 496 647 126.3599472046  34.4828872681

496 646 495 646 126.3599472046  34.4828872681

495 645 494 645 126.3599472046  34.4828872681

494 644 493 644 126.3599472046  34.4828872681

493 643 492 643 126.3587799072  34.4816398621

492 642 491 642 126.3587799072  34.4816398621

491 641 490 641 126.3587799072  34.4816398621

490 640 490 641 126.3587799072  34.4816398621

489 640 489 641 126.3587799072  34.4816398621

489 640 488 640 126.3578872681  34.4799728394

488 639 488 640 126.3578872681  34.4799728394

487 639 487 640 126.3578872681  34.4799728394

487 639 486 639 126.3578872681  34.4799728394

486 638 486 639 126.3578872681  34.4799728394

485 638 485 639 126.3578872681  34.4799728394

484 638 484 639 126.3578872681  34.4799728394

483 638 483 639 126.3578872681  34.4799728394

482 638 482 639 126.3578872681  34.4799728394

481 638 481 639 126.3578872681  34.4799728394

480 638 480 639 126.3579177856  34.4791679382

479 638 479 639 126.3579177856  34.4791679382

478 638 478 639 126.3579177856  34.4791679382

477 638 477 639 126.3579177856  34.4791679382

476 639 476 640 126.3579177856  34.4791679382

475 639 475 640 126.3587188721  34.4758071899

474 639 474 640 126.3587188721  34.4758071899

473 639 473 640 126.3587188721  34.4758071899

472 640 472 641 126.3587188721  34.4758071899

471 640 471 641 126.3587188721  34.4758071899

470 641 470 642 126.3587188721  34.4758071899

469 641 469 642 126.3587188721  34.4758071899

468 642 468 643 126.3587188721  34.4758071899

467 643 467 644 126.3587188721  34.4758071899

466 644 466 645 126.3600311279  34.4745826721

465 645 465 646 126.3599472046  34.4587211609

465 645 464 645 126.3599472046  34.4587211609

464 644 463 644 126.3595581055  34.4583053589

463 643 462 643 126.3595581055  34.4583053589

462 642 462 643 126.3595581055  34.4583053589

461 642 461 643 126.3595581055  34.4583053589

461 642 460 642 126.3595581055  34.4583053589

460 641 460 642 126.3595581055  34.4583053589

459 641 459 642 126.3595581055  34.4583053589

459 641 458 641 126.3595581055  34.4583053589

458 640 458 641 126.3595581055  34.4583053589

457 640 457 641 126.3595581055  34.4583053589

456 640 456 641 126.3595581055  34.4583053589

455 640 455 641 126.3595581055  34.4583053589

454 640 454 641 126.3595581055  34.4578819275

453 640 453 641 126.3595657349  34.4570808411

452 640 452 641 126.3595657349  34.4562835693

451 640 451 641 126.3595733643  34.4554824829

450 640 450 641 126.3595733643  34.4546852112

449 640 449 641 126.3595809937  34.4538841248

448 640 448 641 126.3595809937  34.4533348083

447 640 447 641 126.3595809937  34.4533348083

446 640 446 641 126.3595809937  34.4533348083

445 640 445 641 126.3595809937  34.4533348083

444 641 444 642 126.3595809937  34.4533348083

443 641 443 642 126.3595809937  34.4533348083

442 642 442 643 126.3603897095  34.4516372681

441 642 441 643 126.3603897095  34.4516372681

440 642 440 643 126.3603897095  34.4516372681

439 643 439 644 126.3603897095  34.4516372681

439 643 438 643 126.3582534790  34.4379158020

438 642 437 642 126.3574600220  34.4370994568

437 641 436 641 126.3566894531  34.4362983704

436 640 435 640 126.3559188843  34.4355010986

435 639 434 639 126.3551483154  34.4347000122

434 638 433 638 126.3543777466  34.4339027405

433 637 432 637 126.3537750244  34.4332771301

432 636 431 636 126.3537750244  34.4332771301

431 635 431 636 126.3537750244  34.4332771301

430 635 430 636 126.3537750244  34.4332771301

430 635 429 635 126.3537750244  34.4332771301

429 634 428 634 126.3528594971  34.4316673279

428 633 428 634 126.3528594971  34.4316673279

427 633 427 634 126.3528594971  34.4316673279

427 633 426 633 126.3528594971  34.4316673279

426 632 426 633 126.3528594971  34.4316673279

425 632 425 633 126.3520812988  34.4300003052

425 632 424 632 126.3520812988  34.4300003052

424 631 423 631 126.3341369629  34.4228897095

424 630 423 630 126.3341369629  34.4228897095

424 630 424 629 126.3341369629  34.4228897095

425 629 424 629 126.3341369629  34.4228897095

425 628 424 628 126.3341369629  34.4228897095

425 627 424 627 126.3341369629  34.4228897095

425 626 424 626 126.3341369629  34.4228897095

425 625 424 625 126.3341369629  34.4228897095

425 624 424 624 126.3341369629  34.4228897095

425 623 424 623 126.3341369629  34.4228897095

425 622 424 622 126.3341369629  34.4228897095

424 621 423 621 126.3341369629  34.4228897095

424 621 424 620 126.3200302124  34.4261932373

425 620 424 620 126.3200302124  34.4261932373

425 619 424 619 126.3200302124  34.4261932373

425 619 425 618 126.3200302124  34.4261932373

426 618 426 617 126.3200302124  34.4261932373

427 617 426 617 126.3200302124  34.4261932373

427 616 426 616 126.3200302124  34.4261932373

427 616 427 615 126.3200302124  34.4261932373

428 615 427 615 126.3200302124  34.4261932373

428 614 427 614 126.3200302124  34.4261932373

428 613 427 613 126.3200302124  34.4261932373

428 613 428 612 126.3200302124  34.4261932373

429 612 428 612 126.3200302124  34.4261932373

429 611 428 611 126.3200302124  34.4261932373

429 610 428 610 126.3200302124  34.4261932373

429 609 428 609 126.3200302124  34.4261932373

429 608 428 608 126.3200302124  34.4261932373

429 607 428 607 126.3200302124  34.4261932373

429 606 428 606 126.3200302124  34.4261932373

429 605 428 605 126.3200302124  34.4261932373

429 604 428 604 126.3200302124  34.4261932373

428 603 427 603 126.3200302124  34.4261932373

428 602 427 602 126.3200302124  34.4261932373

428 601 427 601 126.3200302124  34.4261932373

427 600 426 600 126.3200302124  34.4261932373

427 599 426 599 126.3200302124  34.4261932373

426 598 425 598 126.3200302124  34.4261932373

426 597 425 597 126.3200302124  34.4261932373

425 596 424 596 126.3195571899  34.4258346558

424 595 423 595 126.3195571899  34.4258346558

423 594 422 594 126.3195571899  34.4258346558

422 593 421 593 126.3195571899  34.4258346558

421 592 420 592 126.3195571899  34.4258346558

420 591 419 591 126.3133621216  34.4203872681

419 590 418 590 126.3133621216  34.4203872681

419 589 418 589 126.3133621216  34.4203872681

418 588 417 588 126.3133621216  34.4203872681

417 587 416 587 126.3133621216  34.4203872681

416 586 415 586 126.3120574951  34.4191665649

415 585 414 585 126.3120574951  34.4191665649

414 584 413 584 126.3024978638  34.4145812988

414 583 413 583 126.3024978638  34.4145812988

414 582 413 582 126.3024978638  34.4145812988

414 581 413 581 126.3024978638  34.4145812988

414 580 413 580 126.3024978638  34.4145812988

413 579 412 579 126.3024978638  34.4145812988

413 578 412 578 126.3024978638  34.4145812988

412 577 411 577 126.3024978638  34.4145812988

412 576 411 576 126.3024978638  34.4145812988

411 575 410 575 126.3024978638  34.4145812988

410 574 409 574 126.3024978638  34.4145812988

410 573 409 573 126.3024978638  34.4145812988

409 572 408 572 126.3020248413  34.4141120911

408 571 408 572 126.3020248413  34.4141120911

407 571 407 572 126.3020248413  34.4141120911

407 571 406 571 126.3020248413  34.4141120911

406 570 405 570 126.2941360474  34.4087486267

406 569 405 569 126.2941360474  34.4087486267

406 568 405 568 126.2941360474  34.4087486267

405 567 404 567 126.2941360474  34.4087486267

405 566 404 566 126.2941360474  34.4087486267

404 565 403 565 126.2941360474  34.4087486267

404 564 403 564 126.2941360474  34.4087486267

403 563 402 563 126.2941360474  34.4087486267

402 562 401 562 126.2937240601  34.4083328247

401 561 400 561 126.2937240601  34.4083328247

400 560 400 561 126.2937240601  34.4083328247

399 560 399 561 126.2937240601  34.4083328247

399 560 398 560 126.2937240601  34.4083328247

398 559 397 559 126.2937240601  34.4083328247

397 558 397 559 126.2937240601  34.4083328247

396 558 396 559 126.2937240601  34.4083328247

395 558 395 559 126.2937240601  34.4083328247

394 558 394 559 126.2937240601  34.4083328247

394 558 393 558 126.2929153442  34.4058074951

393 557 393 558 126.2929153442  34.4058074951

392 557 392 558 126.2929153442  34.4058074951

392 557 391 557 126.2774963379  34.3970832825

392 556 391 556 126.2774963379  34.3970832825

392 556 392 555 126.2774963379  34.3970832825

393 555 392 555 126.2774963379  34.3970832825

393 554 392 554 126.2770614624  34.3970832825

393 553 392 553 126.2762603760  34.3970794678

393 552 392 552 126.2754592896  34.3970756531

393 551 392 551 126.2746582031  34.3970756531

393 550 392 550 126.2738571167  34.3970718384

393 549 392 549 126.2730636597  34.3970718384

393 548 392 548 126.2675018311  34.3979187012

393 547 392 547 126.2675018311  34.3979187012

393 546 392 546 126.2675018311  34.3979187012

393 545 392 545 126.2675018311  34.3979187012

393 544 392 544 126.2675018311  34.3979187012

393 544 393 543 126.2675018311  34.3979187012

394 543 393 543 126.2675018311  34.3979187012

394 542 393 542 126.2675018311  34.3979187012

394 541 393 541 126.2675018311  34.3979187012

394 540 393 540 126.2666397095  34.3978881836

393 539 392 539 126.2666397095  34.3978881836

393 538 392 538 126.2666397095  34.3978881836

393 537 392 537 126.2666397095  34.3978881836

393 536 392 536 126.2666397095  34.3978881836

393 535 392 535 126.2666397095  34.3978881836

392 534 391 534 126.2666397095  34.3978881836

392 533 391 533 126.2666397095  34.3978881836

391 532 390 532 126.2666397095  34.3978881836

391 531 390 531 126.2666397095  34.3978881836

390 530 389 530 126.2666397095  34.3978881836

389 529 388 529 126.2666397095  34.3978881836

389 528 388 528 126.2666397095  34.3978881836

388 527 387 527 126.2658920288  34.3971366882

387 526 386 526 126.2650985718  34.3963356018

386 525 385 525 126.2642974854  34.3955383301

385 524 384 524 126.2635040283  34.3947372437

384 523 383 523 126.2627105713  34.3939399719

383 522 382 522 126.2620849609  34.3933067322

382 521 382 522 126.2620849609  34.3933067322

381 521 381 522 126.2620849609  34.3933067322

381 521 380 521 126.2620849609  34.3933067322

380 520 379 520 126.2620849609  34.3933067322

379 519 379 520 126.2620849609  34.3933067322

378 519 378 520 126.2620849609  34.3933067322

378 519 377 519 126.2620849609  34.3933067322

377 518 377 519 126.2620849609  34.3933067322

376 518 376 519 126.2620849609  34.3933067322

375 518 375 519 126.2620849609  34.3933067322

374 518 374 519 126.2620849609  34.3933067322

374 518 373 518 126.2612228394  34.3899726868

373 517 373 518 126.2612228394  34.3899726868

372 517 372 518 126.2612228394  34.3899726868

372 517 371 517 126.2466354370  34.3803596497

372 516 371 516 126.2458038330  34.3804168701

372 515 371 515 126.2458038330  34.3804168701

372 514 371 514 126.2458038330  34.3804168701

372 513 371 513 126.2458038330  34.3804168701

371 512 370 512 126.2458038330  34.3804168701

371 511 370 511 126.2458038330  34.3804168701

371 510 370 510 126.2458038330  34.3804168701

371 509 370 509 126.2458038330  34.3804168701

370 508 369 508 126.2458038330  34.3804168701

370 507 369 507 126.2458038330  34.3804168701

370 506 369 506 126.2458038330  34.3804168701

369 505 368 505 126.2458038330  34.3804168701

368 504 367 504 126.2458038330  34.3804168701

368 503 367 503 126.2458038330  34.3804168701

367 502 366 502 126.2458038330  34.3804168701

366 501 365 501 126.2449493408  34.3795509338

365 500 364 500 126.2441635132  34.3787536621

364 499 363 499 126.2324752808  34.3745574951

364 498 363 498 126.2324752808  34.3745574951

364 497 363 497 126.2316360474  34.3745574951

364 496 363 496 126.2316360474  34.3745574951

364 495 363 495 126.2316360474  34.3745574951

364 494 363 494 126.2316360474  34.3745574951

364 493 363 493 126.2316360474  34.3745574951

364 492 363 492 126.2316360474  34.3745574951

363 491 362 491 126.2316360474  34.3745574951

363 490 362 490 126.2316360474  34.3745574951

363 489 362 489 126.2316360474  34.3745574951

362 488 361 488 126.2316360474  34.3745574951

362 487 361 487 126.2316360474  34.3745574951

361 486 360 486 126.2316360474  34.3745574951

360 485 359 485 126.2316360474  34.3745574951

359 484 358 484 126.2258071899  34.3711929321

359 483 358 483 126.2258071899  34.3711929321

359 482 358 482 126.2124710083  34.3720550537

359 482 359 481 126.2124710083  34.3720550537

360 481 359 481 126.2124710083  34.3720550537

360 480 359 480 126.2124710083  34.3720550537

360 479 359 479 126.2124710083  34.3720550537

360 479 360 478 126.2124710083  34.3720550537

361 478 360 478 126.2124710083  34.3720550537

361 477 360 477 126.2124710083  34.3720550537

361 476 360 476 126.2124710083  34.3720550537

361 475 360 475 126.2124710083  34.3720550537

361 474 360 474 126.2124710083  34.3720550537

361 473 360 473 126.2124710083  34.3720550537

361 472 360 472 126.2115173340  34.3720550537

361 471 360 471 126.2107162476  34.3720550537

361 470 360 470 126.2099151611  34.3720550537

361 469 360 469 126.2091217041  34.3720550537

361 468 360 468 126.2083206177  34.3720550537

361 467 360 467 126.2075195313  34.3720550537

361 466 360 466 126.2067184448  34.3720550537

361 465 360 465 126.2059249878  34.3720550537

361 464 360 464 126.2050247192  34.3720550537

361 463 360 463 126.2050247192  34.3720550537

361 462 360 462 126.2050247192  34.3720550537

361 461 360 461 126.2050247192  34.3720550537

361 460 360 460 126.2050247192  34.3720550537

361 459 360 459 126.2050247192  34.3720550537

360 458 359 458 126.2050247192  34.3720550537

360 457 359 457 126.2050247192  34.3720550537

360 456 359 456 126.2050247192  34.3720550537

359 455 358 455 126.2050247192  34.3720550537

359 454 358 454 126.2050247192  34.3720550537

358 453 357 453 126.2050247192  34.3720550537

357 452 356 452 126.2050247192  34.3720550537

356 451 355 451 126.2045288086  34.3716392517

355 450 354 450 126.2045288086  34.3716392517

354 449 353 449 126.2045288086  34.3716392517

353 448 352 448 126.2045288086  34.3716392517

352 447 352 448 126.2045288086  34.3716392517

351 447 351 448 126.2045288086  34.3716392517

351 447 350 447 126.2045288086  34.3716392517

350 446 350 447 126.2045288086  34.3716392517

349 446 349 447 126.2045288086  34.3716392517

348 446 348 447 126.2045288086  34.3716392517

347 446 347 447 126.2045288086  34.3716392517

346 446 346 447 126.2045288086  34.3716392517

345 446 345 447 126.2045288086  34.3716392517

344 446 344 447 126.2045288086  34.3716392517

344 446 343 446 126.1907348633  34.3579177856

344 445 343 445 126.1899414063  34.3579177856

344 444 343 444 126.1899414063  34.3579177856

343 443 342 443 126.1899414063  34.3579177856

343 443 343 442 126.1807785034  34.3595848083

344 442 343 442 126.1807785034  34.3595848083

344 441 343 441 126.1807785034  34.3595848083

344 441 344 440 126.1807785034  34.3595848083

345 440 344 440 126.1807785034  34.3595848083

345 439 344 439 126.1807785034  34.3595848083

345 438 344 438 126.1807785034  34.3595848083

345 437 344 437 126.1807785034  34.3595848083

345 436 344 436 126.1807785034  34.3595848083

345 436 345 435 126.1807785034  34.3595848083

346 435 345 435 126.1807785034  34.3595848083

346 434 345 434 126.1807785034  34.3595848083

346 433 345 433 126.1807785034  34.3595848083

346 432 345 432 126.1807785034  34.3595848083

345 431 344 431 126.1807785034  34.3595848083

345 430 344 430 126.1807785034  34.3595848083

345 429 344 429 126.1807785034  34.3595848083

345 428 344 428 126.1807785034  34.3595848083

345 427 344 427 126.1807785034  34.3595848083

344 426 343 426 126.1807785034  34.3595848083

344 425 343 425 126.1807785034  34.3595848083

343 424 342 424 126.1807785034  34.3595848083

343 423 342 423 126.1807785034  34.3595848083

342 422 341 422 126.1807785034  34.3595848083

341 421 340 421 126.1807785034  34.3595848083

340 420 339 420 126.1774978638  34.3570556641

339 419 338 419 126.1774978638  34.3570556641

339 419 339 418 126.1554412842  34.3658065796

340 419 340 418 126.1554412842  34.3658065796

341 419 341 418 126.1554412842  34.3658065796

342 419 342 418 126.1554412842  34.3658065796

343 419 343 418 126.1554412842  34.3658065796

344 418 344 417 126.1554412842  34.3658065796

345 418 345 417 126.1554412842  34.3658065796

346 417 346 416 126.1554412842  34.3658065796

347 416 347 415 126.1554412842  34.3658065796

348 415 348 414 126.1549987793  34.3662490845

349 414 349 413 126.1549987793  34.3662490845

350 413 350 412 126.1549987793  34.3662490845

351 412 350 412 126.1549987793  34.3662490845

351 411 350 411 126.1549987793  34.3662490845

351 411 351 410 126.1549987793  34.3662490845

351 411 352 411 126.1521072388  34.3833045959

352 412 352 411 126.1521072388  34.3833045959

353 412 353 411 126.1521072388  34.3833045959

353 412 354 412 126.1521072388  34.3833045959

354 413 355 413 126.1521072388  34.3833045959

355 414 355 413 126.1521072388  34.3833045959

356 414 356 413 126.1521072388  34.3833045959

356 414 357 414 126.1521072388  34.3833045959

357 415 357 414 126.1521072388  34.3833045959

358 415 358 414 126.1521072388  34.3833045959

359 415 359 414 126.1521072388  34.3833045959

360 415 360 414 126.1521072388  34.3833045959

361 415 361 414 126.1521072388  34.3833045959

362 415 362 414 126.1520538330  34.3841667175

362 415 363 415 126.1537246704  34.3899726868

363 416 363 415 126.1537246704  34.3899726868

364 416 364 415 126.1537246704  34.3899726868

365 416 365 415 126.1537246704  34.3899726868

365 416 366 416 126.1537246704  34.3899726868

366 417 366 416 126.1537246704  34.3899726868

367 417 367 416 126.1537246704  34.3899726868

368 417 368 416 126.1537246704  34.3899726868

369 417 369 416 126.1537246704  34.3899726868

370 417 370 416 126.1537246704  34.3899726868

371 417 371 416 126.1537246704  34.3899726868

372 417 372 416 126.1537246704  34.3899726868

373 417 373 416 126.1537246704  34.3899726868

374 416 374 415 126.1537246704  34.3899726868

375 416 375 415 126.1537246704  34.3899726868

376 415 376 414 126.1537246704  34.3899726868

377 414 377 413 126.1533584595  34.3904457092

378 413 378 412 126.1533584595  34.3904457092

379 412 379 411 126.1533584595  34.3904457092

380 411 380 410 126.1533584595  34.3904457092

381 410 381 409 126.1495819092  34.3941116333

382 409 382 408 126.1495819092  34.3941116333

383 408 383 407 126.1495819092  34.3941116333

384 407 384 406 126.1491394043  34.3945541382

385 406 385 405 126.1491394043  34.3945541382

386 405 386 404 126.1491394043  34.3945541382

387 404 386 404 126.1491394043  34.3945541382

387 403 386 403 126.1491394043  34.3945541382

387 403 387 402 126.1491394043  34.3945541382

388 402 387 402 126.1491394043  34.3945541382

388 401 387 401 126.1491394043  34.3945541382

388 401 388 400 126.1457748413  34.3962783813

389 400 388 400 126.1457748413  34.3962783813

389 399 388 399 126.1457748413  34.3962783813

389 399 389 398 126.1457748413  34.3962783813

390 398 389 398 126.1457748413  34.3962783813

390 397 389 397 126.1457748413  34.3962783813

390 397 390 396 126.1457748413  34.3962783813

391 396 390 396 126.1457748413  34.3962783813

391 395 390 395 126.1457748413  34.3962783813

391 394 390 394 126.1457748413  34.3962783813

391 393 390 393 126.1457748413  34.3962783813

391 392 390 392 126.1457748413  34.3962783813

391 391 390 391 126.1457748413  34.3962783813

391 391 391 390 126.1355895996  34.4143791199

391 391 392 391 126.1362228394  34.4150009155

392 392 393 392 126.1362228394  34.4150009155

393 393 393 392 126.1362228394  34.4150009155

394 393 394 392 126.1362228394  34.4150009155

394 393 395 393 126.1362228394  34.4150009155

395 394 395 393 126.1362228394  34.4150009155

396 394 396 393 126.1362228394  34.4150009155

396 394 397 394 126.1362228394  34.4150009155

397 395 397 394 126.1362228394  34.4150009155

398 395 398 394 126.1362228394  34.4150009155

399 395 399 394 126.1362228394  34.4150009155

400 395 400 394 126.1362228394  34.4150009155

401 395 401 394 126.1362228394  34.4150009155

402 395 402 394 126.1362228394  34.4150009155

403 395 403 394 126.1362228394  34.4150009155

404 395 404 394 126.1362228394  34.4150009155

405 394 405 393 126.1362228394  34.4150009155

406 394 406 393 126.1362228394  34.4150009155

407 393 407 392 126.1362228394  34.4150009155

408 393 408 392 126.1362228394  34.4150009155

409 392 409 391 126.1337203979  34.4199714661

410 392 410 391 126.1337203979  34.4199714661

411 391 411 390 126.1337203979  34.4199714661

412 391 412 390 126.1337203979  34.4199714661

413 390 413 389 126.1337203979  34.4199714661

414 390 414 389 126.1337203979  34.4199714661

415 389 415 388 126.1337203979  34.4199714661

416 388 416 387 126.1332778931  34.4204177856

417 387 417 386 126.1332778931  34.4204177856

418 386 417 386 126.1332778931  34.4204177856

418 385 417 385 126.1332778931  34.4204177856

418 385 418 384 126.1332778931  34.4204177856

419 384 419 383 126.1332778931  34.4204177856

420 383 419 383 126.1332778931  34.4204177856

420 382 419 382 126.1332778931  34.4204177856

420 382 420 381 126.1332778931  34.4204177856

421 381 420 381 126.1332778931  34.4204177856

421 380 420 380 126.1332778931  34.4204177856

421 379 420 379 126.1332778931  34.4204177856

421 379 421 378 126.1308364868  34.4212226868

422 378 422 377 126.1274414063  34.4412231445

422 378 423 378 126.1274414063  34.4412231445

423 379 424 379 126.1274414063  34.4412231445

424 380 425 380 126.1278610229  34.4416389465

425 381 426 381 126.1278610229  34.4416389465

426 382 427 382 126.1278610229  34.4416389465

427 383 427 382 126.1278610229  34.4416389465

428 383 428 382 126.1278610229  34.4416389465

428 383 429 383 126.1278610229  34.4416389465

429 384 429 383 126.1278610229  34.4416389465

430 384 430 383 126.1278610229  34.4416389465

430 384 431 384 126.1278610229  34.4416389465

431 385 431 384 126.1278610229  34.4416389465

432 385 432 384 126.1278610229  34.4416389465

433 385 433 384 126.1278610229  34.4416389465

434 385 434 384 126.1278610229  34.4416389465

435 385 435 384 126.1278839111  34.4426956177

436 385 436 384 126.1278991699  34.4434928894

437 385 437 384 126.1279144287  34.4441680908

438 385 438 384 126.1279144287  34.4441680908

439 385 439 384 126.1279144287  34.4441680908

440 384 440 383 126.1279144287  34.4441680908

441 384 441 383 126.1279144287  34.4441680908

442 384 442 383 126.1279144287  34.4441680908

443 383 443 382 126.1279144287  34.4441680908

444 383 444 382 126.1270828247  34.4458045959

445 383 445 382 126.1262512207  34.4524726868

446 383 446 382 126.1262512207  34.4524726868

447 383 447 382 126.1262512207  34.4524726868

448 383 448 382 126.1262512207  34.4524726868

449 383 449 382 126.1262512207  34.4524726868

450 383 450 382 126.1262512207  34.4524726868

451 382 451 381 126.1262512207  34.4524726868

451 382 452 382 126.1358337402  34.4670562744

452 383 453 383 126.1358337402  34.4670562744

452 384 453 384 126.1358337402  34.4670562744

452 385 453 385 126.1358337402  34.4670562744

453 386 454 386 126.1358337402  34.4670562744

453 387 454 387 126.1358337402  34.4670562744

454 388 455 388 126.1358337402  34.4670562744

455 389 456 389 126.1358337402  34.4670562744

455 390 456 390 126.1383361816  34.4687232971

456 391 457 391 126.1383361816  34.4687232971

457 392 458 392 126.1383361816  34.4687232971

458 393 459 393 126.1383361816  34.4687232971

458 394 459 394 126.1416397095  34.4712219238

459 395 460 395 126.1416397095  34.4712219238

460 396 461 396 126.1416397095  34.4712219238

460 397 461 397 126.1619644165  34.4700737000

460 397 460 398 126.1627655029  34.4692802429

459 398 459 399 126.1635589600  34.4684906006

458 399 458 400 126.1641693115  34.4678878784

457 400 457 401 126.1641693115  34.4678878784

456 401 456 402 126.1641693115  34.4678878784

455 402 455 403 126.1641693115  34.4678878784

454 403 455 403 126.1641693115  34.4678878784

454 404 455 404 126.1641693115  34.4678878784

454 404 454 405 126.1641693115  34.4678878784

453 405 454 405 126.1641693115  34.4678878784

453 406 454 406 126.1641693115  34.4678878784

453 407 454 407 126.1641693115  34.4678878784

453 407 453 408 126.1641693115  34.4678878784

452 408 453 408 126.1641693115  34.4678878784

452 409 453 409 126.1641693115  34.4678878784

452 410 453 410 126.1641693115  34.4678878784

452 411 453 411 126.1675033569  34.4670562744

452 411 452 412 126.1675033569  34.4670562744

451 412 452 412 126.1675033569  34.4670562744

451 413 452 413 126.1675033569  34.4670562744

451 414 452 414 126.1675033569  34.4670562744

451 415 452 415 126.1675033569  34.4670562744

451 416 452 416 126.1675033569  34.4670562744

451 417 452 417 126.1675033569  34.4670562744

451 418 452 418 126.1675033569  34.4670562744

451 419 452 419 126.1683044434  34.4670829773

451 420 452 420 126.1683044434  34.4670829773

451 421 452 421 126.1683044434  34.4670829773

451 422 452 422 126.1683044434  34.4670829773

452 423 453 423 126.1683044434  34.4670829773

452 424 453 424 126.1683044434  34.4670829773

452 425 453 425 126.1716690063  34.4679183960

452 426 453 426 126.1716690063  34.4679183960

453 427 454 427 126.1716690063  34.4679183960

453 428 454 428 126.1716690063  34.4679183960

453 429 454 429 126.1716690063  34.4679183960

454 430 455 430 126.1716690063  34.4679183960

454 431 455 431 126.1716690063  34.4679183960

455 432 456 432 126.1733093262  34.4687500000

455 433 456 433 126.1733093262  34.4687500000

456 434 457 434 126.1750259399  34.4695816040

456 435 457 435 126.1750259399  34.4695816040

457 436 458 436 126.1750259399  34.4695816040

457 437 458 437 126.1750259399  34.4695816040

458 438 459 438 126.1750259399  34.4695816040

459 439 460 439 126.1750259399  34.4695816040

460 440 461 440 126.1760864258  34.4706687927

461 441 462 441 126.1760864258  34.4706687927

461 441 461 442 126.2003860474  34.4625015259

460 441 460 442 126.2003860474  34.4625015259

459 441 459 442 126.2003860474  34.4616394043

458 441 458 442 126.2003860474  34.4616394043

457 441 457 442 126.2003860474  34.4616394043

456 441 456 442 126.2003860474  34.4616394043

455 441 455 442 126.2003860474  34.4616394043

454 442 454 443 126.2003860474  34.4616394043

453 442 453 443 126.2003860474  34.4616394043

452 443 452 444 126.2003860474  34.4616394043

451 443 451 444 126.2003860474  34.4616394043

450 444 450 445 126.2029190063  34.4546852112

449 444 449 445 126.2029190063  34.4538841248

449 444 448 444 126.1995544434  34.4466094971

448 443 447 443 126.1995544434  34.4466094971

447 442 446 442 126.1995544434  34.4466094971

446 441 446 442 126.1995544434  34.4466094971

445 441 445 442 126.1995544434  34.4466094971

445 441 444 441 126.1995544434  34.4466094971

444 440 444 441 126.1995544434  34.4466094971

443 440 443 441 126.1995544434  34.4466094971

442 440 442 441 126.1995544434  34.4466094971

441 440 441 441 126.1995544434  34.4466094971

440 440 440 441 126.1995544434  34.4466094971

439 440 439 441 126.1995773315  34.4458923340

438 440 438 441 126.1996078491  34.4449729919

437 440 437 441 126.1996078491  34.4449729919

436 440 436 441 126.1996078491  34.4449729919

435 440 435 441 126.1996078491  34.4449729919

434 440 434 441 126.1996078491  34.4449729919

433 441 433 442 126.1996078491  34.4449729919

432 441 432 442 126.1996078491  34.4449729919

431 442 431 443 126.2003860474  34.4433326721

430 442 430 443 126.2003860474  34.4433326721

429 442 429 443 126.2012481689  34.4350013733

428 442 428 443 126.2012481689  34.4350013733

427 442 427 443 126.2012481689  34.4350013733

426 442 426 443 126.2012481689  34.4350013733

425 442 425 443 126.2012481689  34.4350013733

425 442 424 442 126.1924972534  34.4237518311

425 441 424 441 126.1924972534  34.4237518311

424 440 423 440 126.1924972534  34.4237518311

424 439 423 439 126.1924972534  34.4237518311

423 438 422 438 126.1924972534  34.4237518311

422 437 421 437 126.1924972534  34.4237518311

422 436 421 436 126.1924972534  34.4237518311

421 435 420 435 126.1924972534  34.4237518311

420 434 419 434 126.1912231445  34.4224433899

419 433 418 433 126.1866378784  34.4195289612

419 432 418 432 126.1866378784  34.4195289612

418 431 417 431 126.1866378784  34.4195289612

417 430 416 430 126.1866378784  34.4195289612

417 429 416 429 126.1866378784  34.4195289612

416 428 415 428 126.1862182617  34.4191932678

415 427 414 427 126.1862182617  34.4191932678

414 426 413 426 126.1862182617  34.4191932678

413 425 413 426 126.1862182617  34.4191932678

412 425 412 426 126.1862182617  34.4191932678

412 425 411 425 126.1862182617  34.4191932678

411 424 411 425 126.1862182617  34.4191932678

410 424 410 425 126.1862182617  34.4191932678

410 424 409 424 126.1862182617  34.4191932678

409 423 409 424 126.1862182617  34.4191932678

408 423 408 424 126.1862182617  34.4191932678

407 423 407 424 126.1862182617  34.4191932678

406 423 406 424 126.1862182617  34.4191932678

405 423 405 424 126.1862182617  34.4191932678

404 423 404 424 126.1862182617  34.4191932678

403 423 403 424 126.1862182617  34.4191932678

402 423 402 424 126.1862182617  34.4191932678

401 424 401 425 126.1862182617  34.4191932678

400 424 400 425 126.1862182617  34.4191932678

399 425 399 426 126.1862182617  34.4191932678

398 426 398 427 126.1862182617  34.4191932678

397 426 397 427 126.1862182617  34.4191932678

396 427 396 428 126.1866683960  34.4187202454

395 428 395 429 126.1866683960  34.4187202454

394 429 395 429 126.1866683960  34.4187202454

394 430 395 430 126.1866683960  34.4187202454

394 430 394 431 126.1866683960  34.4187202454

393 431 393 432 126.1920852661  34.4133071899

392 432 392 433 126.1920852661  34.4133071899

391 433 391 434 126.1920852661  34.4133071899

390 433 390 434 126.1920852661  34.4133071899

389 434 389 435 126.1924438477  34.4129180908

388 435 388 436 126.1924438477  34.4129180908

387 436 388 436 126.1924438477  34.4129180908

387 437 388 437 126.1924438477  34.4129180908

387 437 387 438 126.1924438477  34.4129180908

386 438 386 439 126.1924438477  34.4129180908

385 439 386 439 126.1924438477  34.4129180908

385 440 386 440 126.1924438477  34.4129180908

385 440 385 441 126.1924438477  34.4129180908

384 441 385 441 126.1924438477  34.4129180908

384 442 385 442 126.1924438477  34.4129180908

384 443 385 443 126.1924438477  34.4129180908

384 444 385 444 126.1924438477  34.4129180908

384 444 384 445 126.1924438477  34.4129180908

383 445 384 445 126.1924438477  34.4129180908

383 446 384 446 126.1924438477  34.4129180908

383 447 384 447 126.1924438477  34.4129180908

383 448 384 448 126.1924438477  34.4129180908

383 449 384 449 126.1924438477  34.4129180908

383 450 384 450 126.1924438477  34.4129180908

383 451 384 451 126.1924438477  34.4129180908

384 452 385 452 126.1924438477  34.4129180908

384 453 385 453 126.1924438477  34.4129180908

384 454 385 454 126.1924438477  34.4129180908

384 455 385 455 126.1924438477  34.4129180908

385 456 386 456 126.1924438477  34.4129180908

385 457 386 457 126.1924438477  34.4129180908

386 458 387 458 126.1924438477  34.4129180908

386 459 387 459 126.1924438477  34.4129180908

387 460 388 460 126.1924438477  34.4129180908

388 461 389 461 126.1924438477  34.4129180908

389 462 390 462 126.1928634644  34.4133338928

390 463 391 463 126.1928634644  34.4133338928

391 464 391 463 126.1928634644  34.4133338928

392 464 392 463 126.1928634644  34.4133338928

392 464 393 464 126.1928634644  34.4133338928

393 465 394 465 126.1955337524  34.4167938232

394 466 395 466 126.1962203979  34.4174728394

395 467 396 467 126.1962203979  34.4174728394

396 468 396 467 126.1962203979  34.4174728394

397 468 397 467 126.1962203979  34.4174728394

397 468 398 468 126.1962203979  34.4174728394

398 469 399 469 126.1983642578  34.4203872681

399 470 400 470 126.1987533569  34.4208335876

400 471 401 471 126.2066421509  34.4262237549

401 472 402 472 126.2066421509  34.4262237549

401 473 402 473 126.2066421509  34.4262237549

401 474 402 474 126.2091674805  34.4270820618

402 475 403 475 126.2091674805  34.4270820618

402 476 403 476 126.2091674805  34.4270820618

402 477 403 477 126.2091674805  34.4270820618

403 478 404 478 126.2091674805  34.4270820618

404 479 405 479 126.2091674805  34.4270820618

404 480 405 480 126.2091674805  34.4270820618

405 481 406 481 126.2091674805  34.4270820618

406 482 407 482 126.2091674805  34.4270820618

407 483 408 483 126.2103881836  34.4283332825

408 484 409 484 126.2103881836  34.4283332825

409 485 410 485 126.2103881836  34.4283332825

410 486 410 485 126.2103881836  34.4283332825

411 486 411 485 126.2103881836  34.4283332825

411 486 412 486 126.2103881836  34.4283332825

412 487 412 486 126.2103881836  34.4283332825

413 487 413 486 126.2103881836  34.4283332825

413 487 414 487 126.2103881836  34.4283332825

414 488 414 487 126.2103881836  34.4283332825

415 488 415 487 126.2103881836  34.4283332825

416 488 416 487 126.2103881836  34.4283332825

417 488 417 487 126.2103881836  34.4283332825

418 488 418 487 126.2103881836  34.4283332825

419 488 419 487 126.2103881836  34.4283332825

420 488 420 487 126.2103881836  34.4283332825

421 487 421 486 126.2103881836  34.4283332825

422 487 422 486 126.2103881836  34.4283332825

423 487 423 486 126.2104187012  34.4374732971

423 487 424 487 126.2120590210  34.4399719238

424 488 424 487 126.2120590210  34.4399719238

425 488 425 487 126.2120590210  34.4399719238

425 488 426 488 126.2120590210  34.4399719238

426 489 426 488 126.2120590210  34.4399719238

427 489 427 488 126.2120590210  34.4399719238

427 489 428 489 126.2120590210  34.4399719238

428 490 428 489 126.2120590210  34.4399719238

429 490 429 489 126.2120590210  34.4399719238

430 490 430 489 126.2120590210  34.4399719238

431 490 431 489 126.2155151367  34.4467735291

431 490 432 490 126.2163162231  34.4475669861

431 491 432 491 126.2163162231  34.4475669861

432 492 433 492 126.2170257568  34.4482765198

433 493 433 492 126.2170257568  34.4482765198

434 493 434 492 126.2170257568  34.4482765198

434 493 435 493 126.2170257568  34.4482765198

435 494 436 494 126.2170257568  34.4482765198

436 495 436 494 126.2170257568  34.4482765198

437 495 437 494 126.2170257568  34.4482765198

437 495 438 495 126.2170257568  34.4482765198

438 496 438 495 126.2170257568  34.4482765198

439 496 439 495 126.2170257568  34.4482765198

440 496 440 495 126.2170257568  34.4482765198

441 496 441 495 126.2170257568  34.4482765198

442 496 442 495 126.2170257568  34.4482765198

443 496 443 495 126.2170562744  34.4490890503

444 496 444 495 126.2170867920  34.4500007629

445 496 445 495 126.2170867920  34.4500007629

446 496 446 495 126.2170867920  34.4500007629

447 496 447 495 126.2170867920  34.4500007629

447 496 448 496 126.2203063965  34.4599342346

448 497 449 497 126.2212524414  34.4608612061

449 498 450 498 126.2212524414  34.4608612061

450 499 451 499 126.2212524414  34.4608612061

451 500 451 499 126.2212524414  34.4608612061

452 500 452 499 126.2212524414  34.4608612061

452 500 453 500 126.2212524414  34.4608612061

453 501 453 500 126.2212524414  34.4608612061

454 501 454 500 126.2212524414  34.4608612061

455 501 455 500 126.2212524414  34.4608612061

455 501 456 501 126.2212524414  34.4608612061

456 502 456 501 126.2212524414  34.4608612061

457 502 457 501 126.2212524414  34.4608612061

458 502 458 501 126.2212524414  34.4608612061

459 502 459 501 126.2212448120  34.4618759155

459 502 460 502 126.2266693115  34.4712219238

460 503 461 503 126.2266693115  34.4712219238

461 504 462 504 126.2266693115  34.4712219238

462 505 463 505 126.2276840210  34.4722671509

463 506 464 506 126.2284698486  34.4730682373

464 507 465 507 126.2292480469  34.4738655090

465 508 466 508 126.2366638184  34.4779167175

465 509 466 509 126.2366638184  34.4779167175

466 510 467 510 126.2366638184  34.4779167175

466 511 467 511 126.2366638184  34.4779167175

466 512 467 512 126.2366638184  34.4779167175

467 513 468 513 126.2366638184  34.4779167175

467 514 468 514 126.2366638184  34.4779167175

468 515 469 515 126.2366638184  34.4779167175

469 516 470 516 126.2366638184  34.4779167175

470 517 471 517 126.2373962402  34.4786605835

471 518 472 518 126.2378616333  34.4791374207

472 519 473 519 126.2378616333  34.4791374207

473 520 474 520 126.2378616333  34.4791374207

474 521 474 520 126.2378616333  34.4791374207

475 521 475 520 126.2378616333  34.4791374207

475 521 476 521 126.2378616333  34.4791374207

476 522 476 521 126.2378616333  34.4791374207

477 522 477 521 126.2387237549  34.4808311462

477 522 478 522 126.2387237549  34.4808311462

478 523 478 522 126.2387237549  34.4808311462

479 523 479 522 126.2387237549  34.4808311462

480 523 480 522 126.2387237549  34.4808311462

481 523 481 522 126.2387237549  34.4808311462

481 523 482 523 126.2395553589  34.4841651917

482 524 482 523 126.2395553589  34.4841651917

483 524 483 523 126.2395553589  34.4841651917

484 524 484 523 126.2395553589  34.4841651917

485 524 485 523 126.2395553589  34.4841651917

485 524 486 524 126.2395553589  34.4841651917

486 525 486 524 126.2395553589  34.4841651917

487 525 487 524 126.2395553589  34.4841651917

488 525 488 524 126.2395553589  34.4841651917

489 524 489 523 126.2395553589  34.4841651917

490 524 490 523 126.2395553589  34.4841651917

491 524 491 523 126.2395553589  34.4841651917

492 523 492 522 126.2395553589  34.4841651917

493 523 493 522 126.2395553589  34.4841651917

494 522 494 521 126.2395553589  34.4841651917

495 522 495 521 126.2395553589  34.4841651917

496 521 496 520 126.2395553589  34.4841651917

497 520 496 520 126.2395553589  34.4841651917

497 519 496 519 126.2395553589  34.4841651917

497 519 497 518 126.2391357422  34.4845542908

498 518 498 517 126.2391357422  34.4845542908

499 517 499 516 126.2391357422  34.4845542908

500 516 499 516 126.2391357422  34.4845542908

500 515 499 515 126.2391357422  34.4845542908

500 515 500 514 126.2391357422  34.4845542908

501 514 500 514 126.2391357422  34.4845542908

501 513 500 513 126.2391357422  34.4845542908

501 512 500 512 126.2391357422  34.4845542908

501 511 500 511 126.2391357422  34.4845542908

501 511 501 510 126.2391357422  34.4845542908

502 510 501 510 126.2391357422  34.4845542908

502 509 501 509 126.2391357422  34.4845542908

502 508 501 508 126.2391357422  34.4845542908

502 507 501 507 126.2391357422  34.4845542908

502 506 501 506 126.2386932373  34.4845542908

502 505 501 505 126.2378921509  34.4845542908

502 504 501 504 126.2370910645  34.4845542908

502 503 501 503 126.2362976074  34.4845542908

502 502 501 502 126.2358093262  34.4845542908

502 501 501 501 126.2358093262  34.4845542908

502 500 501 500 126.2358093262  34.4845542908

502 499 501 499 126.2358093262  34.4845542908

501 498 500 498 126.2358093262  34.4845542908

501 497 500 497 126.2358093262  34.4845542908

501 496 500 496 126.2358093262  34.4845542908

501 495 500 495 126.2358093262  34.4845542908

500 494 499 494 126.2358093262  34.4845542908

500 494 500 493 126.2162246704  34.4983596802

500 494 501 494 126.2162246704  34.4983596802

501 495 501 494 126.2162246704  34.4983596802

502 495 502 494 126.2162246704  34.4983596802

502 495 503 495 126.2171096802  34.5008316040

503 496 503 495 126.2171096802  34.5008316040

504 496 504 495 126.2171096802  34.5008316040

505 496 505 495 126.2171096802  34.5008316040

506 496 506 495 126.2171096802  34.5008316040

506 496 507 496 126.2171096802  34.5008316040

507 497 507 496 126.2171096802  34.5008316040

508 497 508 496 126.2171096802  34.5008316040

509 496 509 495 126.2170867920  34.5016403198

509 496 510 496 126.2316665649  34.5136947632

509 497 510 497 126.2316665649  34.5136947632

509 498 510 498 126.2366104126  34.5128898621

509 499 510 499 126.2366104126  34.5128898621

509 499 509 500 126.2425003052  34.5103874207

508 500 509 500 126.2425003052  34.5103874207

508 501 509 501 126.2425003052  34.5103874207

508 501 508 502 126.2425003052  34.5103874207

507 502 508 502 126.2425003052  34.5103874207

507 503 508 503 126.2425003052  34.5103874207

507 503 507 504 126.2425003052  34.5103874207

506 504 507 504 126.2425003052  34.5103874207

506 505 507 505 126.2425003052  34.5103874207

506 506 507 506 126.2425003052  34.5103874207

506 506 506 507 126.2425003052  34.5103874207

505 507 506 507 126.2425003052  34.5103874207

505 508 506 508 126.2425003052  34.5103874207

505 509 506 509 126.2425003052  34.5103874207

505 510 506 510 126.2425003052  34.5103874207

505 511 506 511 126.2425003052  34.5103874207

505 512 506 512 126.2425003052  34.5103874207

505 513 506 513 126.2433319092  34.5104179382

505 514 506 514 126.2433319092  34.5104179382

505 515 506 515 126.2433319092  34.5104179382

506 516 507 516 126.2433319092  34.5104179382

506 517 507 517 126.2433319092  34.5104179382

506 518 507 518 126.2433319092  34.5104179382

506 519 507 519 126.2433319092  34.5104179382

507 520 508 520 126.2433319092  34.5104179382

507 521 508 521 126.2433319092  34.5104179382

508 522 509 522 126.2433319092  34.5104179382

509 523 510 523 126.2433319092  34.5104179382

509 524 510 524 126.2433319092  34.5104179382

510 525 511 525 126.2433319092  34.5104179382

511 526 512 526 126.2437210083  34.5108337402

512 527 512 526 126.2437210083  34.5108337402

513 527 513 526 126.2437210083  34.5108337402

513 527 514 527 126.2437210083  34.5108337402

514 528 515 528 126.2437210083  34.5108337402

515 529 515 528 126.2437210083  34.5108337402

516 529 516 528 126.2437210083  34.5108337402

517 529 517 528 126.2437210083  34.5108337402

517 529 518 529 126.2437210083  34.5108337402

518 530 518 529 126.2437210083  34.5108337402

519 530 519 529 126.2437210083  34.5108337402

520 530 520 529 126.2437210083  34.5108337402

520 530 521 530 126.2624740601  34.5212516785

520 530 520 531 126.2624740601  34.5212516785

519 531 520 531 126.2624740601  34.5212516785

519 532 520 532 126.2624740601  34.5212516785

519 533 520 533 126.2624740601  34.5212516785

519 534 520 534 126.2624740601  34.5212516785

519 535 520 535 126.2624740601  34.5212516785

519 536 520 536 126.2624740601  34.5212516785

519 537 520 537 126.2634735107  34.5212516785

519 538 520 538 126.2642669678  34.5212516785

519 539 520 539 126.2649688721  34.5212516785

519 540 520 540 126.2649688721  34.5212516785

519 541 520 541 126.2649688721  34.5212516785

519 542 520 542 126.2649688721  34.5212516785

519 543 520 543 126.2649688721  34.5212516785

519 544 520 544 126.2649688721  34.5212516785

520 545 521 545 126.2649688721  34.5212516785

520 546 521 546 126.2649688721  34.5212516785

520 547 521 547 126.2649688721  34.5212516785

521 548 522 548 126.2649688721  34.5212516785

521 549 522 549 126.2649688721  34.5212516785

522 550 523 550 126.2649688721  34.5212516785

523 551 524 551 126.2649688721  34.5212516785

524 552 525 552 126.2649688721  34.5212516785

525 553 526 553 126.2653579712  34.5216674805

526 554 527 554 126.2653579712  34.5216674805

527 555 527 554 126.2653579712  34.5216674805

528 555 528 554 126.2653579712  34.5216674805

528 555 529 555 126.2653579712  34.5216674805

529 556 529 555 126.2653579712  34.5216674805

530 556 530 555 126.2653579712  34.5216674805

530 556 531 556 126.2653579712  34.5216674805

531 557 531 556 126.2653579712  34.5216674805

532 557 532 556 126.2653579712  34.5216674805

533 557 533 556 126.2653579712  34.5216674805

534 557 534 556 126.2654190063  34.5224723816

535 557 535 556 126.2654190063  34.5224723816

536 557 536 556 126.2654190063  34.5224723816

536 557 537 557 126.2741394043  34.5345840454

537 558 538 558 126.2741394043  34.5345840454

537 559 538 559 126.2741394043  34.5345840454

538 560 539 560 126.2741394043  34.5345840454

538 561 539 561 126.2741394043  34.5345840454

539 562 540 562 126.2741394043  34.5345840454

540 563 541 563 126.2741394043  34.5345840454

541 564 542 564 126.2746582031  34.5350799561

542 565 543 565 126.2754135132  34.5358047485

543 566 544 566 126.2754135132  34.5358047485

544 567 545 567 126.2754135132  34.5358047485

545 568 545 567 126.2754135132  34.5358047485

546 568 546 567 126.2754135132  34.5358047485

546 568 547 568 126.2754135132  34.5358047485

547 569 547 568 126.2754135132  34.5358047485

548 569 548 568 126.2754135132  34.5358047485

549 569 549 568 126.2754135132  34.5358047485

550 569 550 568 126.2754135132  34.5358047485

551 569 551 568 126.2754135132  34.5358047485

552 569 552 568 126.2754135132  34.5362091064

553 569 553 568 126.2754058838  34.5370101929

425 351 426 351 126.1261901855  34.4416656494

425 351 425 352 126.1261901855  34.4416656494

424 352 424 353 126.1266403198  34.4411926270

423 353 423 354 126.1266403198  34.4411926270

422 354 423 354 126.1266403198  34.4411926270

422 355 423 355 126.1266403198  34.4411926270

422 355 422 356 126.1266403198  34.4411926270

421 356 422 356 126.1266403198  34.4411926270

421 357 422 357 126.1266403198  34.4411926270

421 357 421 358 126.1266403198  34.4411926270

420 358 421 358 126.1266403198  34.4411926270

420 359 421 359 126.1266403198  34.4411926270

420 359 420 360 126.1266403198  34.4411926270

419 359 419 360 126.1299972534  34.4211921692

419 359 418 359 126.1299972534  34.4211921692

419 358 418 358 126.1299972534  34.4211921692

418 357 417 357 126.1299972534  34.4211921692

417 356 416 356 126.1291961670  34.4204063416

416 355 415 355 126.1287536621  34.4199714661

415 354 414 354 126.1287536621  34.4199714661

414 353 414 354 126.1287536621  34.4199714661

413 353 413 354 126.1287536621  34.4199714661

413 353 412 353 126.1287536621  34.4199714661

412 352 412 353 126.1287536621  34.4199714661

411 352 411 353 126.1287536621  34.4199714661

411 352 410 352 126.1287536621  34.4199714661

410 351 410 352 126.1287536621  34.4199714661

409 351 409 352 126.1287536621  34.4199714661

409 351 408 351 126.1166381836  34.4104156494

409 350 408 350 126.1166381836  34.4104156494

409 349 408 349 126.1166381836  34.4104156494

409 348 408 348 126.1166381836  34.4104156494

408 347 407 347 126.1166381836  34.4104156494

408 346 407 346 126.1166381836  34.4104156494

407 345 406 345 126.1166381836  34.4104156494

407 344 406 344 126.1166381836  34.4104156494

406 343 405 343 126.1166381836  34.4104156494

406 343 406 342 126.0954742432  34.4241676331

407 343 407 342 126.0954742432  34.4241676331

407 343 408 343 126.0954742432  34.4241676331

408 344 408 343 126.0954742432  34.4241676331

409 344 409 343 126.0954742432  34.4241676331

410 344 410 343 126.0954742432  34.4241676331

411 344 411 343 126.0954742432  34.4241676331

412 344 412 343 126.0954742432  34.4241676331

413 344 413 343 126.0954742432  34.4241676331

414 344 414 343 126.0954742432  34.4241676331

414 344 415 344 126.0979461670  34.4324722290

415 345 416 345 126.0979461670  34.4324722290

416 346 416 345 126.0979461670  34.4324722290

417 346 417 345 126.0979461670  34.4324722290

417 346 418 346 126.0979461670  34.4324722290

418 347 418 346 126.0979461670  34.4324722290

419 347 419 346 126.0979461670  34.4324722290

420 347 420 346 126.0979461670  34.4324722290

420 347 421 347 126.1012191772  34.4383316040

421 348 422 348 126.1012191772  34.4383316040

422 349 423 349 126.1012191772  34.4383316040

423 350 423 349 126.1012191772  34.4383316040

424 350 424 349 126.1012191772  34.4383316040

424 350 425 350 126.1012191772  34.4383316040
