# Supplementary material for: A coastline generalization method that considers buffer consistency
Source: PLoS One. 2018 Nov 1;13(11):e0206565. doi: 10.1371/journal.pone.0206565 (PMC6211722; doi:10.1371/journal.pone.0206565)
Supplement: S1 File — (ZIP) [file pone.0206565.s001.zip › Data used in methodology/the data used Fig 3/distance fileds/bufTurnPoint.txt]

126.2495331945  34.6008480359 126.2491683960  34.5895843506      1249.9645 126.2498855591  34.5895843506      1249.9345

126.2503569596  34.6008454542 126.2498855591  34.5895843506      1249.9783 126.2508316040  34.5895843506      1249.9886

126.2580325896  34.5991513338 126.2508316040  34.5895843506      1250.0923 126.2575302124  34.5878906250      1250.0358

126.2653105076  34.5971402503 126.2575302124  34.5878906250      1249.9209 126.2591705322  34.5870819092      1249.9179

126.2663882653  34.5966387475 126.2591705322  34.5870819092      1249.9604 126.2666702271  34.5853729248      1250.0204

126.2673262408  34.5966283138 126.2666702271  34.5853729248      1250.0448 126.2675247192  34.5853614807      1249.9974

126.2747238586  34.5949285101 126.2675247192  34.5853614807      1250.0242 126.2733078003  34.5837211609      1250.0347

126.2863833716  34.5920078340 126.2783355713  34.5829162598      1249.9307 126.2799987793  34.5820541382      1249.9391

126.2896651708  34.5899946986 126.2799987793  34.5820541382      1249.9730 126.2898483276  34.5787277222      1249.9923

126.2904731671  34.5899837736 126.2898483276  34.5787277222      1249.9827 126.2908325195  34.5787200928      1249.9486

126.3009306639  34.5862838799 126.2908325195  34.5787200928      1249.9776 126.2974472046  34.5753898621      1250.0546

126.3177046677  34.5744535636 126.3066101074  34.5679168701      1249.9036 126.3078918457  34.5666389465      1249.9278

126.3231989813  34.5625429851 126.3096084595  34.5633049011      1250.0754 126.3095779419  34.5625839233      1250.0290

126.3231459427  34.5615907788 126.3095779419  34.5625839233      1250.0249 126.3095245361  34.5616378784      1250.0795

126.3227355234  34.5588951371 126.3095245361  34.5616378784      1250.0173 126.3258056641  34.5479164124      1250.0691

126.3233825695  34.5590044405 126.3258056641  34.5479164124      1249.9653 126.3308029175  34.5495567322      1249.8973

126.3283180927  34.5606351992 126.3308029175  34.5495567322      1249.9424 126.3358078003  34.5512237549      1250.0081

126.3380277078  34.5633135547 126.3374404907  34.5520553589      1250.0620 126.3386001587  34.5520553589      1250.0044

126.3390013887  34.5633187201 126.3386001587  34.5520553589      1250.0153 126.3394012451  34.5520553589      1250.0116

126.3397008410  34.5633213032 126.3394012451  34.5520553589      1250.0618 126.3399963379  34.5520553589      1250.0536

126.3479800256  34.5611851386 126.3399963379  34.5520553589      1250.0515 126.3416137695  34.5512237549      1250.0014

126.3520488580  34.5584637753 126.3416137695  34.5512237549      1249.9209 126.3420257568  34.5508346558      1250.0023

126.3556448084  34.5507203841 126.3420257568  34.5508346558      1250.0789 126.3453903198  34.5433044434      1250.0880

126.3625475087  34.5413613905 126.3516921997  34.5345573425      1250.0861 126.3524398804  34.5338096619      1250.0915

126.3631269013  34.5407915298 126.3524398804  34.5338096619      1249.9387 126.3529205322  34.5333328247      1249.9838

126.3656159830  34.5374078268 126.3529205322  34.5333328247      1250.0554 126.3583297729  34.5278892517      1249.9558

126.3661387038  34.5371204828 126.3583297729  34.5278892517      1250.0372 126.3599472046  34.5270843506      1250.0358

126.3709080357  34.5337683464 126.3599472046  34.5270843506      1249.9476 126.3609848022  34.5260543823      1249.8922

126.3726194793  34.5320791483 126.3617782593  34.5252609253      1250.0935 126.3625793457  34.5244674683      1250.0572

126.3769013532  34.5262107675 126.3637466431  34.5233078003      1249.9661 126.3658905029  34.5195846558      1249.9334

126.3773446095  34.5256752643 126.3658905029  34.5195846558      1249.9931 126.3749465942  34.5145835876      1249.9650

126.3859186721  34.5212539973 126.3749465942  34.5145835876      1250.0066 126.3756790161  34.5138282776      1250.0245

126.3864877559  34.5206785942 126.3756790161  34.5138282776      1249.9886 126.3762207031  34.5132789612      1250.0202

126.3890959451  34.5169397277 126.3762207031  34.5132789612      1250.0500 126.3770828247  34.5116386414      1250.0539

126.3903244290  34.5142534954 126.3770828247  34.5116386414      1250.0415 126.3807754517  34.5062217712      1250.0935

126.3908260110  34.5138210614 126.3807754517  34.5062217712      1249.9826 126.3812255859  34.5058326721      1250.0024

126.3948279634  34.5054372333 126.3812255859  34.5058326721      1249.9280 126.3812255859  34.5050392151      1249.9440

126.3948317239  34.5047271833 126.3812255859  34.5050392151      1249.9939 126.3812332153  34.5042381287      1249.9978

126.3948392637  34.5039279588 126.3812332153  34.5042381287      1249.9919 126.3812408447  34.5034408569      1249.9921

126.3948449189  34.5030661212 126.3812408447  34.5034408569      1250.0408 126.3812484741  34.5025291443      1250.0756

126.3938469712  34.4908602638 126.3828201294  34.4842567444      1249.9943 126.3837203979  34.4833335876      1249.9368

126.3965968531  34.4869783678 126.3837203979  34.4833335876      1249.9800 126.3846130371  34.4816398621      1249.9874

126.3944403491  34.4738461771 126.3846130371  34.4816398621      1249.9914 126.3833618164  34.4803886414      1250.0022

126.3934118559  34.4727922636 126.3833618164  34.4803886414      1249.9985 126.3825607300  34.4795913696      1250.0305

126.3925842762  34.4719710394 126.3825607300  34.4795913696      1250.0037 126.3816909790  34.4787216187      1249.8976

126.3872451740  34.4684341093 126.3816909790  34.4787216187      1250.0834 126.3799438477  34.4779434204      1250.0782

126.3848192505  34.4674229918 126.3799438477  34.4779434204      1250.0408 126.3712463379  34.4666404724      1250.0442

126.3809856982  34.4587739672 126.3712463379  34.4666404724      1249.9088 126.3697052002  34.4650726318      1249.9907

126.3799428489  34.4576531576 126.3697052002  34.4650726318      1249.8988 126.3691635132  34.4645271301      1249.9673

126.3757736836  34.4546789875 126.3691635132  34.4645271301      1249.9485 126.3645553589  34.4483070374      1249.9427

126.3789948273  34.4436353065 126.3654174805  34.4442939758      1249.9145 126.3653945923  34.4434928894      1249.9863

126.3789627879  34.4427113983 126.3653945923  34.4434928894      1249.9587 126.3653640747  34.4424705505      1250.0466

126.3761638336  34.4356209652 126.3653640747  34.4424705505      1250.0136 126.3649978638  34.4420547485      1250.0079

126.3722036368  34.4324990938 126.3649978638  34.4420547485      1249.8923 126.3617782593  34.4397354126      1250.0042

126.3674938679  34.4289516922 126.3607788086  34.4387512207      1250.0565 126.3591690063  34.4378623962      1250.0159

126.3663330689  34.4282852748 126.3591690063  34.4378623962      1249.9055 126.3537216187  34.4324989319      1249.8885

126.3659418446  34.4275545476 126.3537216187  34.4324989319      1250.0020 126.3529205322  34.4308052063      1250.0276

126.3656553290  34.4268547040 126.3529205322  34.4308052063      1249.8992 126.3520584106  34.4266662598      1250.0066

126.3617837433  34.4187909920 126.3520584106  34.4266662598      1249.9662 126.3505249023  34.4251098633      1250.0026

126.3606028962  34.4175448378 126.3505249023  34.4251098633      1250.0049 126.3497314453  34.4243125916      1249.9490

126.3598842281  34.4168166375 126.3497314453  34.4243125916      1250.0050 126.3489456177  34.4235115051      1250.0777

126.3591712795  34.4160846250 126.3489456177  34.4235115051      1249.9579 126.3483047485  34.4228591919      1250.0554

126.3569922725  34.4141893893 126.3483047485  34.4228591919      1250.1070 126.3437194824  34.4166374207      1250.0557

126.3514751297  34.4071978439 126.3433303833  34.4162216187      1250.0863 126.3378906250  34.4067268372      1250.0774

126.3514767025  34.4063274576 126.3378906250  34.4067268372      1249.9215 126.3378906250  34.4059295654      1249.9216

126.3514729346  34.4054282250 126.3378906250  34.4059295654      1250.0400 126.3378906250  34.4049453735      1249.9577

126.3514729014  34.4044685803 126.3378906250  34.4049453735      1249.9332 126.3379440308  34.4033622742      1249.9541

126.3514841068  34.4023520635 126.3379440308  34.4033622742      1249.9943 126.3378906250  34.4025001526      1249.9858

126.3500252511  34.3974191366 126.3378906250  34.4025001526      1250.0540 126.3370590210  34.4008064270      1250.0605

126.3472582107  34.3933552760 126.3370590210  34.4008064270      1250.0958 126.3366394043  34.4003906250      1249.9938

126.3284459914  34.3866366041 126.3291931152  34.3978881836      1250.0215 126.3282089233  34.3979034424      1250.0147

126.3154726074  34.3899307379 126.3158340454  34.4011955261      1250.0398 126.3154220581  34.4011993408      1250.0297

126.3147038378  34.3899464250 126.3154220581  34.4011993408      1250.0268 126.3146209717  34.4012145996      1249.9968

126.3141038363  34.3899537150 126.3146209717  34.4012145996      1250.0697 126.3141632080  34.4012222290      1250.0231

126.3082262149  34.3910854324 126.3141632080  34.4012222290      1249.9887 126.2970275879  34.3974723816      1249.9669

126.2972387707  34.3850440810 126.2958297729  34.3962516785      1249.9864 126.2899475098  34.3945541382      1249.9969

126.2962029307  34.3845502592 126.2899475098  34.3945541382      1249.9626 126.2883071899  34.3937225342      1249.9928

126.2903727010  34.3825850502 126.2883071899  34.3937225342      1249.9913 126.2816390991  34.3912200928      1250.0500

126.2823672869  34.3799674921 126.2816390991  34.3912200928      1250.0390 126.2687759399  34.3800010681      1250.0207

126.2790836727  34.3726555248 126.2687759399  34.3800010681      1250.1080 126.2683334351  34.3795509338      1250.0886

126.2783511755  34.3719357322 126.2683334351  34.3795509338      1250.0251 126.2675018311  34.3787231445      1250.0661

126.2668651479  34.3674669839 126.2675018311  34.3787231445      1250.0088 126.2666702271  34.3787345886      1250.0343

126.2659407415  34.3674825237 126.2666702271  34.3787345886      1249.9841 126.2658081055  34.3787498474      1249.9341

126.2602583621  34.3684640723 126.2658081055  34.3787498474      1249.9716 126.2624740601  34.3795814514      1249.9669

126.2574163607  34.3691219218 126.2624740601  34.3795814514      1250.0502 126.2574691772  34.3803901672      1249.9866

126.2563765183  34.3691587185 126.2574691772  34.3803901672      1249.9421 126.2558059692  34.3804168701      1249.9595

126.2540849535  34.3688428221 126.2499694824  34.3795814514      1249.9233 126.2412185669  34.3724708557      1250.0290

126.2517579946  34.3653561732 126.2412185669  34.3724708557      1250.0864 126.2408294678  34.3720550537      1250.0876

126.2468887685  34.3619678364 126.2408294678  34.3720550537      1250.0970 126.2391357422  34.3712234497      1250.1031

126.2374494530  34.3591195422 126.2375259399  34.3703880310      1250.0219 126.2370910645  34.3703842163      1250.0137

126.2367725694  34.3591182313 126.2370910645  34.3703842163      1250.0677 126.2362976074  34.3703804016      1250.0649

126.2352522487  34.3591066031 126.2354965210  34.3703727722      1249.9468 126.2346954346  34.3703651428      1249.9483

126.2309496455  34.3594183877 126.2341918945  34.3703613281      1249.9916 126.2233352661  34.3687515259      1249.9963

126.2289004137  34.3584715016 126.2233352661  34.3687515259      1249.9921 126.2162246704  34.3625297546      1249.9570

126.2264809602  34.3551381979 126.2162246704  34.3625297546      1250.0125 126.2156753540  34.3619689941      1249.9254

126.2258479811  34.3544988675 126.2156753540  34.3619689941      1249.9791 126.2149429321  34.3612213135      1250.0125

126.2144272745  34.3499606487 126.2149429321  34.3612213135      1250.0328 126.2139129639  34.3612213135      1250.0281

126.2135156045  34.3499580589 126.2139129639  34.3612213135      1249.9543 126.2131195068  34.3612213135      1249.9509

126.2128895633  34.3499550309 126.2131195068  34.3612213135      1249.9345 126.2058334351  34.3595848083      1249.9990

126.2119167513  34.3495092325 126.2058334351  34.3595848083      1249.9637 126.2041397095  34.3587493896      1250.0172

126.1988919543  34.3466613104 126.1995315552  34.3579177856      1250.0527 126.1879425049  34.3533325195      1249.9948

126.1975922753  34.3454007607 126.1879425049  34.3533325195      1249.9551 126.1874694824  34.3529167175      1250.0098

126.1908951076  34.3420127491 126.1874694824  34.3529167175      1249.9525 126.1808319092  34.3495826721      1249.9708

126.1811173387  34.3383166738 126.1808319092  34.3495826721      1249.9975 126.1803436279  34.3495674133      1250.0577

126.1692260138  34.3418506522 126.1791687012  34.3495292664      1249.9654 126.1666641235  34.3529167175      1249.9697

126.1663084503  34.3416519732 126.1666641235  34.3529167175      1250.0116 126.1659622192  34.3529167175      1249.9891

126.1655591994  34.3416532682 126.1659622192  34.3529167175      1249.9896 126.1651611328  34.3529167175      1249.9762

126.1647599824  34.3416532682 126.1651611328  34.3529167175      1249.9845 126.1643600464  34.3529167175      1249.9812

126.1639607654  34.3416532682 126.1643600464  34.3529167175      1249.9795 126.1635589600  34.3529167175      1249.9863

126.1630368055  34.3416571524 126.1635589600  34.3529167175      1249.9322 126.1624984741  34.3529167175      1249.9903

126.1517406704  34.3460343535 126.1624984741  34.3529167175      1250.0004 126.1574707031  34.3562507629      1249.9090

126.1500389516  34.3468180873 126.1574707031  34.3562507629      1249.9434 126.1474990845  34.3578872681      1249.9271

126.1467969006  34.3466341225 126.1474990845  34.3578872681      1249.9681 126.1467742920  34.3579025269      1249.9919

126.1442856617  34.3467234239 126.1458358765  34.3579177856      1249.9402 126.1424407959  34.3578872681      1249.9688

126.1415810863  34.3466237197 126.1419830322  34.3578872681      1249.9986 126.1411819458  34.3578872681      1249.9910

126.1407818399  34.3466237197 126.1411819458  34.3578872681      1249.9936 126.1403808594  34.3578872681      1249.9960

126.1401824891  34.3466198358 126.1403808594  34.3578872681      1250.0156 126.1399688721  34.3578872681      1250.0368

126.1321982999  34.3486434367 126.1399688721  34.3578872681      1250.0150 126.1382751465  34.3587226868      1250.0643

126.1321982999  34.3486434367 126.1399688721  34.3578872681      1250.0150 126.1382751465  34.3587226868      1250.0643

126.1160049494  34.3623674688 126.1295852661  34.3619689941      1250.0468 126.1295852661  34.3627662659      1250.0422

126.1160011812  34.3630420626 126.1295852661  34.3627662659      1249.9753 126.1295852661  34.3633041382      1249.9349

126.1169911450  34.3675361348 126.1295852661  34.3633041382      1250.0020 126.1183319092  34.3787498474      1250.0256

126.1060100688  34.3725638042 126.1166687012  34.3795547485      1249.9827 126.1162185669  34.3800010681      1249.8931

126.0992711244  34.3834022640 126.1128616333  34.3833045959      1249.9349 126.1128311157  34.3841667175      1249.9548

126.0992440913  34.3838881969 126.1128311157  34.3841667175      1249.9394 126.1112518311  34.3891677856      1249.9758

126.0986393044  34.3849686807 126.1112518311  34.3891677856      1249.9310 126.1087799072  34.3924713135      1249.9232

126.0907270908  34.3937054033 126.1016693115  34.4003906250      1249.9305 126.1009521484  34.4011306763      1249.9850

126.0877626987  34.3976039815 126.1004409790  34.4016685486      1249.9222 126.0975265503  34.4054450989      1250.0223

126.0866353342  34.3987012940 126.0975265503  34.4054450989      1249.9889 126.0962524414  34.4066658020      1249.9954

126.0827298422  34.4055084283 126.0962524414  34.4066658020      1249.9175 126.0908355713  34.4145545959      1249.9430

126.0760310646  34.4152110223 126.0896072388  34.4158325195      1249.9946 126.0887756348  34.4191398621      1250.0527

126.0771048625  34.4249236630 126.0887756348  34.4191398621      1250.0534 126.0903854370  34.4225006104      1250.0379

126.0792828711  34.4290083906 126.0903854370  34.4225006104      1250.0800 126.0928573608  34.4283332825      1249.9872

126.0808932821  34.4336910463 126.0928573608  34.4283332825      1250.0179 126.0937194824  34.4299430847      1250.0806

126.0808932821  34.4336910463 126.0928573608  34.4283332825      1250.0179 126.0937194824  34.4299430847      1250.0806

126.0904234579  34.4492343700 126.1004409790  34.4416122437      1249.9734 126.1015014648  34.4426956177      1250.0296

126.0995760679  34.4562155672 126.1058578491  34.4462203979      1250.0372 126.1074981689  34.4470558167      1249.9659

126.1011281359  34.4570122147 126.1074981689  34.4470558167      1249.9986 126.1091079712  34.4478874207      1249.9167

126.1019743279  34.4574830850 126.1091079712  34.4478874207      1250.1083 126.1116409302  34.4495544434      1250.0401

126.1026686134  34.4580238254 126.1116409302  34.4495544434      1249.9759 126.1162490845  34.4586791992      1249.9662

126.1026543227  34.4590794208 126.1162490845  34.4586791992      1249.9441 126.1162490845  34.4594802856      1249.9407

126.1026486674  34.4597288642 126.1162490845  34.4594802856      1249.9684 126.1162490845  34.4599723816      1249.9525

126.1062225857  34.4675900903 126.1162490845  34.4599723816      1250.1030 126.1174697876  34.4612503052      1249.9906

126.1117622836  34.4714781379 126.1174697876  34.4612503052      1249.9035 126.1227951050  34.4648857117      1249.9075

126.1127864192  34.4725174069 126.1227951050  34.4648857117      1249.9085 126.1235961914  34.4656753540      1249.9566

126.1136193796  34.4733376367 126.1235961914  34.4656753540      1250.0540 126.1243972778  34.4664611816      1249.9490

126.1142416013  34.4739598914 126.1243972778  34.4664611816      1249.9993 126.1249694824  34.4670295715      1249.9725

126.1282466853  34.4791292357 126.1283340454  34.4678611755      1250.0026 126.1291961670  34.4678878784      1250.0617

126.1304763314  34.4791062626 126.1291961670  34.4678878784      1250.0111 126.1437530518  34.4766387939      1249.9929

126.1336811405  34.4842165601 126.1437530518  34.4766387939      1250.0630 126.1443786621  34.4772529602      1249.9588

126.1385446297  34.4877798431 126.1449966431  34.4778594971      1249.9235 126.1466369629  34.4787216187      1249.9074

126.1427718464  34.4895255356 126.1466369629  34.4787216187      1249.9735 126.1507797241  34.4804153442      1249.9568

126.1483670587  34.4915051879 126.1507797241  34.4804153442      1250.0118 126.1558303833  34.4820823669      1250.0341

126.1495384511  34.4920729807 126.1558303833  34.4820823669      1249.9117 126.1574707031  34.4829177856      1249.9219

126.1517576507  34.4931446836 126.1574707031  34.4829177856      1249.9700 126.1591644287  34.4836921692      1249.9482

126.1584609995  34.4949450349 126.1591644287  34.4836921692      1249.9655 126.1720581055  34.4954452515      1250.0618

126.1584489882  34.4955599481 126.1720581055  34.4954452515      1249.9929 126.1719970703  34.4966392517      1250.0605

126.1623323931  34.5045733597 126.1719970703  34.4966392517      1249.9917 126.1724700928  34.4970550537      1249.9656

126.1634081126  34.5054633666 126.1724700928  34.4970550537      1250.0555 126.1762237549  34.5016670227      1250.0150

126.1662529967  34.5093375718 126.1762237549  34.5016670227      1249.9853 126.1771469116  34.5025825500      1249.9479

126.1671290861  34.5102104832 126.1771469116  34.5025825500      1249.9427 126.1779479980  34.5033721924      1250.0181

126.1733571512  34.5163701010 126.1833877563  34.5087509155      1250.1011 126.1845855713  34.5099983215      1250.0749

126.1758287087  34.5188973933 126.1859436035  34.5113563538      1249.9758 126.1867370605  34.5121574402      1249.9177

126.1781550801  34.5210950739 126.1874465942  34.5128593445      1250.0213 126.1895828247  34.5149726868      1249.9176

126.1906887784  34.5266980132 126.1899719238  34.5154457092      1249.9728 126.1907348633  34.5154304504      1249.9385

126.1914622566  34.5266825207 126.1907348633  34.5154304504      1249.9982 126.1916427612  34.5154151917      1250.0153

126.1976059549  34.5267755700 126.2024688721  34.5162506104      1250.0154 126.2112197876  34.5266189575      1250.0162

126.1976148005  34.5270424453 126.2112197876  34.5266189575      1249.9644 126.2112197876  34.5274734497      1249.9897

126.2149691448  34.5489074246 126.2251052856  34.5413818359      1250.0352 126.2258071899  34.5420837402      1250.0701

126.2430838172  34.5424787022 126.2324752808  34.5354156494      1249.9027 126.2331008911  34.5348167419      1249.8930

126.2470256952  34.5367784090 126.2337799072  34.5341682434      1249.9764 126.2578735352  34.5299682617      1249.9915

126.2477503692  34.5375029760 126.2578735352  34.5299682617      1249.9190 126.2583084106  34.5303878784      1249.9768

126.2526413328  34.5410751308 126.2608032227  34.5320549011      1250.0631 126.2654190063  34.5449714661      1250.0048

126.2518105380  34.5453754903 126.2654190063  34.5449714661      1249.9308 126.2654190063  34.5457992554      1250.0050

126.2518086464  34.5462000900 126.2654190063  34.5457992554      1250.0793 126.2654190063  34.5466003418      1250.0710

126.2518105283  34.5470368753 126.2654190063  34.5466003418      1250.0416 126.2654190063  34.5474700928      1250.0209

126.2518105283  34.5470368753 126.2654190063  34.5466003418      1250.0416 126.2654190063  34.5474700928      1250.0209

126.2518105283  34.5470368753 126.2654190063  34.5466003418      1250.0416 126.2654190063  34.5474700928      1250.0209

126.2402287757  34.5541524644 126.2508087158  34.5612487793      1250.0109 126.2399978638  34.5654182434      1249.9211

126.2259450042  34.5663118041 126.2395553589  34.5658607483      1249.9894 126.2395629883  34.5665817261      1250.0409

126.2259544274  34.5670604856 126.2395629883  34.5665817261      1249.9408 126.2395706177  34.5673789978      1250.0056

126.2259619685  34.5678597166 126.2395706177  34.5673789978      1249.9462 126.2395782471  34.5681800842      1250.0075

126.2259845988  34.5694580256 126.2395935059  34.5689811707      1249.9277 126.2396011353  34.5697784424      1250.0074

126.2259977954  34.5703688848 126.2396011353  34.5697784424      1250.0014 126.2396087646  34.5708312988      1250.0294

126.2263110490  34.5732741231 126.2396087646  34.5708312988      1249.9393 126.2395858765  34.5758056641      1250.0279

126.2262342754  34.5780432736 126.2395858765  34.5758056641      1249.9778 126.2387466431  34.5825004578      1249.9836

126.2257739217  34.5893078797 126.2379150391  34.5841941833      1250.0164 126.2387237549  34.5858078003      1249.9047

126.2294195158  34.5941289345 126.2394943237  34.5865440369      1249.9032 126.2399978638  34.5870285034      1249.8910

126.2336451760  34.5969974768 126.2399978638  34.5870285034      1250.0537 126.2416687012  34.5878906250      1249.9606

126.2353919845  34.5978930992 126.2416687012  34.5878906250      1250.1145 126.2433090210  34.5887222290      1250.0018

126.2439089379  34.5999795260 126.2433090210  34.5887222290      1250.0197 126.2491683960  34.5895843506      1250.0355

126.2901032531  34.5493639701 126.2842254639  34.5595283508      1249.9652 126.3037185669  34.5491371155      1249.9477

126.2901032531  34.5493639701 126.2842254639  34.5595283508      1249.9652 126.3037185669  34.5491371155      1249.9477

126.2893240115  34.5456650208 126.3029174805  34.5449981689      1249.9388 126.3020553589  34.5416679382      1249.9280

126.2884382001  34.5415587928 126.3020553589  34.5416679382      1250.0365 126.2753906250  34.5383338928      1250.0032

126.2852184347  34.5461733160 126.2746582031  34.5390586853      1250.0228 126.2720794678  34.5491371155      1250.0088

126.2856634220  34.5483232424 126.2720794678  34.5491371155      1250.0883 126.2842254639  34.5595283508      1249.9966

126.2918461811  34.5342123048 126.3020553589  34.5416679382      1249.9443 126.3027114868  34.5410041809      1250.0067

126.2926079814  34.5334505045 126.3027114868  34.5410041809      1249.9584 126.3035049438  34.5402069092      1249.9707

126.2933784921  34.5326736374 126.3035049438  34.5402069092      1250.0142 126.3042984009  34.5394058228      1250.0577

126.2941077297  34.5319316870 126.3042984009  34.5394058228      1250.0503 126.3050003052  34.5386924744      1249.9545

126.2960842520  34.5301759991 126.3050003052  34.5386924744      1250.0069 126.3078613281  34.5358314514      1250.0178

126.2980193036  34.5280455378 126.3078613281  34.5358314514      1249.9546 126.3090286255  34.5346755981      1249.9955

126.2997908111  34.5262708529 126.3098297119  34.5338821411      1249.9299 126.3106307983  34.5330886841      1249.9676

126.3018431944  34.5242549821 126.3116378784  34.5320816040      1249.9778 126.3129196167  34.5308074951      1249.9973

126.3036200288  34.5224384237 126.3139114380  34.5298156738      1250.0036 126.3162536621  34.5266380310      1249.9915

126.3060785787  34.5191520331 126.3162536621  34.5266380310      1249.9591 126.3170547485  34.5258178711      1249.9654

126.3066984191  34.5185035889 126.3170547485  34.5258178711      1250.0035 126.3174743652  34.5253906250      1250.0408

126.3180453729  34.5141326532 126.3174743652  34.5253906250      1249.9672 126.3186187744  34.5253906250      1249.9764

126.3188698128  34.5141249000 126.3186187744  34.5253906250      1249.9398 126.3191146851  34.5253906250      1249.9295

126.3295584250  34.5181610768 126.3191146851  34.5253906250      1250.0716 126.3195266724  34.5257797241      1250.0629

126.3308297162  34.5194979917 126.3195266724  34.5257797241      1250.0405 126.3274688721  34.5304183960      1250.1022

126.3377976453  34.5230762618 126.3274688721  34.5304183960      1250.0518 126.3278579712  34.5307769775      1250.0115

126.3394570119  34.5248746005 126.3278579712  34.5307769775      1250.0916 126.3520584106  34.5291404724      1249.9784

126.3420312169  34.5215168172 126.3520584106  34.5291404724      1250.1034 126.3524703979  34.5287513733      1250.0779

126.3485869592  34.5179507261 126.3524703979  34.5287513733      1250.0647 126.3550033569  34.5278892517      1250.0270

126.3514696428  34.5170071830 126.3550033569  34.5278892517      1250.0088 126.3645858765  34.5200271606      1250.0557

126.3535409930  34.5134387271 126.3645858765  34.5200271606      1250.0739 126.3670272827  34.5149726868      1250.0070

126.3606028337  34.5048537834 126.3674697876  34.5145835876      1250.0489 126.3728866577  34.5000000000      1250.0220

126.3592923012  34.4994659526 126.3728866577  34.5000000000      1249.9142 126.3729019165  34.4994430542      1249.9175

126.3593167995  34.4980680775 126.3729095459  34.4986419678      1250.0043 126.3729248047  34.4978446960      1250.0351

126.3593469655  34.4970693490 126.3729248047  34.4978446960      1249.9890 126.3729476929  34.4966659546      1249.9386

126.3593925565  34.4956570274 126.3729476929  34.4966659546      1249.9813 126.3649978638  34.4853897095      1249.9261

126.3588039319  34.4954238884 126.3649978638  34.4853897095      1250.0665 126.3625259399  34.4845848083      1250.0495

126.3528295478  34.4924913362 126.3625259399  34.4845848083      1250.0030 126.3599472046  34.4828872681      1249.9953

126.3459366032  34.4853624347 126.3587799072  34.4816398621      1249.9454 126.3578872681  34.4799728394      1250.0261

126.3443100396  34.4792182766 126.3578872681  34.4799728394      1250.0418 126.3579177856  34.4791679382      1250.0580

126.3451238650  34.4753297153 126.3579177856  34.4791679382      1250.0586 126.3587188721  34.4758071899      1250.0520

126.3492305655  34.4677310410 126.3587188721  34.4758071899      1249.9950 126.3600311279  34.4745826721      1249.9110

126.3503237802  34.4666859028 126.3600311279  34.4745826721      1250.0954 126.3599472046  34.4587211609      1249.9835

126.3459668672  34.4574022714 126.3595581055  34.4578819275      1249.9830 126.3595657349  34.4570808411      1250.0657

126.3459706261  34.4566815539 126.3595657349  34.4570808411      1250.0020 126.3595657349  34.4562835693      1250.0028

126.3459781765  34.4550830014 126.3595733643  34.4554824829      1250.0338 126.3595733643  34.4546852112      1250.0331

126.3459819565  34.4536093777 126.3595809937  34.4538841248      1249.9963 126.3595809937  34.4533348083      1249.9999

126.3473747893  34.4483613650 126.3595809937  34.4533348083      1250.0142 126.3603897095  34.4516372681      1249.9926

126.3473747893  34.4483613650 126.3595809937  34.4533348083      1250.0142 126.3603897095  34.4516372681      1249.9926

126.3464492800  34.4437138334 126.3574600220  34.4370994568      1249.9603 126.3566894531  34.4362983704      1249.9589

126.3441533346  34.4413321166 126.3551483154  34.4347000122      1249.9675 126.3543777466  34.4339027405      1249.9057

126.3410531837  34.4372608217 126.3537750244  34.4332771301      1249.9970 126.3528594971  34.4316673279      1250.0130

126.3398259253  34.4348839500 126.3528594971  34.4316673279      1249.9677 126.3520812988  34.4300003052      1249.9418

126.3391076482  34.4333782646 126.3520812988  34.4300003052      1249.9601 126.3341369629  34.4228897095      1249.9927

126.3301990967  34.4336751934 126.3341369629  34.4228897095      1249.9899 126.3200302124  34.4261932373      1250.0019

126.3071243408  34.4303991252 126.3195571899  34.4258346558      1249.9585 126.3133621216  34.4203872681      1249.8967

126.3010522427  34.4257853634 126.3120574951  34.4191665649      1250.0135 126.3024978638  34.4145812988      1249.9513

126.2918279433  34.4215672053 126.3024978638  34.4145812988      1250.0692 126.3020248413  34.4141120911      1250.0566

126.2900865783  34.4195056478 126.3020248413  34.4141120911      1249.9890 126.2941360474  34.4087486267      1250.0004

126.2796332547  34.4082110110 126.2929153442  34.4058074951      1249.9467 126.2774963379  34.3970832825      1249.9349

126.2772575184  34.4083502292 126.2774963379  34.3970832825      1250.0317 126.2770614624  34.3970832825      1249.9688

126.2765830450  34.4083450541 126.2770614624  34.3970832825      1250.0390 126.2762603760  34.3970794678      1250.0400

126.2757838021  34.4083411726 126.2762603760  34.3970794678      1250.0256 126.2754592896  34.3970756531      1250.0366

126.2750595674  34.4083385854 126.2754592896  34.3970756531      1249.9340 126.2746582031  34.3970756531      1249.9384

126.2741852877  34.4083372912 126.2746582031  34.3970756531      1250.0064 126.2738571167  34.3970718384      1250.0373

126.2734610226  34.4083359977 126.2738571167  34.3970718384      1250.0602 126.2730636597  34.3970718384      1250.0636

126.2726858620  34.4083358274 126.2730636597  34.3970718384      1249.9935 126.2675018311  34.3979187012      1250.0141

126.2664907681  34.4091559434 126.2675018311  34.3979187012      1250.0055 126.2666397095  34.3978881836      1250.0042

126.2557813256  34.4046681678 126.2666397095  34.3978881836      1249.9898 126.2658920288  34.3971366882      1249.9105

126.2549982984  34.4038787858 126.2658920288  34.3971366882      1250.0756 126.2650985718  34.3963356018      1250.0725

126.2542634489  34.4031407593 126.2650985718  34.3963356018      1249.9811 126.2642974854  34.3955383301      1249.9852

126.2534035335  34.4022776663 126.2642974854  34.3955383301      1249.9238 126.2635040283  34.3947372437      1249.8956

126.2526311540  34.4015021097 126.2635040283  34.3947372437      1250.0766 126.2627105713  34.3939399719      1250.0777

126.2518942992  34.4007652547 126.2627105713  34.3939399719      1249.9733 126.2620849609  34.3933067322      1250.0490

126.2485151683  34.3939734365 126.2620849609  34.3933067322      1250.0198 126.2612228394  34.3899726868      1250.0114

126.2477697338  34.3915896755 126.2612228394  34.3899726868      1250.0778 126.2466354370  34.3803596497      1250.0997

126.2473420340  34.3916131533 126.2466354370  34.3803596497      1250.0343 126.2458038330  34.3804168701      1250.0268

126.2348699592  34.3871095677 126.2458038330  34.3804168701      1249.9320 126.2449493408  34.3795509338      1249.9308

126.2340369060  34.3862701581 126.2449493408  34.3795509338      1250.1067 126.2441635132  34.3787536621      1250.0392

126.2335483939  34.3857900050 126.2441635132  34.3787536621      1249.9290 126.2324752808  34.3745574951      1249.9168

126.2320482891  34.3858210357 126.2324752808  34.3745574951      1250.0733 126.2316360474  34.3745574951      1250.0315

126.2212277229  34.3818021537 126.2316360474  34.3745574951      1249.8984 126.2258071899  34.3711929321      1249.9745

126.2200584496  34.3814033017 126.2258071899  34.3711929321      1249.9662 126.2124710083  34.3720550537      1249.9428

126.2119918774  34.3833171102 126.2124710083  34.3720550537      1250.0682 126.2115173340  34.3720550537      1250.0534

126.2111178421  34.3833184043 126.2115173340  34.3720550537      1249.9749 126.2107162476  34.3720550537      1249.9806

126.2103186664  34.3833184043 126.2107162476  34.3720550537      1249.9697 126.2099151611  34.3720550537      1249.9858

126.2095192878  34.3833184043 126.2099151611  34.3720550537      1249.9652 126.2091217041  34.3720550537      1249.9698

126.2087199091  34.3833184043 126.2091217041  34.3720550537      1249.9811 126.2083206177  34.3720550537      1249.9744

126.2079207334  34.3833184043 126.2083206177  34.3720550537      1249.9760 126.2075195313  34.3720550537      1249.9795

126.2071215577  34.3833184043 126.2075195313  34.3720550537      1249.9708 126.2067184448  34.3720550537      1249.9847

126.2063221791  34.3833184043 126.2067184448  34.3720550537      1249.9662 126.2059249878  34.3720550537      1249.9687

126.2054728268  34.3833171099 126.2059249878  34.3720550537      1249.9832 126.2050247192  34.3720550537      1249.9708

126.1951089469  34.3797618557 126.2050247192  34.3720550537      1250.0540 126.2045288086  34.3716392517      1250.0057

126.1912670452  34.3691773251 126.2045288086  34.3716392517      1250.0388 126.1907348633  34.3579177856      1249.9681

126.1903367087  34.3691820196 126.1907348633  34.3579177856      1250.0665 126.1899414063  34.3579177856      1250.0589

126.1690299104  34.3658680165 126.1774978638  34.3570556641      1249.9621 126.1554412842  34.3658065796      1249.9936

126.1622340591  34.3757884831 126.1549987793  34.3662490845      1250.0736 126.1521072388  34.3833045959      1250.0496

126.1656447905  34.3843183411 126.1521072388  34.3833045959      1250.0792 126.1520538330  34.3841667175      1250.0292

126.1656447905  34.3843183411 126.1521072388  34.3833045959      1250.0792 126.1520538330  34.3841667175      1250.0292

126.1649850287  34.3962858335 126.1537246704  34.3899726868      1250.0544 126.1533584595  34.3904457092      1250.1053

126.1615691947  34.3994263697 126.1533584595  34.3904457092      1250.0033 126.1495819092  34.3941116333      1250.0304

126.1598240875  34.4015210115 126.1495819092  34.3941116333      1250.0061 126.1491394043  34.3945541382      1250.0103

126.1545296949  34.4048999008 126.1491394043  34.3945541382      1250.1037 126.1457748413  34.3962783813      1250.0759

126.1471565790  34.4217001976 126.1362228394  34.4150009155      1250.0259 126.1337203979  34.4199714661      1249.9422

126.1440091596  34.4273388609 126.1337203979  34.4199714661      1249.9693 126.1332778931  34.4204177856      1250.0161

126.1351159678  34.4319195755 126.1308364868  34.4212226868      1250.1111 126.1274414063  34.4412231445      1250.0649

126.1414565288  34.4419659202 126.1278610229  34.4416389465      1250.0044 126.1278839111  34.4426956177      1249.9903

126.1414829179  34.4429151598 126.1278839111  34.4426956177      1250.0221 126.1278991699  34.4434928894      1250.0206

126.1414998581  34.4436134097 126.1278991699  34.4434928894      1249.9997 126.1279144287  34.4441680908      1250.0362

126.1399962940  34.4493450682 126.1279144287  34.4441680908      1250.0304 126.1270828247  34.4458045959      1250.0166

126.1395847999  34.4502438892 126.1270828247  34.4458045959      1249.9863 126.1262512207  34.4524726868      1249.9626

126.1455521413  34.4591707445 126.1358337402  34.4670562744      1250.0037 126.1383361816  34.4687232971      1249.9890

126.1490361255  34.4617642024 126.1383361816  34.4687232971      1249.9667 126.1416397095  34.4712219238      1250.0086

126.1511882413  34.4631942124 126.1416397095  34.4712219238      1250.0592 126.1619644165  34.4700737000      1250.0592

126.1519363605  34.4624596510 126.1619644165  34.4700737000      1249.9142 126.1627655029  34.4692802429      1249.9587

126.1619436243  34.4567717259 126.1641693115  34.4678878784      1249.9652 126.1675033569  34.4670562744      1250.0184

126.1684544725  34.4558155550 126.1675033569  34.4670562744      1250.0000 126.1683044434  34.4670829773      1249.9796

126.1738607094  34.4567976056 126.1683044434  34.4670829773      1249.9715 126.1716690063  34.4679183960      1249.9658

126.1810170551  34.4594637431 126.1733093262  34.4687500000      1250.0768 126.1750259399  34.4695816040      1250.0981

126.1867910220  34.4620770255 126.2003860474  34.4625015259      1250.0161 126.2003860474  34.4616394043      1250.0782

126.1893234892  34.4550803140 126.2003860474  34.4616394043      1250.0641 126.2029190063  34.4546852112      1250.0529

126.1893245967  34.4542837252 126.2029190063  34.4546852112      1249.9822 126.2029190063  34.4538841248      1249.9807

126.1893175970  34.4540293056 126.2029190063  34.4538841248      1249.9433 126.1995544434  34.4466094971      1249.9600

126.1859752117  34.4459493648 126.1995544434  34.4466094971      1250.0625 126.1995773315  34.4458923340      1250.0406

126.1860072517  34.4451255193 126.1995773315  34.4458923340      1249.9839 126.1996078491  34.4449729919      1250.0121

126.1873771234  34.4400450968 126.1996078491  34.4449729919      1249.9185 126.2003860474  34.4433326721      1249.9557

126.1882334035  34.4382721418 126.2003860474  34.4433326721      1250.0275 126.2012481689  34.4350013733      1249.9956

126.1876757245  34.4342880636 126.2012481689  34.4350013733      1249.9720 126.1924972534  34.4237518311      1249.9891

126.1813059671  34.4301526710 126.1924972534  34.4237518311      1249.9582 126.1912231445  34.4224433899      1249.9425

126.1808449714  34.4297236020 126.1912231445  34.4224433899      1249.9085 126.1866378784  34.4195289612      1249.9890

126.1757769560  34.4119745232 126.1862182617  34.4191932678      1250.0553 126.1866683960  34.4187202454      1250.0069

126.1794345908  34.4091796740 126.1866683960  34.4187202454      1249.9371 126.1920852661  34.4133071899      1249.9466

126.1814611224  34.4062745470 126.1920852661  34.4133071899      1250.0736 126.1924438477  34.4129180908      1250.0788

126.2030772938  34.4058952431 126.1924438477  34.4129180908      1250.0680 126.1928634644  34.4133338928      1250.0862

126.2054611471  34.4090938785 126.1928634644  34.4133338928      1250.0567 126.1955337524  34.4167938232      1250.0243

126.2062905160  34.4099013808 126.1955337524  34.4167938232      1250.0184 126.1962203979  34.4174728394      1250.0095

126.2087667544  34.4131306377 126.1962203979  34.4174728394      1249.9585 126.1983642578  34.4203872681      1250.0099

126.2095723529  34.4140086903 126.1983642578  34.4203872681      1249.9283 126.1987533569  34.4208335876      1249.9591

126.2130355959  34.4162788637 126.2066421509  34.4262237549      1249.9771 126.2091674805  34.4270820618      1250.0388

126.2256312312  34.4392419060 126.2120590210  34.4399719238      1249.9957 126.2155151367  34.4467735291      1249.9469

126.2271350455  34.4407375199 126.2163162231  34.4475669861      1250.0037 126.2170257568  34.4482765198      1250.0169

126.2306277175  34.4483329431 126.2170257568  34.4482765198      1249.9901 126.2170562744  34.4490890503      1249.9812

126.2306579377  34.4492334857 126.2170562744  34.4490890503      1250.0370 126.2170867920  34.4500007629      1250.0242

126.2303860943  34.4523665348 126.2170867920  34.4500007629      1249.9793 126.2203063965  34.4599342346      1250.0386

126.2311495232  34.4531309168 126.2203063965  34.4599342346      1249.9114 126.2212524414  34.4608612061      1249.9542

126.2348395547  34.4614405349 126.2212524414  34.4608612061      1250.0718 126.2212448120  34.4618759155      1250.0456

126.2348421311  34.4622139074 126.2212448120  34.4618759155      1249.9057 126.2266693115  34.4712219238      1249.9479

126.2377655786  34.4647014883 126.2266693115  34.4712219238      1250.0035 126.2276840210  34.4722671509      1249.9137

126.2394233847  34.4663847012 126.2284698486  34.4730682373      1249.9608 126.2292480469  34.4738655090      1250.0297

126.2400385739  34.4670002887 126.2292480469  34.4738655090      1250.1037 126.2366638184  34.4779167175      1250.0289

126.2482069126  34.4718186160 126.2373962402  34.4786605835      1249.9592 126.2378616333  34.4791374207      1249.9564

126.2507894508  34.4756204766 126.2378616333  34.4791374207      1250.0512 126.2387237549  34.4808311462      1250.0666

126.2388917419  34.4958211383 126.2391357422  34.4845542908      1250.0466 126.2386932373  34.4845542908      1249.9787

126.2382930564  34.4958172622 126.2386932373  34.4845542908      1249.9563 126.2378921509  34.4845542908      1249.9583

126.2374938459  34.4958172622 126.2378921509  34.4845542908      1249.9512 126.2370910645  34.4845542908      1249.9633

126.2366945056  34.4958172622 126.2370910645  34.4845542908      1249.9466 126.2362976074  34.4845542908      1249.9475

126.2360448032  34.4958211400 126.2362976074  34.4845542908      1250.0616 126.2358093262  34.4845542908      1250.0330

126.2289041834  34.4942641092 126.2358093262  34.4845542908      1249.9854 126.2162246704  34.4983596802      1250.0244

126.2296296888  34.4964113763 126.2162246704  34.4983596802      1249.9817 126.2171096802  34.5008316040      1250.0420

126.2306957788  34.5014994223 126.2171096802  34.5008316040      1249.9270 126.2170867920  34.5016403198      1249.9234

126.2306624471  34.5024567235 126.2170867920  34.5016403198      1250.0424 126.2316665649  34.5136947632      1250.0592

126.2315579149  34.5024267287 126.2316665649  34.5136947632      1250.0209 126.2366104126  34.5128898621      1249.9929

126.2335281662  34.5019143972 126.2366104126  34.5128898621      1249.9941 126.2425003052  34.5103874207      1249.9354

126.2435291877  34.4991508895 126.2425003052  34.5103874207      1250.0617 126.2433319092  34.5104179382      1250.0023

126.2573334749  34.5108169011 126.2437210083  34.5108337402      1250.0085 126.2624740601  34.5212516785      1250.0884

126.2629703807  34.5099915361 126.2624740601  34.5212516785      1249.9382 126.2634735107  34.5212516785      1249.9612

126.2638697261  34.5099876590 126.2634735107  34.5212516785      1250.0667 126.2642669678  34.5212516785      1250.0695

126.2646191431  34.5099876592 126.2642669678  34.5212516785      1249.9556 126.2649688721  34.5212516785      1249.9498

126.2759325704  34.5145717762 126.2649688721  34.5212516785      1250.0106 126.2653579712  34.5216674805      1249.9412

126.2789668680  34.5213563742 126.2653579712  34.5216674805      1249.9962 126.2654190063  34.5224723816      1250.0552

126.2789668680  34.5213563742 126.2653579712  34.5216674805      1249.9962 126.2654190063  34.5224723816      1250.0552

126.2846803644  34.5274523862 126.2741394043  34.5345840454      1249.9493 126.2746582031  34.5350799561      1250.0095

126.2853415570  34.5280944839 126.2746582031  34.5350799561      1249.9745 126.2754135132  34.5358047485      1249.9173

126.2890285336  34.5360094905 126.2754135132  34.5358047485      1250.0732 126.2754135132  34.5362091064      1250.0600

126.2890172031  34.5366881720 126.2754135132  34.5362091064      1249.9489 126.2754058838  34.5370101929      1250.0235

126.1157373170  34.4344578941 126.1261901855  34.4416656494      1249.8959 126.1266403198  34.4411926270      1249.9163

126.1223385548  34.4305032350 126.1266403198  34.4411926270      1249.9561 126.1299972534  34.4211921692      1249.9790

126.1192210260  34.4280639875 126.1299972534  34.4211921692      1249.9334 126.1291961670  34.4204063416      1249.9502

126.1185815561  34.4274499368 126.1291961670  34.4204063416      1250.0208 126.1287536621  34.4199714661      1250.0180

126.1073020571  34.4186082565 126.1166381836  34.4104156494      1250.0449 126.0954742432  34.4241676331      1250.0038

126.1089257550  34.4258232631 126.0954742432  34.4241676331      1250.0572 126.0979461670  34.4324722290      1250.0123

126.1114069658  34.4308668809 126.0979461670  34.4324722290      1249.9976 126.1012191772  34.4383316040      1249.9961
