# Supplementary material for: A coastline generalization method that considers buffer consistency
Source: PLoS One. 2018 Nov 1;13(11):e0206565. doi: 10.1371/journal.pone.0206565 (PMC6211722; doi:10.1371/journal.pone.0206565)
Supplement: S1 File — (ZIP) [file pone.0206565.s001.zip › Data used in methodology/the data used Fig 3/distance fileds/Contour.txt]

632 514 633 514

632 515 633 515

632 516 633 516

632 517 633 517

632 518 633 518

632 519 633 519

632 520 633 520

632 521 633 521

632 522 633 522

632 523 633 523

632 524 633 524

632 525 633 525

632 526 633 526

632 527 633 527

632 527 632 528

631 528 632 528

631 529 632 529

631 529 631 530

630 530 631 530

630 531 631 531

630 532 631 532

630 533 631 533

630 534 631 534

630 535 631 535

630 535 630 536

629 536 630 536

629 537 630 537

629 537 629 538

628 538 629 538

628 539 629 539

628 539 628 540

627 540 628 540

627 541 628 541

627 542 628 542

627 543 628 543

627 544 628 544

627 545 628 545

627 546 628 546

627 546 627 547

626 547 627 547

626 548 627 548

626 549 627 549

626 549 626 550

625 550 626 550

625 551 626 551

625 552 626 552

625 553 626 553

625 553 625 554

624 554 625 554

624 555 625 555

624 556 625 556

624 557 625 557

624 558 625 558

624 559 625 559

624 560 625 560

624 560 624 561

623 561 624 561

623 562 624 562

623 563 624 563

623 563 623 564

622 564 623 564

622 565 623 565

622 565 622 566

621 566 622 566

621 567 622 567

621 567 621 568

620 568 620 569

619 569 620 569

619 570 620 570

619 571 620 571

619 572 620 572

619 573 620 573

619 574 620 574

619 574 619 575

618 575 619 575

618 576 619 576

618 577 619 577

618 578 619 578

618 578 618 579

617 579 618 579

617 580 618 580

617 580 617 581

616 581 617 581

616 582 617 582

616 582 616 583

615 583 615 584

614 584 615 584

614 585 615 585

614 586 615 586

614 586 614 587

613 587 614 587

613 588 614 588

613 588 613 589

612 589 613 589

612 590 613 590

612 590 612 591

611 591 611 592

610 592 610 593

609 593 610 593

609 594 610 594

609 594 609 595

608 595 608 596

607 596 608 596

607 597 608 597

607 597 607 598

606 598 606 599

605 599 605 600

604 600 604 601

603 601 603 602

602 602 602 603

601 603 601 604

600 604 600 605

599 605 599 606

598 606 598 607

597 607 597 608

596 608 596 609

595 608 595 609

594 609 594 610

593 609 593 610

592 610 592 611

591 610 591 611

590 611 590 612

589 611 589 612

588 611 588 612

587 611 587 612

586 611 586 612

585 611 585 612

584 611 584 612

583 611 583 612

582 611 582 612

581 611 581 612

580 612 581 612

581 613 582 613

581 614 582 614

581 615 582 615

582 616 583 616

582 617 583 617

582 618 583 618

583 619 584 619

583 620 584 620

584 621 585 621

584 622 585 622

584 623 585 623

585 624 586 624

585 625 586 625

585 626 586 626

585 627 586 627

585 628 586 628

585 629 586 629

585 630 586 630

585 631 586 631

585 632 586 632

585 633 586 633

585 634 586 634

585 635 586 635

585 636 586 636

585 637 586 637

585 638 586 638

585 638 585 639

584 639 585 639

584 640 585 640

584 641 585 641

584 641 584 642

583 642 584 642

583 643 584 643

583 643 583 644

582 644 583 644

582 645 583 645

582 645 582 646

581 646 581 647

580 647 580 648

579 648 579 649

578 649 578 650

577 650 577 651

576 650 576 651

575 651 575 652

574 651 574 652

573 652 573 653

572 652 572 653

571 652 571 653

570 652 570 653

569 653 569 654

568 654 568 655

567 654 567 655

566 655 566 656

565 655 565 656

564 656 564 657

563 656 563 657

562 656 562 657

561 657 561 658

560 658 561 658

560 659 561 659

560 659 560 660

559 660 559 661

558 661 558 662

557 662 557 663

556 663 556 664

555 663 555 664

554 664 554 665

553 665 553 666

552 666 553 666

552 667 553 667

552 667 552 668

551 668 552 668

551 669 552 669

551 669 551 670

550 670 550 671

549 671 549 672

548 672 548 673

547 673 547 674

546 674 546 675

545 675 545 676

544 676 544 677

543 677 543 678

542 677 542 678

541 678 541 679

540 678 540 679

539 679 539 680

538 680 539 680

538 681 539 681

538 682 539 682

538 682 538 683

537 683 538 683

537 684 538 684

537 685 538 685

537 685 537 686

536 686 537 686

536 687 537 687

536 687 536 688

535 688 535 689

534 689 534 690

533 690 533 691

532 691 532 692

531 692 531 693

530 693 530 694

529 693 529 694

528 694 528 695

527 694 527 695

526 695 526 696

525 695 525 696

524 696 524 697

523 697 523 698

522 698 522 699

521 699 521 700

520 699 520 700

519 700 519 701

518 700 518 701

517 700 517 701

516 701 516 702

515 701 515 702

514 701 514 702

513 701 513 702

512 701 512 702

511 701 511 702

510 701 510 702

509 701 509 702

508 701 508 702

507 701 507 702

507 701 506 701

506 700 506 701

505 700 505 701

505 700 504 700

504 699 504 700

503 699 503 700

503 699 502 699

502 698 502 699

501 698 501 699

500 698 500 699

499 699 499 700

498 699 498 700

497 699 497 700

496 699 496 700

495 700 495 701

494 701 494 702

493 702 493 703

492 702 492 703

491 703 491 704

490 703 490 704

489 704 489 705

488 704 488 705

487 705 487 706

486 705 486 706

485 705 485 706

484 705 484 706

483 705 483 706

482 705 482 706

481 705 481 706

481 705 480 705

480 704 480 705

479 704 479 705

478 704 478 705

478 704 477 704

477 703 476 703

476 702 475 702

475 701 474 701

474 700 473 700

473 699 472 699

472 698 471 698

471 697 470 697

470 696 469 696

469 695 468 695

469 694 468 694

468 693 467 693

468 692 467 692

467 691 466 691

467 690 466 690

466 689 465 689

465 688 465 689

464 688 464 689

463 688 463 689

462 688 462 689

461 688 461 689

461 688 460 688

460 687 460 688

459 687 459 688

459 687 458 687

458 686 457 686

457 685 456 685

456 684 455 684

455 683 455 684

454 683 454 684

454 683 453 683

453 682 452 682

453 681 452 681

452 680 451 680

451 679 450 679

451 678 450 678

450 677 450 678

449 678 449 679

448 678 448 679

447 679 447 680

446 679 446 680

445 680 445 681

444 680 444 681

443 680 443 681

442 680 442 681

441 681 441 682

440 681 440 682

439 681 439 682

438 681 438 682

437 681 437 682

436 681 436 682

435 681 435 682

434 681 434 682

433 681 433 682

432 681 432 682

432 681 431 681

431 680 431 681

430 680 430 681

429 680 429 681

429 680 428 680

428 679 427 679

427 678 426 678

426 677 425 677

425 676 424 676

424 675 423 675

423 674 422 674

423 673 422 673

422 672 421 672

421 671 420 671

420 670 419 670

419 669 418 669

419 668 418 668

418 667 417 667

418 666 417 666

417 665 417 666

416 665 416 666

416 665 415 665

415 664 415 665

414 664 414 665

413 664 413 665

412 664 412 665

411 664 411 665

411 664 410 664

410 663 410 664

409 663 409 664

409 663 408 663

408 662 407 662

407 661 406 661

406 660 405 660

405 659 405 660

404 659 404 660

404 659 403 659

403 658 402 658

402 657 401 657

401 656 400 656

401 655 400 655

400 654 399 654

399 653 399 654

398 653 398 654

397 653 397 654

397 653 396 653

396 652 395 652

395 651 395 652

394 651 394 652

394 651 393 651

393 650 392 650

392 649 391 649

392 648 391 648

391 647 391 648

390 647 390 648

389 647 389 648

388 647 388 648

387 647 387 648

386 647 386 648

385 647 385 648

384 647 384 648

384 647 383 647

383 646 383 647

382 646 382 647

381 646 381 647

380 646 380 647

380 646 379 646

379 645 379 646

378 645 378 646

378 645 377 645

377 644 377 645

376 644 376 645

376 644 375 644

375 643 374 643

374 642 373 642

373 641 372 641

372 640 371 640

371 639 370 639

371 638 370 638

370 637 369 637

370 636 369 636

370 635 369 635

369 634 368 634

369 633 368 633

369 632 368 632

369 631 368 631

369 630 368 630

368 629 367 629

367 628 366 628

367 627 366 627

367 626 366 626

366 625 365 625

366 624 365 624

366 623 365 623

366 622 365 622

365 621 364 621

365 620 364 620

365 619 364 619

365 618 364 618

365 617 364 617

365 616 364 616

365 615 364 615

365 615 365 614

366 614 365 614

366 613 365 613

366 612 365 612

366 611 365 611

366 611 366 610

367 610 366 610

367 609 366 609

367 609 367 608

368 608 367 608

368 607 367 607

368 606 367 606

368 606 368 605

369 605 369 604

370 604 369 604

369 603 368 603

369 602 368 602

369 602 369 601

370 601 369 601

370 600 369 600

370 599 369 599

370 598 369 598

370 597 369 597

370 596 369 596

370 595 369 595

370 595 370 594

371 594 370 594

371 593 370 593

370 592 369 592

369 591 368 591

368 590 367 590

367 589 366 589

366 588 365 588

366 587 365 587

365 586 364 586

365 585 364 585

364 584 363 584

364 583 363 583

364 582 363 582

364 581 363 581

363 580 362 580

363 579 362 579

363 578 362 578

362 577 361 577

362 576 361 576

361 575 360 575

361 574 360 574

361 573 360 573

361 572 360 572

360 571 359 571

360 570 359 570

359 569 358 569

359 568 358 568

358 567 357 567

358 566 357 566

358 565 357 565

357 564 356 564

357 563 356 563

357 562 356 562

357 561 356 561

356 560 356 561

355 560 355 561

354 560 354 561

353 560 353 561

353 560 352 560

352 559 352 560

351 559 351 560

351 559 350 559

350 558 349 558

349 557 349 558

348 557 348 558

348 557 347 557

347 556 346 556

346 555 345 555

345 554 344 554

345 553 344 553

344 552 343 552

343 551 342 551

343 550 342 550

343 549 342 549

342 548 341 548

342 547 341 547

342 546 341 546

342 545 341 545

341 544 340 544

341 543 340 543

341 542 340 542

341 541 340 541

341 540 340 540

341 539 340 539

341 538 340 538

341 538 341 537

342 537 341 537

342 536 341 536

342 535 341 535

342 534 341 534

342 534 342 533

343 533 342 533

343 532 342 532

343 531 342 531

343 530 342 530

343 529 342 529

343 528 342 528

343 527 342 527

343 526 342 526

343 525 342 525

342 524 342 525

341 524 341 525

341 524 340 524

340 523 340 524

339 523 339 524

339 523 338 523

338 522 337 522

337 521 336 521

337 520 336 520

336 519 335 519

335 518 334 518

335 517 334 517

334 516 333 516

334 515 333 515

333 514 332 514

333 513 332 513

332 512 331 512

332 511 331 511

332 510 331 510

331 509 330 509

331 508 330 508

331 507 330 507

331 506 330 506

331 505 330 505

331 504 330 504

331 503 330 503

331 502 330 502

331 501 330 501

331 500 330 500

331 499 330 499

331 498 330 498

331 497 330 497

331 496 330 496

331 495 330 495

330 494 329 494

329 493 328 493

328 492 328 493

327 492 327 493

327 492 326 492

326 491 325 491

325 490 324 490

324 489 323 489

323 488 322 488

323 487 322 487

322 486 321 486

321 485 320 485

321 484 320 484

321 483 320 483

320 482 319 482

320 481 319 481

320 480 319 480

320 479 319 479

320 478 319 478

319 477 318 477

319 476 318 476

319 475 318 475

319 474 318 474

319 473 318 473

319 472 318 472

318 471 317 471

318 470 317 470

317 469 316 469

317 468 316 468

317 467 316 467

317 466 316 466

316 465 315 465

316 464 315 464

316 463 315 463

316 462 315 462

316 461 315 461

315 460 314 460

315 459 314 459

315 458 314 458

315 457 314 457

315 456 314 456

314 455 313 455

313 454 312 454

312 453 311 453

312 452 311 452

311 451 310 451

311 450 310 450

310 449 309 449

310 448 309 448

310 447 309 447

309 446 308 446

309 445 308 445

308 444 307 444

307 443 306 443

307 442 306 442

306 441 305 441

306 440 305 440

306 439 305 439

305 438 304 438

305 437 304 437

305 436 304 436

305 435 304 435

305 434 304 434

305 433 304 433

305 432 304 432

305 431 304 431

305 430 304 430

305 429 304 429

305 428 304 428

305 427 304 427

305 427 305 426

306 426 305 426

306 425 305 425

306 424 305 424

306 424 306 423

307 423 306 423

307 422 306 422

307 422 307 421

308 421 308 420

309 420 308 420

309 419 308 419

309 418 308 418

309 417 308 417

309 416 308 416

309 415 308 415

309 414 308 414

309 413 308 413

309 412 308 412

309 411 308 411

309 410 308 410

309 409 308 409

309 408 308 408

309 407 308 407

309 407 309 406

310 406 309 406

310 405 309 405

310 404 309 404

310 404 310 403

311 403 310 403

311 402 310 402

311 402 311 401

312 401 311 401

312 400 311 400

312 400 312 399

313 399 313 398

314 398 314 397

315 397 314 397

315 396 314 396

315 396 315 395

316 395 315 395

315 394 314 394

315 393 314 393

315 392 314 392

315 391 314 391

315 390 314 390

315 389 314 389

315 388 314 388

315 387 314 387

315 386 314 386

315 385 314 385

315 384 314 384

315 383 314 383

315 382 314 382

315 381 314 381

315 380 314 380

315 380 315 379

316 379 315 379

316 378 315 378

316 377 315 377

316 376 315 376

316 376 316 375

317 375 316 375

317 374 316 374

317 374 317 373

318 373 317 373

318 372 317 372

318 371 317 371

318 370 317 370

318 369 317 369

318 369 318 368

319 368 318 368

319 367 318 367

319 366 318 366

319 365 318 365

319 364 318 364

319 364 319 363

320 363 319 363

320 362 319 362

320 362 320 361

321 361 320 361

321 360 320 360

321 360 321 359

322 359 322 358

323 358 322 358

323 357 322 357

323 357 323 356

324 356 324 355

325 356 325 355

326 355 326 354

327 354 327 353

328 354 328 353

329 354 329 353

330 353 330 352

331 353 331 352

332 353 332 352

333 353 333 352

334 353 334 352

335 353 335 352

336 353 336 352

337 353 337 352

338 353 338 352

339 353 339 352

339 353 340 353

340 354 340 353

341 354 341 353

342 353 341 353

342 352 341 352

342 351 341 351

342 350 341 350

342 349 341 349

342 349 342 348

343 348 342 348

343 347 342 347

343 347 343 346

344 346 343 346

344 345 343 345

344 345 344 344

345 344 344 344

345 343 344 343

345 343 345 342

346 342 346 341

347 341 347 340

348 340 348 339

349 339 349 338

350 338 350 337

351 337 351 336

352 336 352 335

353 335 353 334

354 334 354 333

355 334 355 333

356 333 356 332

357 333 357 332

358 332 358 331

359 332 359 331

360 332 360 331

361 332 361 331

362 332 362 331

363 331 363 330

364 330 364 329

365 329 365 328

366 329 366 328

367 328 367 327

368 328 368 327

369 327 369 326

370 326 370 325

371 325 371 324

372 324 371 324

372 323 371 323

372 323 372 322

373 322 373 321

374 321 374 320

375 320 375 319

376 319 376 318

377 319 377 318

378 318 378 317

379 317 379 316

380 316 380 315

381 315 381 314

382 314 382 313

383 313 383 312

384 313 384 312

385 312 385 311

386 312 386 311

387 312 387 311

388 311 388 310

389 311 389 310

390 310 389 310

390 309 389 309

390 309 390 308

391 308 391 307

392 307 392 306

393 306 393 305

394 305 394 304

395 305 395 304

396 304 396 303

397 304 397 303

398 303 398 302

399 303 399 302

400 303 400 302

401 303 401 302

402 302 402 301

403 302 403 301

404 302 404 301

405 302 405 301

406 302 406 301

407 302 407 301

408 302 408 301

409 302 409 301

409 302 410 302

410 303 410 302

411 303 411 302

411 303 412 303

412 304 412 303

413 304 413 303

413 304 414 304

414 305 414 304

415 305 415 304

415 305 416 305

416 306 416 305

417 306 417 305

417 306 418 306

418 307 418 306

419 307 419 306

420 307 420 306

420 307 421 307

421 308 421 307

422 308 422 307

422 308 423 308

423 309 423 308

424 309 424 308

425 309 425 308

426 309 426 308

427 309 427 308

428 309 428 308

429 309 429 308

430 309 430 308

430 309 431 309

431 310 431 309

432 310 432 309

432 310 433 310

433 311 433 310

434 311 434 310

434 311 435 311

435 312 436 312

436 313 437 313

437 314 438 314

438 315 439 315

439 316 440 316

440 317 441 317

440 318 441 318

441 319 442 319

442 320 443 320

443 321 444 321

444 322 445 322

445 323 446 323

446 324 447 324

447 325 448 325

447 326 448 326

448 327 449 327

449 328 450 328

450 329 451 329

450 330 451 330

451 331 452 331

451 332 452 332

452 333 453 333

452 334 453 334

453 335 454 335

454 336 454 335

455 336 455 335

456 336 456 335

457 336 457 335

458 336 458 335

458 336 459 336

459 337 459 336

460 337 460 336

461 337 461 336

461 337 462 337

462 338 462 337

463 338 463 337

463 338 464 338

464 339 465 339

465 340 466 340

466 341 467 341

467 342 468 342

468 343 469 343

469 344 470 344

470 345 471 345

470 346 471 346

470 347 471 347

471 348 472 348

472 349 473 349

473 350 474 350

474 351 475 351

475 352 476 352

476 353 477 353

477 354 478 354

477 355 478 355

478 356 479 356

478 357 479 357

478 358 479 358

478 359 479 359

479 360 480 360

479 361 480 361

479 362 480 362

479 363 480 363

480 364 481 364

480 365 481 365

480 366 481 366

480 367 481 367

480 368 481 368

480 369 481 369

480 370 481 370

481 371 482 371

482 372 482 371

483 372 483 371

483 372 484 372

484 373 484 372

485 373 485 372

485 373 486 373

486 374 487 374

487 375 488 375

488 376 489 376

489 377 490 377

489 378 490 378

490 379 491 379

491 380 492 380

491 381 492 381

492 382 493 382

492 383 493 383

492 384 493 384

493 385 494 385

493 386 494 386

494 387 495 387

494 388 495 388

495 389 496 389

495 390 496 390

495 391 496 391

495 392 496 392

496 393 497 393

496 394 497 394

497 395 498 395

497 396 498 396

498 397 499 397

498 398 499 398

498 399 499 399

499 400 500 400

499 401 500 401

499 402 500 402

500 403 501 403

500 404 501 404

500 405 501 405

501 406 501 405

502 406 502 405

503 406 503 405

504 406 504 405

505 406 505 405

505 406 506 406

506 407 506 406

507 407 507 406

508 407 508 406

508 407 509 407

509 408 510 408

510 409 510 408

511 409 511 408

511 409 512 409

512 410 513 410

512 411 513 411

513 412 514 412

514 413 514 412

515 413 515 412

515 413 516 413

516 414 517 414

517 415 517 414

518 415 518 414

518 415 519 415

519 416 520 416

520 417 521 417

521 418 522 418

521 419 522 419

522 420 523 420

523 421 524 421

524 422 525 422

525 423 526 423

526 424 527 424

527 425 527 424

528 425 528 424

528 425 529 425

529 426 530 426

530 427 531 427

531 428 532 428

532 429 533 429

532 430 533 430

533 431 534 431

534 432 534 431

535 432 535 431

535 432 536 432

535 433 536 433

536 434 537 434

537 435 538 435

537 436 538 436

538 437 539 437

538 438 539 438

539 439 540 439

539 440 540 440

539 441 540 441

539 442 540 442

540 443 541 443

540 444 541 444

540 445 541 445

540 446 541 446

540 447 541 447

540 448 541 448

540 448 540 449

539 449 540 449

539 450 540 450

539 451 540 451

539 452 540 452

539 453 540 453

539 454 540 454

540 455 540 454

541 455 541 454

542 455 542 454

543 455 543 454

544 455 544 454

544 455 545 455

545 456 545 455

546 456 546 455

546 456 547 456

547 457 547 456

548 457 548 456

548 457 549 457

549 458 550 458

550 459 551 459

551 460 552 460

552 461 553 461

552 462 553 462

553 463 554 463

554 464 555 464

555 465 556 465

556 466 557 466

557 467 558 467

557 468 558 468

558 469 559 469

559 470 560 470

559 471 560 471

560 472 560 471

561 472 561 471

561 472 562 472

562 473 562 472

563 473 563 472

563 473 564 473

564 474 564 473

565 474 565 473

565 474 566 474

566 475 567 475

567 476 568 476

568 477 569 477

569 478 570 478

570 479 571 479

570 480 571 480

571 481 572 481

571 482 572 482

572 483 573 483

572 484 573 484

572 485 573 485

573 486 574 486

573 487 574 487

573 488 574 488

573 489 574 489

573 490 574 490

573 491 574 491

573 492 574 492

573 493 574 493

573 494 574 494

573 494 573 495

572 495 573 495

572 496 573 496

572 497 573 497

572 497 572 498

571 498 572 498

571 499 572 499

571 499 571 500

570 500 571 500

570 501 571 501

570 501 570 502

569 502 570 502

569 503 570 503

569 503 569 504

568 504 568 505

567 505 567 506

566 506 566 507

565 507 565 508

564 507 564 508

563 508 563 509

562 508 562 509

561 509 562 509

561 510 562 510

561 510 561 511

560 511 560 512

559 512 559 513

558 513 558 514

557 514 557 515

556 514 556 515

555 515 555 516

554 515 554 516

553 516 554 516

553 517 554 517

554 518 555 518

555 519 556 519

555 520 556 520

556 521 557 521

557 522 558 522

557 523 558 523

558 524 558 523

559 524 559 523

560 523 560 522

561 523 561 522

562 523 562 522

563 523 563 522

564 523 564 522

565 523 565 522

566 523 566 522

567 523 567 522

568 523 568 522

569 523 569 522

570 522 569 522

570 521 569 521

570 520 569 520

570 519 569 519

570 518 569 518

570 517 569 517

570 516 569 516

570 516 570 515

571 515 570 515

571 514 570 514

571 513 570 513

571 513 571 512

572 512 572 511

573 511 572 511

573 510 572 510

573 510 573 509

574 509 574 508

575 508 574 508

575 507 574 507

575 506 574 506

575 505 574 505

575 504 574 504

575 503 574 503

575 503 575 502

576 502 575 502

576 501 575 501

576 500 575 500

576 500 576 499

577 499 576 499

577 498 576 498

577 498 577 497

578 497 578 496

579 496 579 495

580 495 580 494

581 494 581 493

582 493 582 492

583 492 583 491

584 492 584 491

585 491 585 490

586 491 586 490

587 491 587 490

588 491 588 490

589 491 589 490

590 491 590 490

591 491 591 490

592 491 592 490

593 491 593 490

594 491 594 490

595 491 595 490

596 491 596 490

597 491 597 490

598 491 598 490

599 491 599 490

600 491 600 490

601 491 601 490

602 491 602 490

603 491 603 490

604 491 604 490

605 491 605 490

606 490 606 489

607 490 607 489

608 489 608 488

609 489 609 488

610 489 610 488

611 489 611 488

612 488 612 487

612 488 613 488

613 489 613 488

614 489 614 488

615 489 615 488

616 489 616 488

616 489 617 489

617 490 617 489

618 490 618 489

618 490 619 490

619 491 619 490

620 491 620 490

620 491 621 491

621 492 621 491

622 492 622 491

622 492 623 492

623 493 624 493

624 494 625 494

625 495 626 495

625 496 626 496

626 497 627 497

627 498 628 498

627 499 628 499

628 500 629 500

628 501 629 501

629 502 630 502

629 503 630 503

630 504 631 504

630 505 631 505

630 506 631 506

631 507 632 507

631 508 632 508

631 509 632 509

631 510 632 510

631 511 632 511

631 512 632 512

631 513 632 513

568 570 569 570

568 570 568 571

567 570 567 571

567 570 566 570

566 569 566 570

565 569 565 570

564 569 564 570

563 569 563 570

563 569 562 569

562 568 562 569

561 568 561 569

560 568 560 569

560 568 559 568

560 568 560 567

561 568 561 567

562 567 562 566

563 566 563 565

564 565 564 564

565 565 565 564

566 565 566 564

567 565 567 564

567 565 568 565

567 566 568 566

567 567 568 567

567 568 568 568

567 569 568 569

554 569 555 569

554 569 554 570

553 569 553 570

552 570 552 571

551 571 551 572

550 571 550 572

549 572 549 573

548 573 548 574

547 574 547 575

546 575 546 576

545 576 546 576

545 577 546 577

545 577 545 578

544 578 544 579

543 578 543 579

542 579 542 580

541 580 541 581

540 581 540 582

539 582 539 583

538 583 538 584

537 584 538 584

537 585 538 585

537 585 537 586

536 586 536 587

535 586 535 587

534 587 534 588

533 588 533 589

532 589 532 590

531 589 531 590

530 590 530 591

529 591 529 592

528 592 529 592

528 593 529 593

528 593 528 594

527 594 527 595

526 595 527 595

526 596 527 596

526 596 526 597

525 597 526 597

525 598 526 598

525 599 526 599

525 599 525 600

524 600 525 600

524 601 525 601

524 602 525 602

524 603 525 603

524 604 525 604

524 605 525 605

524 606 525 606

524 607 525 607

524 608 525 608

524 609 525 609

524 610 525 610

524 611 525 611

525 612 526 612

525 613 526 613

525 614 526 614

526 615 527 615

526 616 527 616

527 617 528 617

527 618 528 618

528 619 529 619

529 620 530 620

530 621 531 621

531 622 532 622

531 623 532 623

531 624 532 624

532 625 533 625

532 626 533 626

533 627 534 627

533 628 534 628

534 629 535 629

535 630 536 630

536 631 537 631

537 632 538 632

537 632 537 633

536 633 536 634

535 633 535 634

534 634 534 635

533 635 533 636

532 636 533 636

532 637 533 637

532 637 532 638

531 638 531 639

530 639 531 639

530 640 531 640

530 640 530 641

529 641 530 641

529 642 530 642

529 643 530 643

529 643 529 644

528 644 529 644

528 645 529 645

528 646 529 646

528 646 528 647

527 647 527 648

526 647 526 648

525 648 525 649

524 649 524 650

523 649 523 650

522 650 522 651

521 650 521 651

520 650 520 651

519 651 519 652

518 652 518 653

517 652 517 653

516 653 516 654

515 654 516 654

515 655 516 655

515 655 515 656

514 656 514 657

513 657 514 657

513 658 514 658

513 658 513 659

512 658 512 659

512 658 511 658

511 657 511 658

510 657 510 658

509 657 509 658

509 657 508 657

508 656 508 657

507 656 507 657

506 656 506 657

505 656 505 657

504 656 504 657

503 656 503 657

502 656 502 657

501 656 501 657

501 656 500 656

501 655 500 655

501 654 500 654

500 653 499 653

500 652 499 652

499 651 498 651

499 650 498 650

498 649 497 649

497 648 496 648

497 647 496 647

496 646 495 646

495 645 494 645

494 644 493 644

493 643 492 643

492 642 491 642

491 641 490 641

490 640 490 641

489 640 489 641

489 640 488 640

488 639 488 640

487 639 487 640

487 639 486 639

486 638 486 639

485 638 485 639

484 638 484 639

483 638 483 639

482 638 482 639

481 638 481 639

480 638 480 639

479 638 479 639

478 638 478 639

477 638 477 639

476 639 476 640

475 639 475 640

474 639 474 640

473 639 473 640

472 640 472 641

471 640 471 641

470 641 470 642

469 641 469 642

468 642 468 643

467 643 467 644

466 644 466 645

465 645 465 646

465 645 464 645

464 644 463 644

463 643 462 643

462 642 462 643

461 642 461 643

461 642 460 642

460 641 460 642

459 641 459 642

459 641 458 641

458 640 458 641

457 640 457 641

456 640 456 641

455 640 455 641

454 640 454 641

453 640 453 641

452 640 452 641

451 640 451 641

450 640 450 641

449 640 449 641

448 640 448 641

447 640 447 641

446 640 446 641

445 640 445 641

444 641 444 642

443 641 443 642

442 642 442 643

441 642 441 643

440 642 440 643

439 643 439 644

439 643 438 643

438 642 437 642

437 641 436 641

436 640 435 640

435 639 434 639

434 638 433 638

433 637 432 637

432 636 431 636

431 635 431 636

430 635 430 636

430 635 429 635

429 634 428 634

428 633 428 634

427 633 427 634

427 633 426 633

426 632 426 633

425 632 425 633

425 632 424 632

424 631 423 631

424 630 423 630

424 630 424 629

425 629 424 629

425 628 424 628

425 627 424 627

425 626 424 626

425 625 424 625

425 624 424 624

425 623 424 623

425 622 424 622

424 621 423 621

424 621 424 620

425 620 424 620

425 619 424 619

425 619 425 618

426 618 426 617

427 617 426 617

427 616 426 616

427 616 427 615

428 615 427 615

428 614 427 614

428 613 427 613

428 613 428 612

429 612 428 612

429 611 428 611

429 610 428 610

429 609 428 609

429 608 428 608

429 607 428 607

429 606 428 606

429 605 428 605

429 604 428 604

428 603 427 603

428 602 427 602

428 601 427 601

427 600 426 600

427 599 426 599

426 598 425 598

426 597 425 597

425 596 424 596

424 595 423 595

423 594 422 594

422 593 421 593

421 592 420 592

420 591 419 591

419 590 418 590

419 589 418 589

418 588 417 588

417 587 416 587

416 586 415 586

415 585 414 585

414 584 413 584

414 583 413 583

414 582 413 582

414 581 413 581

414 580 413 580

413 579 412 579

413 578 412 578

412 577 411 577

412 576 411 576

411 575 410 575

410 574 409 574

410 573 409 573

409 572 408 572

408 571 408 572

407 571 407 572

407 571 406 571

406 570 405 570

406 569 405 569

406 568 405 568

405 567 404 567

405 566 404 566

404 565 403 565

404 564 403 564

403 563 402 563

402 562 401 562

401 561 400 561

400 560 400 561

399 560 399 561

399 560 398 560

398 559 397 559

397 558 397 559

396 558 396 559

395 558 395 559

394 558 394 559

394 558 393 558

393 557 393 558

392 557 392 558

392 557 391 557

392 556 391 556

392 556 392 555

393 555 392 555

393 554 392 554

393 553 392 553

393 552 392 552

393 551 392 551

393 550 392 550

393 549 392 549

393 548 392 548

393 547 392 547

393 546 392 546

393 545 392 545

393 544 392 544

393 544 393 543

394 543 393 543

394 542 393 542

394 541 393 541

394 540 393 540

393 539 392 539

393 538 392 538

393 537 392 537

393 536 392 536

393 535 392 535

392 534 391 534

392 533 391 533

391 532 390 532

391 531 390 531

390 530 389 530

389 529 388 529

389 528 388 528

388 527 387 527

387 526 386 526

386 525 385 525

385 524 384 524

384 523 383 523

383 522 382 522

382 521 382 522

381 521 381 522

381 521 380 521

380 520 379 520

379 519 379 520

378 519 378 520

378 519 377 519

377 518 377 519

376 518 376 519

375 518 375 519

374 518 374 519

374 518 373 518

373 517 373 518

372 517 372 518

372 517 371 517

372 516 371 516

372 515 371 515

372 514 371 514

372 513 371 513

371 512 370 512

371 511 370 511

371 510 370 510

371 509 370 509

370 508 369 508

370 507 369 507

370 506 369 506

369 505 368 505

368 504 367 504

368 503 367 503

367 502 366 502

366 501 365 501

365 500 364 500

364 499 363 499

364 498 363 498

364 497 363 497

364 496 363 496

364 495 363 495

364 494 363 494

364 493 363 493

364 492 363 492

363 491 362 491

363 490 362 490

363 489 362 489

362 488 361 488

362 487 361 487

361 486 360 486

360 485 359 485

359 484 358 484

359 483 358 483

359 482 358 482

359 482 359 481

360 481 359 481

360 480 359 480

360 479 359 479

360 479 360 478

361 478 360 478

361 477 360 477

361 476 360 476

361 475 360 475

361 474 360 474

361 473 360 473

361 472 360 472

361 471 360 471

361 470 360 470

361 469 360 469

361 468 360 468

361 467 360 467

361 466 360 466

361 465 360 465

361 464 360 464

361 463 360 463

361 462 360 462

361 461 360 461

361 460 360 460

361 459 360 459

360 458 359 458

360 457 359 457

360 456 359 456

359 455 358 455

359 454 358 454

358 453 357 453

357 452 356 452

356 451 355 451

355 450 354 450

354 449 353 449

353 448 352 448

352 447 352 448

351 447 351 448

351 447 350 447

350 446 350 447

349 446 349 447

348 446 348 447

347 446 347 447

346 446 346 447

345 446 345 447

344 446 344 447

344 446 343 446

344 445 343 445

344 444 343 444

343 443 342 443

343 443 343 442

344 442 343 442

344 441 343 441

344 441 344 440

345 440 344 440

345 439 344 439

345 438 344 438

345 437 344 437

345 436 344 436

345 436 345 435

346 435 345 435

346 434 345 434

346 433 345 433

346 432 345 432

345 431 344 431

345 430 344 430

345 429 344 429

345 428 344 428

345 427 344 427

344 426 343 426

344 425 343 425

343 424 342 424

343 423 342 423

342 422 341 422

341 421 340 421

340 420 339 420

339 419 338 419

339 419 339 418

340 419 340 418

341 419 341 418

342 419 342 418

343 419 343 418

344 418 344 417

345 418 345 417

346 417 346 416

347 416 347 415

348 415 348 414

349 414 349 413

350 413 350 412

351 412 350 412

351 411 350 411

351 411 351 410

351 411 352 411

352 412 352 411

353 412 353 411

353 412 354 412

354 413 355 413

355 414 355 413

356 414 356 413

356 414 357 414

357 415 357 414

358 415 358 414

359 415 359 414

360 415 360 414

361 415 361 414

362 415 362 414

362 415 363 415

363 416 363 415

364 416 364 415

365 416 365 415

365 416 366 416

366 417 366 416

367 417 367 416

368 417 368 416

369 417 369 416

370 417 370 416

371 417 371 416

372 417 372 416

373 417 373 416

374 416 374 415

375 416 375 415

376 415 376 414

377 414 377 413

378 413 378 412

379 412 379 411

380 411 380 410

381 410 381 409

382 409 382 408

383 408 383 407

384 407 384 406

385 406 385 405

386 405 386 404

387 404 386 404

387 403 386 403

387 403 387 402

388 402 387 402

388 401 387 401

388 401 388 400

389 400 388 400

389 399 388 399

389 399 389 398

390 398 389 398

390 397 389 397

390 397 390 396

391 396 390 396

391 395 390 395

391 394 390 394

391 393 390 393

391 392 390 392

391 391 390 391

391 391 391 390

391 391 392 391

392 392 393 392

393 393 393 392

394 393 394 392

394 393 395 393

395 394 395 393

396 394 396 393

396 394 397 394

397 395 397 394

398 395 398 394

399 395 399 394

400 395 400 394

401 395 401 394

402 395 402 394

403 395 403 394

404 395 404 394

405 394 405 393

406 394 406 393

407 393 407 392

408 393 408 392

409 392 409 391

410 392 410 391

411 391 411 390

412 391 412 390

413 390 413 389

414 390 414 389

415 389 415 388

416 388 416 387

417 387 417 386

418 386 417 386

418 385 417 385

418 385 418 384

419 384 419 383

420 383 419 383

420 382 419 382

420 382 420 381

421 381 420 381

421 380 420 380

421 379 420 379

421 379 421 378

422 378 422 377

422 378 423 378

423 379 424 379

424 380 425 380

425 381 426 381

426 382 427 382

427 383 427 382

428 383 428 382

428 383 429 383

429 384 429 383

430 384 430 383

430 384 431 384

431 385 431 384

432 385 432 384

433 385 433 384

434 385 434 384

435 385 435 384

436 385 436 384

437 385 437 384

438 385 438 384

439 385 439 384

440 384 440 383

441 384 441 383

442 384 442 383

443 383 443 382

444 383 444 382

445 383 445 382

446 383 446 382

447 383 447 382

448 383 448 382

449 383 449 382

450 383 450 382

451 382 451 381

451 382 452 382

452 383 453 383

452 384 453 384

452 385 453 385

453 386 454 386

453 387 454 387

454 388 455 388

455 389 456 389

455 390 456 390

456 391 457 391

457 392 458 392

458 393 459 393

458 394 459 394

459 395 460 395

460 396 461 396

460 397 461 397

460 397 460 398

459 398 459 399

458 399 458 400

457 400 457 401

456 401 456 402

455 402 455 403

454 403 455 403

454 404 455 404

454 404 454 405

453 405 454 405

453 406 454 406

453 407 454 407

453 407 453 408

452 408 453 408

452 409 453 409

452 410 453 410

452 411 453 411

452 411 452 412

451 412 452 412

451 413 452 413

451 414 452 414

451 415 452 415

451 416 452 416

451 417 452 417

451 418 452 418

451 419 452 419

451 420 452 420

451 421 452 421

451 422 452 422

452 423 453 423

452 424 453 424

452 425 453 425

452 426 453 426

453 427 454 427

453 428 454 428

453 429 454 429

454 430 455 430

454 431 455 431

455 432 456 432

455 433 456 433

456 434 457 434

456 435 457 435

457 436 458 436

457 437 458 437

458 438 459 438

459 439 460 439

460 440 461 440

461 441 462 441

461 441 461 442

460 441 460 442

459 441 459 442

458 441 458 442

457 441 457 442

456 441 456 442

455 441 455 442

454 442 454 443

453 442 453 443

452 443 452 444

451 443 451 444

450 444 450 445

449 444 449 445

449 444 448 444

448 443 447 443

447 442 446 442

446 441 446 442

445 441 445 442

445 441 444 441

444 440 444 441

443 440 443 441

442 440 442 441

441 440 441 441

440 440 440 441

439 440 439 441

438 440 438 441

437 440 437 441

436 440 436 441

435 440 435 441

434 440 434 441

433 441 433 442

432 441 432 442

431 442 431 443

430 442 430 443

429 442 429 443

428 442 428 443

427 442 427 443

426 442 426 443

425 442 425 443

425 442 424 442

425 441 424 441

424 440 423 440

424 439 423 439

423 438 422 438

422 437 421 437

422 436 421 436

421 435 420 435

420 434 419 434

419 433 418 433

419 432 418 432

418 431 417 431

417 430 416 430

417 429 416 429

416 428 415 428

415 427 414 427

414 426 413 426

413 425 413 426

412 425 412 426

412 425 411 425

411 424 411 425

410 424 410 425

410 424 409 424

409 423 409 424

408 423 408 424

407 423 407 424

406 423 406 424

405 423 405 424

404 423 404 424

403 423 403 424

402 423 402 424

401 424 401 425

400 424 400 425

399 425 399 426

398 426 398 427

397 426 397 427

396 427 396 428

395 428 395 429

394 429 395 429

394 430 395 430

394 430 394 431

393 431 393 432

392 432 392 433

391 433 391 434

390 433 390 434

389 434 389 435

388 435 388 436

387 436 388 436

387 437 388 437

387 437 387 438

386 438 386 439

385 439 386 439

385 440 386 440

385 440 385 441

384 441 385 441

384 442 385 442

384 443 385 443

384 444 385 444

384 444 384 445

383 445 384 445

383 446 384 446

383 447 384 447

383 448 384 448

383 449 384 449

383 450 384 450

383 451 384 451

384 452 385 452

384 453 385 453

384 454 385 454

384 455 385 455

385 456 386 456

385 457 386 457

386 458 387 458

386 459 387 459

387 460 388 460

388 461 389 461

389 462 390 462

390 463 391 463

391 464 391 463

392 464 392 463

392 464 393 464

393 465 394 465

394 466 395 466

395 467 396 467

396 468 396 467

397 468 397 467

397 468 398 468

398 469 399 469

399 470 400 470

400 471 401 471

401 472 402 472

401 473 402 473

401 474 402 474

402 475 403 475

402 476 403 476

402 477 403 477

403 478 404 478

404 479 405 479

404 480 405 480

405 481 406 481

406 482 407 482

407 483 408 483

408 484 409 484

409 485 410 485

410 486 410 485

411 486 411 485

411 486 412 486

412 487 412 486

413 487 413 486

413 487 414 487

414 488 414 487

415 488 415 487

416 488 416 487

417 488 417 487

418 488 418 487

419 488 419 487

420 488 420 487

421 487 421 486

422 487 422 486

423 487 423 486

423 487 424 487

424 488 424 487

425 488 425 487

425 488 426 488

426 489 426 488

427 489 427 488

427 489 428 489

428 490 428 489

429 490 429 489

430 490 430 489

431 490 431 489

431 490 432 490

431 491 432 491

432 492 433 492

433 493 433 492

434 493 434 492

434 493 435 493

435 494 436 494

436 495 436 494

437 495 437 494

437 495 438 495

438 496 438 495

439 496 439 495

440 496 440 495

441 496 441 495

442 496 442 495

443 496 443 495

444 496 444 495

445 496 445 495

446 496 446 495

447 496 447 495

447 496 448 496

448 497 449 497

449 498 450 498

450 499 451 499

451 500 451 499

452 500 452 499

452 500 453 500

453 501 453 500

454 501 454 500

455 501 455 500

455 501 456 501

456 502 456 501

457 502 457 501

458 502 458 501

459 502 459 501

459 502 460 502

460 503 461 503

461 504 462 504

462 505 463 505

463 506 464 506

464 507 465 507

465 508 466 508

465 509 466 509

466 510 467 510

466 511 467 511

466 512 467 512

467 513 468 513

467 514 468 514

468 515 469 515

469 516 470 516

470 517 471 517

471 518 472 518

472 519 473 519

473 520 474 520

474 521 474 520

475 521 475 520

475 521 476 521

476 522 476 521

477 522 477 521

477 522 478 522

478 523 478 522

479 523 479 522

480 523 480 522

481 523 481 522

481 523 482 523

482 524 482 523

483 524 483 523

484 524 484 523

485 524 485 523

485 524 486 524

486 525 486 524

487 525 487 524

488 525 488 524

489 524 489 523

490 524 490 523

491 524 491 523

492 523 492 522

493 523 493 522

494 522 494 521

495 522 495 521

496 521 496 520

497 520 496 520

497 519 496 519

497 519 497 518

498 518 498 517

499 517 499 516

500 516 499 516

500 515 499 515

500 515 500 514

501 514 500 514

501 513 500 513

501 512 500 512

501 511 500 511

501 511 501 510

502 510 501 510

502 509 501 509

502 508 501 508

502 507 501 507

502 506 501 506

502 505 501 505

502 504 501 504

502 503 501 503

502 502 501 502

502 501 501 501

502 500 501 500

502 499 501 499

501 498 500 498

501 497 500 497

501 496 500 496

501 495 500 495

500 494 499 494

500 494 500 493

500 494 501 494

501 495 501 494

502 495 502 494

502 495 503 495

503 496 503 495

504 496 504 495

505 496 505 495

506 496 506 495

506 496 507 496

507 497 507 496

508 497 508 496

509 496 509 495

509 496 510 496

509 497 510 497

509 498 510 498

509 499 510 499

509 499 509 500

508 500 509 500

508 501 509 501

508 501 508 502

507 502 508 502

507 503 508 503

507 503 507 504

506 504 507 504

506 505 507 505

506 506 507 506

506 506 506 507

505 507 506 507

505 508 506 508

505 509 506 509

505 510 506 510

505 511 506 511

505 512 506 512

505 513 506 513

505 514 506 514

505 515 506 515

506 516 507 516

506 517 507 517

506 518 507 518

506 519 507 519

507 520 508 520

507 521 508 521

508 522 509 522

509 523 510 523

509 524 510 524

510 525 511 525

511 526 512 526

512 527 512 526

513 527 513 526

513 527 514 527

514 528 515 528

515 529 515 528

516 529 516 528

517 529 517 528

517 529 518 529

518 530 518 529

519 530 519 529

520 530 520 529

520 530 521 530

520 530 520 531

519 531 520 531

519 532 520 532

519 533 520 533

519 534 520 534

519 535 520 535

519 536 520 536

519 537 520 537

519 538 520 538

519 539 520 539

519 540 520 540

519 541 520 541

519 542 520 542

519 543 520 543

519 544 520 544

520 545 521 545

520 546 521 546

520 547 521 547

521 548 522 548

521 549 522 549

522 550 523 550

523 551 524 551

524 552 525 552

525 553 526 553

526 554 527 554

527 555 527 554

528 555 528 554

528 555 529 555

529 556 529 555

530 556 530 555

530 556 531 556

531 557 531 556

532 557 532 556

533 557 533 556

534 557 534 556

535 557 535 556

536 557 536 556

536 557 537 557

537 558 538 558

537 559 538 559

538 560 539 560

538 561 539 561

539 562 540 562

540 563 541 563

541 564 542 564

542 565 543 565

543 566 544 566

544 567 545 567

545 568 545 567

546 568 546 567

546 568 547 568

547 569 547 568

548 569 548 568

549 569 549 568

550 569 550 568

551 569 551 568

552 569 552 568

553 569 553 568

425 351 426 351

425 351 425 352

424 352 424 353

423 353 423 354

422 354 423 354

422 355 423 355

422 355 422 356

421 356 422 356

421 357 422 357

421 357 421 358

420 358 421 358

420 359 421 359

420 359 420 360

419 359 419 360

419 359 418 359

419 358 418 358

418 357 417 357

417 356 416 356

416 355 415 355

415 354 414 354

414 353 414 354

413 353 413 354

413 353 412 353

412 352 412 353

411 352 411 353

411 352 410 352

410 351 410 352

409 351 409 352

409 351 408 351

409 350 408 350

409 349 408 349

409 348 408 348

408 347 407 347

408 346 407 346

407 345 406 345

407 344 406 344

406 343 405 343

406 343 406 342

407 343 407 342

407 343 408 343

408 344 408 343

409 344 409 343

410 344 410 343

411 344 411 343

412 344 412 343

413 344 413 343

414 344 414 343

414 344 415 344

415 345 416 345

416 346 416 345

417 346 417 345

417 346 418 346

418 347 418 346

419 347 419 346

420 347 420 346

420 347 421 347

421 348 422 348

422 349 423 349

423 350 423 349

424 350 424 349

424 350 425 350
