# Supplementary material for: A coastline generalization method that considers buffer consistency
Source: PLoS One. 2018 Nov 1;13(11):e0206565. doi: 10.1371/journal.pone.0206565 (PMC6211722; doi:10.1371/journal.pone.0206565)
Supplement: S1 File — (ZIP) [file pone.0206565.s001.zip › Data used in methodology/the data used Fig 3/distance fileds/MidDatTst.txt]

    50489.7278     50489.6985  -1.5267227547  50.1527185555  -1.4108333588  49.7049942017  -1.2825000286  50.5788879395

    50427.4789     50427.4447  -1.5232928371  50.1525159090  -1.4108333588  49.7049942017  -1.2825000286  50.5788879395

    50366.3210     50366.3497  -1.5198629194  50.1523128438  -1.4108333588  49.7049942017  -1.2825000286  50.5788879395

    50306.3502     50306.3297  -1.5164330017  50.1521101973  -1.4108333588  49.7049942017  -1.2825000286  50.5788879395

    50247.4786     50247.4768  -1.5130030841  50.1519071320  -1.4108333588  49.7049942017  -1.2825000286  50.5788879395

    50189.7562     50189.7510  -1.5095731664  50.1517040668  -1.4108333588  49.7049942017  -1.2825000286  50.5788879395

    50133.1871     50133.1561  -1.5061432488  50.1515010016  -1.4108333588  49.7049942017  -1.2825000286  50.5788879395

    50099.1490     50099.1412  -1.5040464436  50.1513766313  -1.4108333588  49.7049942017  -1.2825000286  50.5788879395

    50077.7289     50077.7404  -1.5027133311  50.1512975177  -1.4108333588  49.7049942017  -1.2825000286  50.5788879395

    50023.4317     50023.4634  -1.4992834135  50.1510940338  -1.4108333588  49.7049942017  -1.2825000286  50.5788879395

    49970.2992     49970.3288  -1.4958534958  50.1508905500  -1.4108333588  49.7049942017  -1.2825000286  50.5788879395

    49918.3352     49918.3405  -1.4924235781  50.1506870661  -1.4108333588  49.7049942017  -1.2825000286  50.5788879395

    49867.5202     49867.5241  -1.4889936605  50.1504833730  -1.4108333588  49.7049942017  -1.2825000286  50.5788879395

    49817.8809     49817.8611  -1.4855637428  50.1502796797  -1.4108333588  49.7049942017  -1.2825000286  50.5788879395

    49769.3977     49769.3773  -1.4821338252  50.1500757772  -1.4108333588  49.7049942017  -1.2825000286  50.5788879395

    49722.0741     49722.0761  -1.4787039075  50.1498716653  -1.4108333588  49.7049942017  -1.2825000286  50.5788879395

    49675.9365     49675.9385  -1.4752739899  50.1496675534  -1.4108333588  49.7049942017  -1.2825000286  50.5788879395

    49630.9650     49630.9904  -1.4718440722  50.1494632321  -1.4108333588  49.7049942017  -1.2825000286  50.5788879395

    49587.1862     49587.2124  -1.4684141545  50.1492589108  -1.4108333588  49.7049942017  -1.2825000286  50.5788879395

    49544.6032     49544.6077  -1.4649842369  50.1490545895  -1.4108333588  49.7049942017  -1.2825000286  50.5788879395

    49502.5387     49502.5492  -1.4615543192  50.1488561299  -1.4032456875  49.7053947449  -1.2825000286  50.5788879395

    49461.0099     49460.9922  -1.4581244016  50.1486639507  -1.4032456875  49.7053947449  -1.2825000286  50.5788879395

    49420.1943     49420.2080  -1.4546944839  50.1484755396  -1.3963859081  49.7057571411  -1.2825000286  50.5788879395

    49379.8391     49379.8365  -1.4512645662  50.1482942463  -1.3963859081  49.7057571411  -1.2825000286  50.5788879395

    49340.2778     49340.2397  -1.4478346486  50.1481167212  -1.3929560184  49.7059364319  -1.2825000286  50.5788879395

    49303.0099     49303.0220  -1.4445253140  50.1479466855  -1.3929560184  49.7059364319  -1.2825000286  50.5788879395

    49301.2767     49301.2832  -1.4444047309  50.1479442205  -1.3860961199  49.7062988281  -1.2825000286  50.5788879395

    49262.6833     49262.6956  -1.4409748133  50.1477792562  -1.3860961199  49.7062988281  -1.2825000286  50.5788879395

    49224.9098     49224.9083  -1.4375448956  50.1476178508  -1.3826662302  49.7064781189  -1.2825000286  50.5788879395

    49187.6815     49187.6728  -1.4341149780  50.1474623071  -1.3765279055  49.7068023682  -1.2825000286  50.5788879395

    49150.9939     49150.9897  -1.4306850603  50.1473126251  -1.3765279055  49.7068023682  -1.2825000286  50.5788879395

    49115.5194     49115.4971  -1.4272551426  50.1471629430  -1.3765279055  49.7068023682  -1.2825000286  50.5788879395

    49081.2373     49081.2205  -1.4238252250  50.1470130516  -1.3765279055  49.7068023682  -1.2825000286  50.5788879395

    49048.1734     49048.1397  -1.4203953073  50.1468631602  -1.3765279055  49.7068023682  -1.2825000286  50.5788879395

    49016.2838     49016.3027  -1.4169653897  50.1467128501  -1.3765279055  49.7068023682  -1.2825000286  50.5788879395

    48985.6405     48985.6435  -1.4135354720  50.1465627493  -1.3765279055  49.7068023682  -1.2825000286  50.5788879395

    48956.2226     48956.1871  -1.4101055544  50.1464126486  -1.3765279055  49.7068023682  -1.2825000286  50.5788879395

    48927.9857     48927.9816  -1.4066756367  50.1462621291  -1.3765279055  49.7068023682  -1.2825000286  50.5788879395

    48900.9787     48900.9833  -1.4032457190  50.1461116097  -1.3765279055  49.7068023682  -1.2825000286  50.5788879395

    48875.1801     48875.2171  -1.3998158014  50.1459608809  -1.3765279055  49.7068023682  -1.2825000286  50.5788879395

    48850.6385     48850.6392  -1.3963858837  50.1458103614  -1.3765279055  49.7068023682  -1.2825000286  50.5788879395

    48827.2860     48827.3202  -1.3929559661  50.1456594232  -1.3765279055  49.7068023682  -1.2825000286  50.5788879395

    48805.1942     48805.1930  -1.3895260484  50.1455086944  -1.3765279055  49.7068023682  -1.2825000286  50.5788879395

    48784.2949     48784.3284  -1.3860961308  50.1453575469  -1.3765279055  49.7068023682  -1.2825000286  50.5788879395

    48764.6595     48764.6587  -1.3826662131  50.1452066087  -1.3765279055  49.7068023682  -1.2825000286  50.5788879395

    48746.2198     48746.2548  -1.3792362954  50.1450552519  -1.3765279055  49.7068023682  -1.2825000286  50.5788879395

    48729.0470     48729.0487  -1.3758063778  50.1449041043  -1.3765279055  49.7068023682  -1.2825000286  50.5788879395

    48713.0958     48713.0880  -1.3723764601  50.1447527475  -1.3765279055  49.7068023682  -1.2825000286  50.5788879395

    48698.3676     48698.3739  -1.3689465425  50.1446011812  -1.3765279055  49.7068023682  -1.2825000286  50.5788879395

    48690.7080     48690.7156  -1.3670373110  50.1445167993  -1.3765279055  49.7068023682  -1.2825000286  50.5788879395

    48684.8866     48684.8845  -1.3655166248  50.1444496150  -1.3765279055  49.7068023682  -1.2825000286  50.5788879395

    48672.6308     48672.6440  -1.3620867072  50.1442978395  -1.3765279055  49.7068023682  -1.2825000286  50.5788879395

    48661.6243     48661.6300  -1.3586567895  50.1441460641  -1.3765279055  49.7068023682  -1.2825000286  50.5788879395

    48651.8680     48651.8436  -1.3552268718  50.1439942886  -1.3765279055  49.7068023682  -1.2825000286  50.5788879395

    48643.3393     48643.3086  -1.3517969542  50.1438423037  -1.3765279055  49.7068023682  -1.2825000286  50.5788879395

    48636.0158     48636.0490  -1.3483670365  50.1436899002  -1.3765279055  49.7068023682  -1.2825000286  50.5788879395

    48629.9910     48629.9725  -1.3449371189  50.1435379153  -1.3765279055  49.7068023682  -1.2825000286  50.5788879395

    48625.1724     48625.1723  -1.3415072012  50.1433855118  -1.3765279055  49.7068023682  -1.2825000286  50.5788879395

    48621.6069     48621.6026  -1.3380772836  50.1432331082  -1.3765279055  49.7068023682  -1.2825000286  50.5788879395

    48619.2947     48619.2636  -1.3346473659  50.1430807046  -1.3765279055  49.7068023682  -1.2825000286  50.5788879395

    48618.1897     48618.2018  -1.3312174482  50.1429278824  -1.3765279055  49.7068023682  -1.2825000286  50.5788879395

    48618.3384     48618.3711  -1.3277875306  50.1427750601  -1.3765279055  49.7068023682  -1.2825000286  50.5788879395

    48619.7407     48619.7714  -1.3243576129  50.1426222379  -1.3765279055  49.7068023682  -1.2825000286  50.5788879395

    48622.3967     48622.4026  -1.3209276953  50.1424694156  -1.3765279055  49.7068023682  -1.2825000286  50.5788879395

    48626.2828     48626.2878  -1.3174977776  50.1423163840  -1.3765279055  49.7068023682  -1.2825000286  50.5788879395

    48631.4221     48631.4034  -1.3140678599  50.1421633524  -1.3765279055  49.7068023682  -1.2825000286  50.5788879395

    48637.7910     48637.7723  -1.3106379423  50.1420101114  -1.3765279055  49.7068023682  -1.2825000286  50.5788879395

    48645.3890     48645.3941  -1.3072080246  50.1418566611  -1.3765279055  49.7068023682  -1.2825000286  50.5788879395

    48654.2387     48654.2450  -1.3037781070  50.1417032108  -1.3765279055  49.7068023682  -1.2825000286  50.5788879395

    48664.3164     48664.3475  -1.3003481893  50.1415495511  -1.3765279055  49.7068023682  -1.2825000286  50.5788879395

    48675.6444     48675.6777  -1.2969182717  50.1413958914  -1.3765279055  49.7068023682  -1.2825000286  50.5788879395

    48688.2219     48688.2347  -1.2934883540  50.1412422317  -1.3765279055  49.7068023682  -1.2825000286  50.5788879395

    48702.0479     48702.0176  -1.2900584363  50.1410885721  -1.3765279055  49.7068023682  -1.2825000286  50.5788879395

    48702.1698     48702.1776  -1.2900249411  50.1410868973  -1.3765279055  49.7068023682  -1.2825000286  50.5788879395

    48717.0752     48717.0719  -1.2866285187  50.1409344938  -1.3765279055  49.7068023682  -1.2825000286  50.5788879395

    48733.3489     48733.3498  -1.2831986010  50.1407804155  -1.3765279055  49.7068023682  -1.2825000286  50.5788879395

    48750.8677     48750.8503  -1.2797686834  50.1406263372  -1.3765279055  49.7068023682  -1.2825000286  50.5788879395

    48769.5843     48769.6186  -1.2763387657  50.1404718402  -1.3765279055  49.7068023682  -1.2825000286  50.5788879395

    48789.5894     48789.5601  -1.2729088481  50.1403177619  -1.3765279055  49.7068023682  -1.2825000286  50.5788879395

    48810.7893     48810.7664  -1.2694789304  50.1401632649  -1.3765279055  49.7068023682  -1.2825000286  50.5788879395

    48833.2057     48833.2128  -1.2660490127  50.1400085585  -1.3765279055  49.7068023682  -1.2825000286  50.5788879395

    48856.8597     48856.8743  -1.2626190951  50.1398538522  -1.3765279055  49.7068023682  -1.2825000286  50.5788879395

    48881.8061     48881.8189  -1.2591891774  50.1396985178  -1.3723764420  49.7063407898  -1.2825000286  50.5788879395

    48907.1679     48907.1373  -1.2557592598  50.1395507198  -1.3723764420  49.7063407898  -1.2825000286  50.5788879395

    48933.2169     48933.2235  -1.2523293421  50.1394068994  -1.3689465523  49.7059593201  -1.2825000286  50.5788879395

    48959.8856     48959.8899  -1.2488994245  50.1392687314  -1.3655166626  49.7055778503  -1.2825000286  50.5788879395

    48987.1726     48987.1349  -1.2454695068  50.1391362156  -1.3620866537  49.7051963806  -1.2825000286  50.5788879395

    49015.0351     49015.0034  -1.2420395891  50.1390089335  -1.3586567640  49.7048149109  -1.2825000286  50.5788879395

    49043.4945     49043.4707  -1.2386096715  50.1388870944  -1.3552268744  49.7044334412  -1.2825000286  50.5788879395

    49072.5468     49072.5353  -1.2351797538  50.1387706982  -1.3483670950  49.7036743164  -1.2825000286  50.5788879395

    49101.9926     49101.9865  -1.2317498362  50.1386616292  -1.3483670950  49.7036743164  -1.2825000286  50.5788879395

    49132.2415     49132.2410  -1.2283199185  50.1385561190  -1.3449370861  49.7032928467  -1.2825000286  50.5788879395

    49163.0889     49163.0881  -1.2248900009  50.1384560518  -1.3415071964  49.7029113770  -1.2825000286  50.5788879395

    49194.5334     49194.5263  -1.2214600832  50.1383614276  -1.3380773067  49.7025299072  -1.2825000286  50.5788879395

    49226.5520     49226.5773  -1.2180301655  50.1382720370  -1.3346474171  49.7021484375  -1.2825000286  50.5788879395

    49259.1893     49259.1931  -1.2146002479  50.1381882988  -1.3312174082  49.7017669678  -1.2825000286  50.5788879395

    49292.4252     49292.3956  -1.2111703302  50.1381100035  -1.3277875185  49.7013854980  -1.2825000286  50.5788879395

    49326.2766     49326.2757  -1.2077404126  50.1380363139  -1.3227779865  49.7008285522  -1.2825000286  50.5788879395

    49360.6975     49360.6929  -1.2043104949  50.1379684859  -1.3227779865  49.7008285522  -1.2825000286  50.5788879395

    49396.3241     49396.2934  -1.2008805773  50.1379006579  -1.3227779865  49.7008285522  -1.2825000286  50.5788879395

    49433.1078     49433.1209  -1.1974506596  50.1378324113  -1.3227779865  49.7008285522  -1.2825000286  50.5788879395

    49471.0919     49471.1264  -1.1940207419  50.1377641646  -1.3227779865  49.7008285522  -1.2825000286  50.5788879395

    49510.2737     49510.3072  -1.1905908243  50.1376959179  -1.3227779865  49.7008285522  -1.2825000286  50.5788879395

    49533.2447     49533.2457  -1.1886280003  50.1376569630  -1.3227779865  49.7008285522  -1.2825000286  50.5788879395

    49550.6502     49550.6606  -1.1871609066  50.1376276713  -1.3227779865  49.7008285522  -1.2825000286  50.5788879395

    49592.1502     49592.1547  -1.1837309890  50.1375587966  -1.3227779865  49.7008285522  -1.2763388157  50.5794334412

    49633.7913     49633.8276  -1.1803010713  50.1374802920  -1.3227779865  49.7008285522  -1.2763388157  50.5794334412

    49676.1427     49676.1624  -1.1768711536  50.1373973912  -1.3227779865  49.7008285522  -1.2729088068  50.5797348022

    49719.4301     49719.4378  -1.1734412360  50.1373121876  -1.3227779865  49.7008285522  -1.2660490274  50.5803413391

    49762.8566     49762.8254  -1.1700113183  50.1372173541  -1.3227779865  49.7008285522  -1.2660490274  50.5803413391

    49807.3525     49807.3370  -1.1665814007  50.1371214738  -1.3227779865  49.7008285522  -1.2591891289  50.5809478760

    49851.9180     49851.9122  -1.1631514830  50.1370153356  -1.3227779865  49.7008285522  -1.2591891289  50.5809478760

    49897.6401     49897.6409  -1.1597215654  50.1369089881  -1.3227779865  49.7008285522  -1.2523293495  50.5815544128

    49943.3855     49943.3563  -1.1562916477  50.1367919640  -1.3227779865  49.7008285522  -1.2523293495  50.5815544128

    49989.8776     49989.8960  -1.1528617300  50.1366709623  -1.3227779865  49.7008285522  -1.2488994598  50.5818557739

    50037.3626     50037.3559  -1.1494318124  50.1365482858  -1.3227779865  49.7008285522  -1.2488994598  50.5818557739

    50084.9822     50084.9983  -1.1460018947  50.1364159794  -1.3227779865  49.7008285522  -1.2416667938  50.5824966431

    50133.5465     50133.5569  -1.1425719771  50.1362815795  -1.3227779865  49.7008285522  -1.2416667938  50.5824966431

    50183.2778     50183.2603  -1.1391420594  50.1361471797  -1.3227779865  49.7008285522  -1.2416667938  50.5824966431

    50234.1276     50234.1510  -1.1357121418  50.1360123612  -1.3227779865  49.7008285522  -1.2416667938  50.5824966431

    50286.1599     50286.1566  -1.1322822241  50.1358777520  -1.3227779865  49.7008285522  -1.2416667938  50.5824966431

    50339.3261     50339.3194  -1.1288523064  50.1357429334  -1.3227779865  49.7008285522  -1.2416667938  50.5824966431

    50393.6229     50393.6360  -1.1254223888  50.1356079055  -1.3227779865  49.7008285522  -1.2416667938  50.5824966431

    50448.3077     50448.3221  -1.1219924711  50.1354797860  -1.3174977303  49.6998405457  -1.2416667938  50.5824966431

    50503.6090     50503.6281  -1.1185625535  50.1353562721  -1.3140678406  49.6991996765  -1.2416667938  50.5824966431

    50559.4966     50559.4600  -1.1151326358  50.1352382012  -1.3106379509  49.6985588074  -1.2416667938  50.5824966431

    50615.8813     50615.9070  -1.1117027182  50.1351247359  -1.3072080612  49.6979179382  -1.2416667938  50.5824966431

    50672.8503     50672.8754  -1.1082728005  50.1350167136  -1.3037780523  49.6972770691  -1.2416667938  50.5824966431

    50730.3862     50730.3857  -1.1048428828  50.1349139249  -1.3003481627  49.6966362000  -1.2416667938  50.5824966431

    50788.4642     50788.4584  -1.1014129652  50.1348161605  -1.2969182730  49.6959953308  -1.2416667938  50.5824966431

    50847.0845     50847.0914  -1.0979830475  50.1347234204  -1.2934883833  49.6953544617  -1.2416667938  50.5824966431

    50906.3008     50906.2824  -1.0945531299  50.1346357046  -1.2934883833  49.6953544617  -1.2416667938  50.5824966431

    50965.9330     50965.9152  -1.0911232122  50.1345540598  -1.2886111736  49.6944427490  -1.2416667938  50.5824966431

    51026.4883     51026.4883  -1.0876932946  50.1344738805  -1.2886111736  49.6944427490  -1.2416667938  50.5824966431

    51088.1615     51088.1574  -1.0842633769  50.1343937011  -1.2886111736  49.6944427490  -1.2416667938  50.5824966431

    51150.9263     51150.9412  -1.0808334592  50.1343133124  -1.2886111736  49.6944427490  -1.2416667938  50.5824966431

    51214.8009     51214.8130  -1.0774035416  50.1342329236  -1.2886111736  49.6944427490  -1.2416667938  50.5824966431

    51219.5968     51219.5854  -1.0771489774  50.1342270617  -1.2886111736  49.6944427490  -1.2416667938  50.5824966431

    51279.7811     51279.7687  -1.0739736239  50.1341525350  -1.2886111736  49.6944427490  -1.2416667938  50.5824966431

    51345.8185     51345.8494  -1.0705437063  50.1340717276  -1.2886111736  49.6944427490  -1.2416667938  50.5824966431

    51412.9975     51412.9605  -1.0671137886  50.1339913389  -1.2886111736  49.6944427490  -1.2416667938  50.5824966431

    51481.2253     51481.1882  -1.0636838710  50.1339105316  -1.2886111736  49.6944427490  -1.2416667938  50.5824966431

    51550.4976     51550.5281  -1.0602539533  50.1338293055  -1.2886111736  49.6944427490  -1.2416667938  50.5824966431

    51620.8986     51620.8856  -1.0568240356  50.1337484981  -1.2886111736  49.6944427490  -1.2416667938  50.5824966431

    51692.3354     51692.3467  -1.0533941180  50.1336672721  -1.2886111736  49.6944427490  -1.2416667938  50.5824966431

    51764.8479     51764.8616  -1.0499642003  50.1335860460  -1.2886111736  49.6944427490  -1.2416667938  50.5824966431

    51838.4315     51838.4262  -1.0465342827  50.1335048200  -1.2886111736  49.6944427490  -1.2416667938  50.5824966431

    51912.8847     51912.8854  -1.0431043650  50.1334217098  -1.2886111736  49.6944427490  -1.2386096716  50.5830421448

    51988.0071     51988.0004  -1.0396744473  50.1333348314  -1.2886111736  49.6944427490  -1.2351797819  50.5836563110

    52063.6653     52063.6626  -1.0362445297  50.1332429287  -1.2886111736  49.6944427490  -1.2317498922  50.5842704773

    52139.8573     52139.8699  -1.0328146120  50.1331460017  -1.2886111736  49.6944427490  -1.2283198833  50.5848846436

    52216.5158     52216.5099  -1.0293846944  50.1330434224  -1.2886111736  49.6944427490  -1.2283198833  50.5848846436

    52293.7479     52293.7317  -1.0259547767  50.1329362375  -1.2886111736  49.6944427490  -1.2248899937  50.5854988098

    52371.5080     52371.5009  -1.0225248591  50.1328240283  -1.2886111736  49.6944427490  -1.2214601040  50.5861129761

    52449.9240     52449.9086  -1.0190949414  50.1327080508  -1.2886111736  49.6944427490  -1.2152779102  50.5872192383

    52528.6047     52528.6274  -1.0156650237  50.1325845370  -1.2886111736  49.6944427490  -1.2152779102  50.5872192383

    52608.3469     52608.3423  -1.0122351061  50.1324612324  -1.2886111736  49.6944427490  -1.2152779102  50.5872192383

    52689.0812     52689.1158  -1.0088051884  50.1323375092  -1.2886111736  49.6944427490  -1.2152779102  50.5872192383

    52770.8676     52770.8761  -1.0053752708  50.1322139953  -1.2886111736  49.6944427490  -1.2152779102  50.5872192383

    52853.6583     52853.6632  -1.0019453531  50.1320902721  -1.2886111736  49.6944427490  -1.2152779102  50.5872192383

    52937.4700     52937.4501  -0.9985154355  50.1319665488  -1.2886111736  49.6944427490  -1.2152779102  50.5872192383

    53022.2766     53022.2542  -0.9950855178  50.1318426163  -1.2886111736  49.6944427490  -1.2152779102  50.5872192383

    53108.0732     53108.0708  -0.9916556001  50.1317184743  -1.2886111736  49.6944427490  -1.2152779102  50.5872192383

    53194.8764     53194.8727  -0.9882256825  50.1315943324  -1.2886111736  49.6944427490  -1.2152779102  50.5872192383

    53282.6600     53282.6773  -0.9847957648  50.1314699811  -1.2886111736  49.6944427490  -1.2152779102  50.5872192383

    53371.4405     53371.4576  -0.9813658472  50.1313456298  -1.2886111736  49.6944427490  -1.2152779102  50.5872192383

    53461.2128     53461.2088  -0.9779359295  50.1312212785  -1.2886111736  49.6944427490  -1.2152779102  50.5872192383

    53551.9510     53551.9479  -0.9745060119  50.1310967179  -1.2886111736  49.6944427490  -1.2152779102  50.5872192383

    53643.6711     53643.6480  -0.9710760942  50.1309721573  -1.2886111736  49.6944427490  -1.2152779102  50.5872192383

    53736.3471     53736.3262  -0.9676461765  50.1308473873  -1.2886111736  49.6944427490  -1.2152779102  50.5872192383

    53773.9041     53773.8886  -0.9662661706  50.1307971361  -1.2886111736  49.6944427490  -1.2152779102  50.5872192383

    53829.9742     53829.9774  -0.9642162589  50.1307224080  -1.2886111736  49.6944427490  -1.2152779102  50.5872192383

    53924.5683     53924.5747  -0.9607863412  50.1305974287  -1.2886111736  49.6944427490  -1.2152779102  50.5872192383

    54020.1035     54020.1350  -0.9573564236  50.1304722401  -1.2886111736  49.6944427490  -1.2152779102  50.5872192383

    54116.5957     54116.6314  -0.9539265059  50.1303470515  -1.2886111736  49.6944427490  -1.2152779102  50.5872192383

    54214.0397     54214.0589  -0.9504965883  50.1302218629  -1.2886111736  49.6944427490  -1.2152779102  50.5872192383

    54312.4304     54312.4124  -0.9470666706  50.1300966742  -1.2886111736  49.6944427490  -1.2152779102  50.5872192383

    54411.7214     54411.7306  -0.9436367529  50.1299710669  -1.2886111736  49.6944427490  -1.2152779102  50.5872192383

    54511.9490     54511.9647  -0.9402068353  50.1298454596  -1.2886111736  49.6944427490  -1.2152779102  50.5872192383

    54613.1081     54613.1096  -0.9367769176  50.1297198523  -1.2886111736  49.6944427490  -1.2152779102  50.5872192383

    54715.1936     54715.1603  -0.9333470000  50.1295942450  -1.2886111736  49.6944427490  -1.2152779102  50.5872192383

    54818.1592     54818.1551  -0.9299170823  50.1294682189  -1.2886111736  49.6944427490  -1.2152779102  50.5872192383

    54922.0410     54922.0455  -0.9264871647  50.1293421929  -1.2886111736  49.6944427490  -1.2152779102  50.5872192383

    55026.8338     55026.8264  -0.9230572470  50.1292161669  -1.2886111736  49.6944427490  -1.2152779102  50.5872192383

    55132.5120     55132.5143  -0.9196273293  50.1290899315  -1.2886111736  49.6944427490  -1.2152779102  50.5872192383

    55239.0910     55239.0825  -0.9161974117  50.1289636962  -1.2886111736  49.6944427490  -1.2152779102  50.5872192383

    55346.4234     55346.3889  -0.9127674940  50.1288359954  -1.2886111736  49.6944427490  -1.2111703157  50.5883178711

    55454.0796     55454.1098  -0.9093375764  50.1287024329  -1.2886111736  49.6944427490  -1.2077404261  50.5892333984

    55562.1797     55562.2111  -0.9059076587  50.1285642648  -1.2886111736  49.6944427490  -1.2077404261  50.5892333984

    55671.0844     55671.0828  -0.9024777410  50.1284252593  -1.2886111736  49.6944427490  -1.2008805275  50.5910682678

    55779.9241     55779.9222  -0.8990478234  50.1282764146  -1.2886111736  49.6944427490  -1.2008805275  50.5910682678

    55889.4027     55889.4036  -0.8956179057  50.1281250578  -1.2886111736  49.6944427490  -1.1974506378  50.5919837952

    55999.8170     55999.8451  -0.8921879881  50.1279743289  -1.2886111736  49.6944427490  -1.1913890839  50.5936050415

    56109.9031     56109.8728  -0.8887580704  50.1278110394  -1.2886111736  49.6944427490  -1.1913890839  50.5936050415

    56220.8200     56220.7941  -0.8853281528  50.1276473311  -1.2886111736  49.6944427490  -1.1913890839  50.5936050415

    56332.5829     56332.5825  -0.8818982351  50.1274834135  -1.2886111736  49.6944427490  -1.1913890839  50.5936050415

    56412.3430     56412.3479  -0.8794664771  50.1273672012  -1.2886111736  49.6944427490  -1.1913890839  50.5936050415

    56445.2065     56445.2113  -0.8784683174  50.1273194959  -1.2886111736  49.6944427490  -1.1913890839  50.5936050415

    56558.6659     56558.6969  -0.8750383998  50.1271553690  -1.2886111736  49.6944427490  -1.1913890839  50.5936050415

    56672.9759     56673.0129  -0.8716084821  50.1269912421  -1.2886111736  49.6944427490  -1.1913890839  50.5936050415

    56788.1313     56788.1542  -0.8681785645  50.1268271152  -1.2886111736  49.6944427490  -1.1913890839  50.5936050415

    56904.1270     56904.1158  -0.8647486468  50.1266629884  -1.2886111736  49.6944427490  -1.1913890839  50.5936050415

    57020.9187     57020.9353  -0.8613187292  50.1264984428  -1.2886111736  49.6944427490  -1.1913890839  50.5936050415

    57138.5407     57138.5651  -0.8578888115  50.1263338972  -1.2886111736  49.6944427490  -1.1913890839  50.5936050415

    57256.9879     57257.0001  -0.8544588938  50.1261693516  -1.2886111736  49.6944427490  -1.1913890839  50.5936050415

    57376.2552     57376.2353  -0.8510289762  50.1260048060  -1.2886111736  49.6944427490  -1.1913890839  50.5936050415

    57496.0369     57496.0127  -0.8475990585  50.1258427725  -1.2831985950  49.6921653748  -1.1913890839  50.5936050415

    57616.1913     57616.1602  -0.8441691409  50.1256849260  -1.2797687054  49.6907234192  -1.1913890839  50.5936050415

    57736.3427     57736.3806  -0.8407392232  50.1255341972  -1.2797687054  49.6907234192  -1.1913890839  50.5936050415

    57857.1709     57857.1764  -0.8373093056  50.1253855618  -1.2763388157  49.6892814636  -1.1913890839  50.5936050415

    57978.4115     57978.4182  -0.8338793879  50.1252402760  -1.2729088068  49.6878395081  -1.1913890839  50.5936050415

    58099.8405     58099.8518  -0.8304494702  50.1251008519  -1.2729088068  49.6878395081  -1.1913890839  50.5936050415

    58221.7603     58221.7262  -0.8270195526  50.1249647772  -1.2694789171  49.6863975525  -1.1913890839  50.5936050415

    58344.2563     58344.2464  -0.8235896349  50.1248299587  -1.2641668320  49.6841659546  -1.1913890839  50.5936050415

    58466.5947     58466.6180  -0.8201597173  50.1247043513  -1.2641668320  49.6841659546  -1.1913890839  50.5936050415

    58589.7178     58589.7547  -0.8167297996  50.1245787440  -1.2641668320  49.6841659546  -1.1913890839  50.5936050415

    58713.6207     58713.6516  -0.8132998820  50.1244531366  -1.2641668320  49.6841659546  -1.1913890839  50.5936050415

    58838.2986     58838.3039  -0.8098699643  50.1243275292  -1.2641668320  49.6841659546  -1.1913890839  50.5936050415

    58963.7272     58963.7276  -0.8064400466  50.1242017125  -1.2641668320  49.6841659546  -1.1913890839  50.5936050415

    59089.9209     59089.8971  -0.8030101290  50.1240758958  -1.2641668320  49.6841659546  -1.1913890839  50.5936050415

    59216.8558     59216.8282  -0.7995802113  50.1239498697  -1.2641668320  49.6841659546  -1.1913890839  50.5936050415

    59229.2691     59229.2883  -0.7992452584  50.1239373085  -1.2641668320  49.6841659546  -1.1913890839  50.5936050415

    59344.5080     59344.5366  -0.7961502937  50.1238234250  -1.2641668320  49.6841659546  -1.1913890839  50.5936050415

    59472.9493     59472.9354  -0.7927203760  50.1236973991  -1.2641668320  49.6841659546  -1.1913890839  50.5936050415

    59602.0982     59602.1018  -0.7892904583  50.1235709544  -1.2641668320  49.6841659546  -1.1913890839  50.5936050415

    59731.9884     59731.9902  -0.7858605407  50.1234445097  -1.2641668320  49.6841659546  -1.1913890839  50.5936050415

    59862.6150     59862.5958  -0.7824306230  50.1233180650  -1.2641668320  49.6841659546  -1.1913890839  50.5936050415

    59993.9353     59993.9547  -0.7790007054  50.1231912016  -1.2641668320  49.6841659546  -1.1913890839  50.5936050415

    60126.0015     60126.0009  -0.7755707877  50.1230645476  -1.2641668320  49.6841659546  -1.1913890839  50.5936050415

    60258.6016     60258.5906  -0.7721408701  50.1229358001  -1.2641668320  49.6841659546  -1.1871608496  50.5951347351

    60391.5635     60391.5520  -0.7687109524  50.1228030750  -1.2641668320  49.6841659546  -1.1837309599  50.5963745117

    60524.7166     60524.7194  -0.7652810347  50.1226644882  -1.2641668320  49.6841659546  -1.1837309599  50.5963745117

    60658.3591     60658.3306  -0.7618511171  50.1225233893  -1.2641668320  49.6841659546  -1.1803010702  50.5976142883

    60792.5624     60792.5683  -0.7584211994  50.1223806157  -1.2641668320  49.6841659546  -1.1768711805  50.5988578796

    60927.0257     60927.0194  -0.7549912818  50.1222328177  -1.2641668320  49.6841659546  -1.1734412909  50.6000976563

    61061.6368     61061.6104  -0.7515613641  50.1220787394  -1.2641668320  49.6841659546  -1.1734412909  50.6000976563

    61196.8757     61196.8830  -0.7481314465  50.1219238236  -1.2641668320  49.6841659546  -1.1683335304  50.6019439697

    61332.1855     61332.2130  -0.7447015288  50.1217617902  -1.2641668320  49.6841659546  -1.1683335304  50.6019439697

    61468.1914     61468.2201  -0.7412716111  50.1215997567  -1.2641668320  49.6841659546  -1.1683335304  50.6019439697

    61604.8888     61604.9000  -0.7378416935  50.1214377232  -1.2641668320  49.6841659546  -1.1683335304  50.6019439697

    61742.2732     61742.2480  -0.7344117758  50.1212756897  -1.2641668320  49.6841659546  -1.1683335304  50.6019439697

    61880.3035     61880.3001  -0.7309818582  50.1211132375  -1.2641668320  49.6841659546  -1.1683335304  50.6019439697

    62019.0119     62019.0115  -0.7275519405  50.1209507854  -1.2641668320  49.6841659546  -1.1683335304  50.6019439697

    62158.3938     62158.3776  -0.7241220229  50.1207883332  -1.2641668320  49.6841659546  -1.1683335304  50.6019439697

    62298.4084     62298.4342  -0.7206921052  50.1206254623  -1.2641668320  49.6841659546  -1.1683335304  50.6019439697

    62400.5756     62400.5767  -0.7182000557  50.1205073646  -1.2641668320  49.6841659546  -1.1683335304  50.6019439697

    62439.1239     62439.0968  -0.7172621875  50.1204630101  -1.2641668320  49.6841659546  -1.1683335304  50.6019439697

    62580.4634     62580.4409  -0.7138322699  50.1203001393  -1.2641668320  49.6841659546  -1.1683335304  50.6019439697

    62722.4587     62722.4223  -0.7104023522  50.1201372685  -1.2641668320  49.6841659546  -1.1683335304  50.6019439697

    62865.0696     62865.0764  -0.7069724346  50.1199739790  -1.2641668320  49.6841659546  -1.1683335304  50.6019439697

    63008.3275     63008.3589  -0.7035425169  50.1198106895  -1.2641668320  49.6841659546  -1.1683335304  50.6019439697

    63152.2282     63152.2657  -0.7001125993  50.1196474000  -1.2641668320  49.6841659546  -1.1683335304  50.6019439697

    63296.7672     63296.7924  -0.6966826816  50.1194841105  -1.2641668320  49.6841659546  -1.1683335304  50.6019439697

    63441.9403     63441.9348  -0.6932527639  50.1193208209  -1.2641668320  49.6841659546  -1.1683335304  50.6019439697

    63587.7076     63587.7282  -0.6898228463  50.1191571127  -1.2641668320  49.6841659546  -1.1683335304  50.6019439697

    63734.1005     63734.1287  -0.6863929286  50.1189934045  -1.2641668320  49.6841659546  -1.1683335304  50.6019439697

    63881.1147     63881.1323  -0.6829630110  50.1188296963  -1.2641668320  49.6841659546  -1.1683335304  50.6019439697

    64028.7458     64028.7347  -0.6795330933  50.1186659880  -1.2641668320  49.6841659546  -1.1683335304  50.6019439697

    64176.9547     64176.9710  -0.6761031757  50.1185018611  -1.2641668320  49.6841659546  -1.1683335304  50.6019439697

    64325.7723     64325.7978  -0.6726732580  50.1183377342  -1.2641668320  49.6841659546  -1.1683335304  50.6019439697

    64475.1944     64475.2110  -0.6692433403  50.1181736073  -1.2641668320  49.6841659546  -1.1683335304  50.6019439697

    64625.2169     64625.2066  -0.6658134227  50.1180094803  -1.2641668320  49.6841659546  -1.1683335304  50.6019439697

    64775.8009     64775.8193  -0.6623835050  50.1178449347  -1.2641668320  49.6841659546  -1.1683335304  50.6019439697

    64926.9771     64927.0061  -0.6589535874  50.1176803890  -1.2641668320  49.6841659546  -1.1683335304  50.6019439697

    65078.7413     65078.7631  -0.6555236697  50.1175158434  -1.2641668320  49.6841659546  -1.1683335304  50.6019439697

    65231.0896     65231.0863  -0.6520937520  50.1173512978  -1.2641668320  49.6841659546  -1.1683335304  50.6019439697

    65383.9836     65384.0103  -0.6486638344  50.1171863334  -1.2641668320  49.6841659546  -1.1683335304  50.6019439697

    65485.5613     65485.5386  -0.6463928538  50.1170774515  -1.2641668320  49.6841659546  -1.1683335304  50.6019439697

    65537.4877     65537.4539  -0.6452339167  50.1170217878  -1.2641668320  49.6841659546  -1.1683335304  50.6019439697

    65691.4957     65691.5287  -0.6418039991  50.1168564048  -1.2641668320  49.6841659546  -1.1683335304  50.6019439697

    65846.1058     65846.1155  -0.6383740814  50.1166914406  -1.2641668320  49.6841659546  -1.1683335304  50.6019439697

    66001.2799     66001.2488  -0.6349441638  50.1165264763  -1.2641668320  49.6841659546  -1.1683335304  50.6019439697

    66156.9804     66156.9628  -0.6315142461  50.1163610933  -1.2641668320  49.6841659546  -1.1683335304  50.6019439697

    66313.2372     66313.2156  -0.6280843284  50.1161957104  -1.2641668320  49.6841659546  -1.1683335304  50.6019439697

    66470.0129     66470.0414  -0.6246544108  50.1160299087  -1.2641668320  49.6841659546  -1.1683335304  50.6019439697

    66627.3707     66627.3602  -0.6212244931  50.1158645257  -1.2641668320  49.6841659546  -1.1683335304  50.6019439697

    66785.2398     66785.2443  -0.6177945755  50.1156987241  -1.2641668320  49.6841659546  -1.1683335304  50.6019439697

    66943.6499     66943.6519  -0.6143646578  50.1155329224  -1.2641668320  49.6841659546  -1.1683335304  50.6019439697

    67102.5972     67102.5794  -0.6109347402  50.1153671207  -1.2641668320  49.6841659546  -1.1683335304  50.6019439697

    67262.0448     67262.0606  -0.6075048225  50.1152009003  -1.2641668320  49.6841659546  -1.1683335304  50.6019439697

    67422.0222     67422.0542  -0.6040749048  50.1150346800  -1.2641668320  49.6841659546  -1.1683335304  50.6019439697

    67582.5256     67582.5566  -0.6006449872  50.1148684596  -1.2641668320  49.6841659546  -1.1683335304  50.6019439697

    67743.5513     67743.5641  -0.5972150695  50.1147022392  -1.2641668320  49.6841659546  -1.1683335304  50.6019439697

    67905.0956     67905.0731  -0.5937851519  50.1145360188  -1.2641668320  49.6841659546  -1.1683335304  50.6019439697

    68067.1222     68067.1173  -0.5903552342  50.1143693797  -1.2641668320  49.6841659546  -1.1683335304  50.6019439697

    68229.6602     68229.6559  -0.5869253166  50.1142027406  -1.2641668320  49.6841659546  -1.1683335304  50.6019439697

    68392.7061     68392.6852  -0.5834953989  50.1140361015  -1.2641668320  49.6841659546  -1.1683335304  50.6019439697

    68556.2238     68556.2388  -0.5800654812  50.1138690437  -1.2641668320  49.6841659546  -1.1683335304  50.6019439697

    68720.2422     68720.2761  -0.5766355636  50.1137019859  -1.2641668320  49.6841659546  -1.1683335304  50.6019439697

    68774.0254     68774.0259  -0.5755134714  50.1136475506  -1.2641668320  49.6841659546  -1.1683335304  50.6019439697

    68884.7900     68884.7568  -0.5732056459  50.1135353468  -1.2641668320  49.6841659546  -1.1683335304  50.6019439697

    69049.7672     69049.7879  -0.5697757283  50.1133678704  -1.2641668320  49.6841659546  -1.1683335304  50.6019439697

    69215.2666     69215.2556  -0.5663458106  50.1132008127  -1.2641668320  49.6841659546  -1.1683335304  50.6019439697

    69381.2208     69381.2300  -0.5629158930  50.1130333363  -1.2641668320  49.6841659546  -1.1683335304  50.6019439697

    69547.6584     69547.6709  -0.5594859753  50.1128658599  -1.2641668320  49.6841659546  -1.1683335304  50.6019439697

    69714.5758     69714.5749  -0.5560560576  50.1126983835  -1.2641668320  49.6841659546  -1.1683335304  50.6019439697

    69865.4252     69865.4505  -0.5526261400  50.1127205741   0.1859721988  49.7040252686  -1.1683335304  50.6019439697

    69833.2448     69833.2107  -0.5491962223  50.1148617605   0.1859721988  49.7040252686  -1.1683335304  50.6019439697

    69802.6874     69802.6805  -0.5457663047  50.1170021093   0.1859721988  49.7040252686  -1.1683335304  50.6019439697

    69763.9170     69763.8820  -0.5423363870  50.1190072213   0.1859721988  49.7040252686  -0.7818750739  50.7272148132

    69678.4066     69678.4004  -0.5389064694  50.1203554065   0.1859721988  49.7040252686  -0.7818750739  50.7272148132

    69593.9966     69593.9870  -0.5354765517  50.1217035921   0.1859721988  49.7040252686  -0.7818750739  50.7272148132

    69510.6600     69510.6908  -0.5320466340  50.1230513588   0.1859721988  49.7040252686  -0.7818750739  50.7272148132

    69428.4625     69428.4255  -0.5286167164  50.1243995441   0.1859721988  49.7040252686  -0.7818750739  50.7272148132

    69347.3146     69347.3297  -0.5251867987  50.1257468923   0.1859721988  49.7040252686  -0.7818750739  50.7272148132

    69267.2820     69267.3172  -0.5217568811  50.1270942401   0.1859721988  49.7040252686  -0.7818750739  50.7272148132

    69188.3688     69188.3916  -0.5183269634  50.1284415883   0.1859721988  49.7040252686  -0.7818750739  50.7272148132

    69110.5785     69110.5565  -0.5148970457  50.1297889363   0.1859721988  49.7040252686  -0.7818750739  50.7272148132

    69033.8830     69033.8604  -0.5114671281  50.1311358655   0.1859721988  49.7040252686  -0.7818750739  50.7272148132

    68958.2857     68958.3066  -0.5080372104  50.1324823763   0.1859721988  49.7040252686  -0.7818750739  50.7272148132

    68883.8218     68883.8539  -0.5046072928  50.1338288868   0.1859721988  49.7040252686  -0.7818750739  50.7272148132

    68810.4951     68810.5058  -0.5011773751  50.1351753976   0.1859721988  49.7040252686  -0.7818750739  50.7272148132

    68738.2766     68738.3103  -0.4977474575  50.1365214895   0.1859721988  49.7040252686  -0.7818750739  50.7272148132

    68667.2020     68667.2262  -0.4943175398  50.1378675813   0.1859721988  49.7040252686  -0.7818750739  50.7272148132

    68597.2748     68597.2568  -0.4908876221  50.1392136735   0.1859721988  49.7040252686  -0.7818750739  50.7272148132

    68528.4656     68528.4499  -0.4874577045  50.1405593466   0.1859721988  49.7040252686  -0.7818750739  50.7272148132

    68460.7774     68460.8086  -0.4840277868  50.1419046012   0.1859721988  49.7040252686  -0.7818750739  50.7272148132

    68394.2794     68394.2474  -0.4805978692  50.1432502745   0.1859721988  49.7040252686  -0.7818750739  50.7272148132

    68328.8755     68328.9024  -0.4771679515  50.1445951102   0.1859721988  49.7040252686  -0.7818750739  50.7272148132

    68264.6683     68264.6439  -0.4737380339  50.1459403650   0.1859721988  49.7040252686  -0.7818750739  50.7272148132

    68201.5944     68201.5634  -0.4703081162  50.1472852008   0.1859721988  49.7040252686  -0.7818750739  50.7272148132

    68139.6566     68139.6638  -0.4668781985  50.1486296180   0.1859721988  49.7040252686  -0.7818750739  50.7272148132

    68078.8914     68078.9039  -0.4634482809  50.1499740353   0.1859721988  49.7040252686  -0.7818750739  50.7272148132

    68019.3018     68019.2869  -0.4600183632  50.1513184522   0.1859721988  49.7040252686  -0.7818750739  50.7272148132

    67960.8568     67960.8593  -0.4565884456  50.1526624509   0.1859721988  49.7040252686  -0.7818750739  50.7272148132

    67903.5931     67903.5802  -0.4531585279  50.1540064494   0.1859721988  49.7040252686  -0.7818750739  50.7272148132

    67846.9819     67846.9717  -0.4497286103  50.1553550534   0.1882360727  49.7053642273  -0.7818750739  50.7272148132

    67790.8951     67790.8641  -0.4462986926  50.1567099380   0.1916659921  49.7073898315  -0.7818750739  50.7272148132

    67735.1454     67735.1327  -0.4428687749  50.1580723587   0.1950959116  49.7094192505  -0.7818750739  50.7272148132

    67680.1204     67680.0883  -0.4394388573  50.1594393854   0.1985258311  49.7114448547  -0.7818750739  50.7272148132

    67625.8782     67625.8663  -0.4360089396  50.1608097614   0.1985258311  49.7114448547  -0.7818750739  50.7272148132

    67571.4630     67571.4739  -0.4325790220  50.1621931168   0.2053856552  49.7154998779  -0.7818750739  50.7272148132

    67518.0631     67518.0457  -0.4291491043  50.1635785658   0.2053856552  49.7154998779  -0.7818750739  50.7272148132

    67465.8467     67465.8449  -0.4257191867  50.1649635958   0.2053856552  49.7154998779  -0.7818750739  50.7272148132

    67412.6006     67412.5874  -0.4222892690  50.1663703982   0.2111110985  49.7188835144  -0.7818750739  50.7272148132

    67361.5040     67361.4744  -0.4188593513  50.1677679891   0.2111110985  49.7188835144  -0.7818750739  50.7272148132

    67311.6032     67311.6009  -0.4154294337  50.1691651614   0.2111110985  49.7188835144  -0.7818750739  50.7272148132

    67262.9352     67262.9262  -0.4119995160  50.1705623337   0.2111110985  49.7188835144  -0.7818750739  50.7272148132

    67215.4677     67215.4957  -0.4085695984  50.1719590870   0.2111110985  49.7188835144  -0.7818750739  50.7272148132

    67169.2379     67169.2689  -0.4051396807  50.1733558409   0.2111110985  49.7188835144  -0.7818750739  50.7272148132

    67124.2481     67124.2482  -0.4017097631  50.1747525944   0.2111110985  49.7188835144  -0.7818750739  50.7272148132

    67080.4656     67080.4786  -0.3982798454  50.1761489293   0.2111110985  49.7188835144  -0.7818750739  50.7272148132

    67037.9278     67037.9196  -0.3948499277  50.1775452642   0.2111110985  49.7188835144  -0.7818750739  50.7272148132

    66996.6013     66996.6159  -0.3914200101  50.1789411802   0.2111110985  49.7188835144  -0.7818750739  50.7272148132

    66956.5238     66956.5269  -0.3879900924  50.1803370966   0.2111110985  49.7188835144  -0.7818750739  50.7272148132

    66917.6615     66917.6972  -0.3845601748  50.1817325940   0.2111110985  49.7188835144  -0.7818750739  50.7272148132

    66880.0521     66880.0863  -0.3811302571  50.1831280916   0.2111110985  49.7188835144  -0.7818750739  50.7272148132

    66843.6976     66843.6962  -0.3777003394  50.1845235891   0.2111110985  49.7188835144  -0.7818750739  50.7272148132

    66808.5639     66808.5708  -0.3742704218  50.1859186678   0.2111110985  49.7188835144  -0.7818750739  50.7272148132

    66774.6887     66774.6698  -0.3708405041  50.1873137468   0.2111110985  49.7188835144  -0.7818750739  50.7272148132

    66742.0375     66742.0369  -0.3674105865  50.1887084067   0.2111110985  49.7188835144  -0.7818750739  50.7272148132

    66710.6482     66710.6316  -0.3639806688  50.1901030670   0.2111110985  49.7188835144  -0.7818750739  50.7272148132

    66680.4859     66680.4974  -0.3605507512  50.1914973084   0.2111110985  49.7188835144  -0.7818750739  50.7272148132

    66651.5885     66651.5940  -0.3571208335  50.1928915497   0.2111110985  49.7188835144  -0.7818750739  50.7272148132

    66623.9576     66623.9229  -0.3536909158  50.1942857913   0.2111110985  49.7188835144  -0.7818750739  50.7272148132

    66597.5578     66597.5270  -0.3502609982  50.1956796138   0.2111110985  49.7188835144  -0.7818750739  50.7272148132

    66572.3901     66572.4074  -0.3468310805  50.1970730180   0.2111110985  49.7188835144  -0.7818750739  50.7272148132

    66548.4927     66548.5240  -0.3434011629  50.1984664221   0.2111110985  49.7188835144  -0.7818750739  50.7272148132

    66525.8669     66525.8779  -0.3399712452  50.1998598260   0.2111110985  49.7188835144  -0.7818750739  50.7272148132

    66504.4765     66504.5113  -0.3365413276  50.2012528115   0.2111110985  49.7188835144  -0.7818750739  50.7272148132

    66484.3598     66484.3843  -0.3331114099  50.2026457967   0.2111110985  49.7188835144  -0.7818750739  50.7272148132

    66465.5179     66465.4978  -0.3296814922  50.2040387822   0.2111110985  49.7188835144  -0.7818750739  50.7272148132

    66447.9140     66447.8936  -0.3262515746  50.2054313488   0.2111110985  49.7188835144  -0.7818750739  50.7272148132

    66431.5487     66431.5723  -0.3228216569  50.2068234968   0.2111110985  49.7188835144  -0.7818750739  50.7272148132

    66416.4605     66416.4938  -0.3193917393  50.2082156449   0.2111110985  49.7188835144  -0.7818750739  50.7272148132

    66402.6502     66402.6590  -0.3159618216  50.2096077926   0.2111110985  49.7188835144  -0.7818750739  50.7272148132

    66390.0803     66390.1088  -0.3125319040  50.2109995221   0.2111110985  49.7188835144  -0.7818750739  50.7272148132

    66378.7895     66378.8035  -0.3091019863  50.2123912513   0.2111110985  49.7188835144  -0.7818750739  50.7272148132

    66368.7782     66368.7434  -0.3056720686  50.2137829806   0.2111110985  49.7188835144  -0.7818750739  50.7272148132

    66359.9892     66359.9893  -0.3022421510  50.2151740819   0.2111110985  49.7188835144  -0.7818750739  50.7272148132

    66352.4803     66352.4811  -0.2988122333  50.2165651829   0.2111110985  49.7188835144  -0.7818750739  50.7272148132

    66346.2326     66346.2390  -0.2953823157  50.2179560751   0.2111110985  49.7188835144  -0.7818750739  50.7272148132

    66341.2657     66341.2434  -0.2919523980  50.2193469669   0.2111110985  49.7188835144  -0.7818750739  50.7272148132

    66300.2004     66300.1632  -0.2885224804  50.2203375900   0.2111110985  49.7188835144  -0.4291490912  50.8095703125

    66245.2786     66245.2508  -0.2850925627  50.2211686920   0.2111110985  49.7188835144  -0.4257191718  50.8099021912

    66190.8490     66190.8139  -0.2816626450  50.2219943509   0.2111110985  49.7188835144  -0.4188593626  50.8105621338

    66136.8705     66136.8516  -0.2782327274  50.2228141480   0.2111110985  49.7188835144  -0.4188593626  50.8105621338

    66023.4126     66023.4402  -0.2748028097  50.2229925104   0.2111110985  49.7188835144   0.1233333200  50.7594375610

    65906.3339     65906.3193  -0.2713728921  50.2231248168   0.2111110985  49.7188835144   0.1233333200  50.7594375610

    65789.9315     65789.9364  -0.2679429744  50.2232567045   0.2111110985  49.7188835144   0.1233333200  50.7594375610

    65674.2486     65674.2531  -0.2645130568  50.2233885921   0.2111110985  49.7188835144   0.1233333200  50.7594375610

    65559.2890     65559.2731  -0.2610831391  50.2235204798   0.2111110985  49.7188835144   0.1233333200  50.7594375610

    65445.0167     65445.0425  -0.2576532214  50.2236519489   0.2111110985  49.7188835144   0.1233333200  50.7594375610

    65331.5151     65331.4803  -0.2542233038  50.2237838366   0.2111110985  49.7188835144   0.1233333200  50.7594375610

    65218.7082     65218.6750  -0.2507933861  50.2239153057   0.2111110985  49.7188835144   0.1233333200  50.7594375610

    65106.5995     65106.6306  -0.2473634685  50.2240463560   0.2111110985  49.7188835144   0.1233333200  50.7594375610

    64995.2731     64995.2656  -0.2439335508  50.2241778251   0.2111110985  49.7188835144   0.1233333200  50.7594375610

    64884.6525     64884.6691  -0.2405036331  50.2243088754   0.2111110985  49.7188835144   0.1233333200  50.7594375610

    64774.7814     64774.8020  -0.2370737155  50.2244399257   0.2111110985  49.7188835144   0.1233333200  50.7594375610

    64665.6639     64665.6681  -0.2336437978  50.2245709761   0.2111110985  49.7188835144   0.1233333200  50.7594375610

    64557.3037     64557.2711  -0.2302138802  50.2247020264   0.2111110985  49.7188835144   0.1233333200  50.7594375610

    64449.6640     64449.6578  -0.2267839625  50.2248326580   0.2111110985  49.7188835144   0.1233333200  50.7594375610

    64342.7890     64342.7889  -0.2233540449  50.2249632897   0.2111110985  49.7188835144   0.1233333200  50.7594375610

    64236.6826     64236.6682  -0.2199241272  50.2250939213   0.2111110985  49.7188835144   0.1233333200  50.7594375610

    64131.3078     64131.3425  -0.2164942095  50.2252241342   0.2111110985  49.7188835144   0.1233333200  50.7594375610

    64026.7499     64026.7293  -0.2130642919  50.2253547659   0.2111110985  49.7188835144   0.1233333200  50.7594375610

    63922.9309     63922.9186  -0.2096343742  50.2254849788   0.2111110985  49.7188835144   0.1233333200  50.7594375610

    63819.8956     63819.8711  -0.2062044566  50.2256151917   0.2111110985  49.7188835144   0.1233333200  50.7594375610

    63717.6066     63717.6337  -0.2027745389  50.2257449860   0.2111110985  49.7188835144   0.1233333200  50.7594375610

    63616.1498     63616.1235  -0.1993446213  50.2258751989   0.2111110985  49.7188835144   0.1233333200  50.7594375610

    63515.4468     63515.4310  -0.1959147036  50.2260049931   0.2111110985  49.7188835144   0.1233333200  50.7594375610

    63415.5423     63415.5164  -0.1924847859  50.2261347873   0.2111110985  49.7188835144   0.1233333200  50.7594375610

    63316.3988     63316.4272  -0.1890548683  50.2262641629   0.2111110985  49.7188835144   0.1233333200  50.7594375610

    63218.1028     63218.0796  -0.1856249506  50.2263939571   0.2111110985  49.7188835144   0.1233333200  50.7594375610

    63120.5752     63120.5648  -0.1821950330  50.2265233326   0.2111110985  49.7188835144   0.1233333200  50.7594375610

    63023.8610     63023.8427  -0.1787651153  50.2266527081   0.2111110985  49.7188835144   0.1233333200  50.7594375610

    62927.9432     62927.9389  -0.1753351977  50.2267818743   0.2111110985  49.7188835144   0.1233333200  50.7594375610

    62832.8464     62832.8352  -0.1719052800  50.2269110405   0.2111110985  49.7188835144   0.1233333200  50.7594375610

    62738.5532     62738.5572  -0.1684753623  50.2270399974   0.2111110985  49.7188835144   0.1233333200  50.7594375610

    62645.0884     62645.0866  -0.1650454447  50.2271689543   0.2111110985  49.7188835144   0.1233333200  50.7594375610

    62552.4555     62552.4270  -0.1616155270  50.2272979112   0.2111110985  49.7188835144   0.1233333200  50.7594375610

    62460.6161     62460.6261  -0.1581856094  50.2274264494   0.2111110985  49.7188835144   0.1233333200  50.7594375610

    62369.6160     62369.6436  -0.1547556917  50.2275549876   0.2111110985  49.7188835144   0.1233333200  50.7594375610

    62279.4588     62279.4829  -0.1513257741  50.2276835258   0.2111110985  49.7188835144   0.1233333200  50.7594375610

    62190.1481     62190.1476  -0.1478958564  50.2278120640   0.2111110985  49.7188835144   0.1233333200  50.7594375610

    62101.6664     62101.6636  -0.1444659387  50.2279403929   0.2111110985  49.7188835144   0.1233333200  50.7594375610

    62014.0385     62014.0121  -0.1410360211  50.2280687217   0.2111110985  49.7188835144   0.1233333200  50.7594375610

    61927.2466     61927.2190  -0.1376061034  50.2281968412   0.2111110985  49.7188835144   0.1233333200  50.7594375610

    61841.2731     61841.3101  -0.1341761858  50.2283245420   0.2111110985  49.7188835144   0.1233333200  50.7594375610

    61756.2065     61756.1998  -0.1307462681  50.2284526615   0.2111110985  49.7188835144   0.1233333200  50.7594375610

    61671.9653     61671.9809  -0.1273163505  50.2285803623   0.2111110985  49.7188835144   0.1233333200  50.7594375610

    61588.3170     61588.3173  -0.1238864328  50.2287053416   0.2111110985  49.7188835144   0.1299274713  50.7581634521

    61504.9207     61504.9176  -0.1204565151  50.2288242498   0.2111110985  49.7188835144   0.1299274713  50.7581634521

    61421.9918     61422.0227  -0.1170265975  50.2289391805   0.2111110985  49.7188835144   0.1333573908  50.7574996948

    61339.5318     61339.5617  -0.1135966798  50.2290501337   0.2111110985  49.7188835144   0.1367873102  50.7568359375

    61257.5207     61257.5570  -0.1101667622  50.2291568999   0.2111110985  49.7188835144   0.1402172297  50.7561721802

    61175.4618     61175.4286  -0.1067368445  50.2292649222   0.2191053331  49.7209930420   0.1436471492  50.7555084229

    61093.3400     61093.3127  -0.1033069268  50.2293762940   0.2191053331  49.7209930420   0.1436471492  50.7555084229

    61011.4989     61011.5190  -0.0998770092  50.2294818042   0.2191053331  49.7209930420   0.1505069733  50.7541847229

    60929.3838     60929.3769  -0.0964470915  50.2295902451   0.2225352526  49.7218971252   0.1539368927  50.7535209656

    60847.2867     60847.2912  -0.0930171739  50.2296986861   0.2259651721  49.7228012085   0.1539368927  50.7535209656

    60765.1213     60765.1540  -0.0895872562  50.2298062897   0.2293950915  49.7237052917   0.1573668122  50.7528572083

    60683.0170     60682.9824  -0.0861573386  50.2299143120   0.2328250110  49.7246093750   0.1607967317  50.7521934509

    60600.8874     60600.8656  -0.0827274209  50.2300219156   0.2362549156  49.7255134583   0.1642266512  50.7515296936

    60519.1210     60519.0968  -0.0792975032  50.2301328687   0.2396848351  49.7264175415   0.1642266512  50.7515296936

    60437.1777     60437.1802  -0.0758675856  50.2302360760   0.2396848351  49.7264175415   0.1710864902  50.7502059937

    60354.7814     60354.8043  -0.0724376679  50.2303464012   0.2465446740  49.7282257080   0.1745164096  50.7495422363

    60272.8976     60272.9304  -0.0690077503  50.2304556796   0.2499745935  49.7291297913   0.1745164096  50.7495422363

    60190.8165     60190.8040  -0.0655778326  50.2305628645   0.2534044981  49.7300338745   0.1779463142  50.7488784790

    60108.7322     60108.7327  -0.0621479150  50.2306696308   0.2534044981  49.7300338745   0.1813762337  50.7482147217

    60026.5855     60026.5823  -0.0587179973  50.2307772344   0.2568344176  49.7309379578   0.1848061532  50.7475509644

    59930.3994     59930.4249  -0.0552880796  50.2310259370   0.3665917814  49.7658843994   0.1848061532  50.7475509644

    59831.3867     59831.4019  -0.0518581620  50.2312863629   0.3700217009  49.7671737671   0.1916659921  50.7462272644

    59732.5037     59732.5155  -0.0484282443  50.2315513944   0.3734516203  49.7684669495   0.1950959116  50.7455635071

    59633.7165     59633.7333  -0.0449983267  50.2318155885   0.3734516203  49.7684669495   0.1985258311  50.7448997498

    59534.9591     59534.9662  -0.0415684090  50.2320797826   0.3768815398  49.7697563171   0.2019557506  50.7442359924

    59436.0500     59436.0356  -0.0381384914  50.2323456515   0.3803114593  49.7710494995   0.2053856552  50.7435722351

    59337.6187     59337.6431  -0.0347085737  50.2326090082   0.3803114593  49.7710494995   0.2053856552  50.7435722351

    59238.9154     59238.8940  -0.0312786560  50.2328748770   0.3837413788  49.7723388672   0.2122454941  50.7422485352

    59139.8992     59139.8831  -0.0278487384  50.2331407458   0.3871712983  49.7736320496   0.2152777612  50.7416610718

    59041.5868     59041.6181  -0.0244188207  50.2334007530   0.3871712983  49.7736320496   0.2152777612  50.7416610718

    58942.6800     58942.6460  -0.0209889031  50.2336754143   0.3940311372  49.7762145996   0.2152777612  50.7416610718

    58844.7977     58844.7993  -0.0175589854  50.2339475635   0.3974610567  49.7775039673   0.2152777612  50.7416610718

    58747.1651     58747.1877  -0.0141290678  50.2342255745   0.4008909762  49.7787971497   0.2152777612  50.7416610718

    58650.0562     58650.0600  -0.0106991501  50.2345071443   0.4008909762  49.7787971497   0.2152777612  50.7416610718

    58553.3703     58553.3519  -0.0072692324  50.2347929011   0.4043208957  49.7800865173   0.2152777612  50.7416610718

    58456.9126     58456.9091  -0.0038393148  50.2350843101   0.4077508152  49.7813796997   0.2152777612  50.7416610718

    58360.8869     58360.8705  -0.0004093971  50.2353723696   0.4077508152  49.7813796997   0.2225352526  50.7403717041

    58264.3926     58264.3752   0.0030205205  50.2356612665   0.4111807346  49.7826690674   0.2225352526  50.7403717041

    58162.3147     58162.3114   0.0064504382  50.2360058492   0.4420499802  49.7948188782   0.2277777493  50.7394409180

    58061.0678     58061.0784   0.0098803558  50.2363412208   0.4454798996  49.7962303162   0.2277777493  50.7394409180

    57960.7284     57960.7158   0.0133102735  50.2366765923   0.4454798996  49.7962303162   0.2277777493  50.7394409180

    57860.2070     57860.1929   0.0167401912  50.2370215937   0.4489098191  49.7976417542   0.2277777493  50.7394409180

    57760.0185     57760.0067   0.0201701088  50.2373716195   0.4557696581  49.8004646301   0.2277777493  50.7394409180

    57660.5076     57660.4756   0.0236000265  50.2377237388   0.4557696581  49.8004646301   0.2277777493  50.7394409180

    57561.3090     57561.3101   0.0270299441  50.2380806731   0.4591995776  49.8018760681   0.2277777493  50.7394409180

    57462.5701     57462.5810   0.0304598618  50.2384417942   0.4626294971  49.8032875061   0.2277777493  50.7394409180

    57364.5153     57364.5176   0.0338897795  50.2388050088   0.4626294971  49.8032875061   0.2277777493  50.7394409180

    57266.5001     57266.5354   0.0373196971  50.2391757597   0.4660594165  49.8046989441   0.2277777493  50.7394409180

    57168.9628     57168.9764   0.0407496148  50.2395509070   0.4694893360  49.8061103821   0.2277777493  50.7394409180

    57071.8822     57071.8666   0.0441795324  50.2399302410   0.4729192257  49.8075218201   0.2277777493  50.7394409180

    56975.6062     56975.5723   0.0476094501  50.2403104125   0.4729192257  49.8075218201   0.2277777493  50.7394409180

    56879.2568     56879.2347   0.0510393677  50.2406993765   0.4797790647  49.8103408813   0.2277777493  50.7394409180

    56783.5534     56783.5379   0.0544692854  50.2410908528   0.4797790647  49.8103408813   0.2277777493  50.7394409180

    56688.1102     56688.1217   0.0578992031  50.2414881908   0.4832089841  49.8117523193   0.2277777493  50.7394409180

    56593.1617     56593.1256   0.0613291207  50.2418901343   0.4866389036  49.8131637573   0.2277777493  50.7394409180

    56498.6290     56498.6442   0.0647590384  50.2422958460   0.4900688231  49.8145751953   0.2277777493  50.7394409180

    56404.7505     56404.7723   0.0681889560  50.2427044885   0.4900688231  49.8145751953   0.2277777493  50.7394409180

    56311.0189     56311.0114   0.0716188737  50.2431206674   0.4934987426  49.8159866333   0.2277777493  50.7394409180

    56217.7410     56217.7297   0.0750487913  50.2435410332   0.4969286621  49.8173980713   0.2277777493  50.7394409180

    56125.4000     56125.4340   0.0784787090  50.2439609803   0.4969286621  49.8173980713   0.2277777493  50.7394409180

    56032.5820     56032.5724   0.0819086267  50.2443947444   0.5037884712  49.8202209473   0.2277777493  50.7394409180

    55940.7023     55940.7040   0.0853385443  50.2448280898   0.5072184205  49.8216323853   0.2277777493  50.7394409180

    55849.2916     55849.3289   0.0887684620  50.2452656221   0.5072184205  49.8216323853   0.2277777493  50.7394409180

    55758.2098     55758.2216   0.0921983796  50.2457094347   0.5106483102  49.8230438232   0.2277777493  50.7394409180

    55667.5810     55667.6147   0.0956282973  50.2461574342   0.5140782595  49.8244552612   0.2277777493  50.7394409180

    55577.8138     55577.7875   0.0990582149  50.2466071084   0.5140782595  49.8244552612   0.2277777493  50.7394409180

    55487.9848     55487.9628   0.1024881326  50.2470655751   0.5175081491  49.8258666992   0.2277777493  50.7394409180

    55398.6271     55398.6263   0.1059180503  50.2475284380   0.5209380984  49.8272781372   0.2277777493  50.7394409180

    55309.9567     55309.9428   0.1093479679  50.2479942320   0.5243679881  49.8286857605   0.2277777493  50.7394409180

    55221.5548     55221.5709   0.1127778856  50.2484660970   0.5277979374  49.8300971985   0.2277777493  50.7394409180

    55133.3244     55133.3297   0.1162078032  50.2489392180   0.5312278271  49.8315086365   0.2328250110  50.7389564514

    55045.2246     55045.2119   0.1196377209  50.2494085707   0.5312278271  49.8315086365   0.2362549156  50.7386245728

    54956.9352     54956.9450   0.1230676385  50.2498829477   0.5346577764  49.8329200745   0.2362549156  50.7386245728

    54868.5819     54868.5725   0.1264975562  50.2503560686   0.5380876660  49.8343315125   0.2422222197  50.7380523682

    54781.0221     54781.0186   0.1299274739  50.2508254212   0.5380876660  49.8343315125   0.2422222197  50.7380523682

    54692.7709     54692.7749   0.1333573915  50.2513100563   0.5449475050  49.8371543884   0.2422222197  50.7380523682

    54605.5869     54605.6196   0.1367873092  50.2517938540   0.5483774543  49.8385658264   0.2422222197  50.7380523682

    54519.0491     54519.0266   0.1402172268  50.2522816292   0.5483774543  49.8385658264   0.2422222197  50.7380523682

    54432.6825     54432.6997   0.1436471445  50.2527761034   0.5518073440  49.8399772644   0.2422222197  50.7380523682

    54346.8403     54346.8271   0.1470770621  50.2532756019   0.5552372336  49.8413887024   0.2422222197  50.7380523682

    54261.9666     54261.9678   0.1505069798  50.2537751003   0.5552372336  49.8413887024   0.2422222197  50.7380523682

    54176.7759     54176.7384   0.1539368975  50.2542871594   0.5633332729  49.8447189331   0.2422222197  50.7380523682

    54092.3128     54092.3451   0.1573668151  50.2548008935   0.5633332729  49.8447189331   0.2422222197  50.7380523682

    54008.9375     54008.9313   0.1607967328  50.2553150463   0.5633332729  49.8447189331   0.2422222197  50.7380523682

    53926.5763     53926.5943   0.1642266504  50.2558287804   0.5633332729  49.8447189331   0.2422222197  50.7380523682

    53845.2734     53845.2925   0.1676565681  50.2563425144   0.5633332729  49.8447189331   0.2422222197  50.7380523682

    53765.0333     53765.0305   0.1710864858  50.2568562483   0.5633332729  49.8447189331   0.2422222197  50.7380523682

    53685.8411     53685.8362   0.1745164034  50.2573697729   0.5633332729  49.8447189331   0.2422222197  50.7380523682

    53607.7210     53607.6911   0.1779463211  50.2578832975   0.5633332729  49.8447189331   0.2422222197  50.7380523682

    53530.6580     53530.6228   0.1813762387  50.2583966129   0.5633332729  49.8447189331   0.2422222197  50.7380523682

    53454.6362     53454.6591   0.1848061564  50.2589095096   0.5633332729  49.8447189331   0.2422222197  50.7380523682

    53379.7404     53379.7117   0.1882360740  50.2594228249   0.5633332729  49.8447189331   0.2422222197  50.7380523682

    53305.8949     53305.8779   0.1916659917  50.2599357215   0.5633332729  49.8447189331   0.2422222197  50.7380523682

    53233.1442     53233.1157   0.1950959094  50.2604486181   0.5633332729  49.8447189331   0.2422222197  50.7380523682

    53161.4523     53161.4759   0.1985258270  50.2609610959   0.5633332729  49.8447189331   0.2422222197  50.7380523682

    53090.9045     53090.8699   0.2019557447  50.2614739926   0.5633332729  49.8447189331   0.2422222197  50.7380523682

    53021.2363     53021.2088   0.2053856623  50.2619881454   0.5655270219  49.8455047607   0.2422222197  50.7380523682

    52952.1095     52952.0781   0.2088155800  50.2625073224   0.5689569116  49.8467330933   0.2422222197  50.7380523682

    52883.6850     52883.7144   0.2122454976  50.2630294303   0.5689569116  49.8467330933   0.2422222197  50.7380523682

    52815.5148     52815.5166   0.2156754153  50.2635599119   0.5723868608  49.8479614258   0.2422222197  50.7380523682

    52747.8569     52747.8608   0.2191053330  50.2640954177   0.5758167505  49.8491897583   0.2422222197  50.7380523682

    52680.7150     52680.7510   0.2225352506  50.2646359479   0.5792466998  49.8504180908   0.2422222197  50.7380523682

    52614.1251     52614.1446   0.2259651683  50.2651819212   0.5826765895  49.8516464233   0.2422222197  50.7380523682

    52548.1576     52548.1387   0.2293950859  50.2657325001   0.5858333111  49.8527755737   0.2422222197  50.7380523682

    52483.0600     52483.0633   0.2328250036  50.2662847537   0.5858333111  49.8527755737   0.2422222197  50.7380523682

    52419.1070     52419.1087   0.2362549212  50.2668370073   0.5858333111  49.8527755737   0.2422222197  50.7380523682

    52356.3029     52356.2792   0.2396848389  50.2673892608   0.5858333111  49.8527755737   0.2422222197  50.7380523682

    52294.6105     52294.6251   0.2431147566  50.2679410955   0.5858333111  49.8527755737   0.2422222197  50.7380523682

    52234.0749     52234.1040   0.2465446742  50.2684929306   0.5858333111  49.8527755737   0.2422222197  50.7380523682

    52174.6999     52174.7197   0.2499745919  50.2690447655   0.5858333111  49.8527755737   0.2422222197  50.7380523682

    52116.4897     52116.4760   0.2534045095  50.2695966005   0.5858333111  49.8527755737   0.2422222197  50.7380523682

    52059.4064     52059.4234   0.2568344272  50.2701480167   0.5858333111  49.8527755737   0.2422222197  50.7380523682

    52003.4952     52003.5189   0.2602643448  50.2706994328   0.5858333111  49.8527755737   0.2422222197  50.7380523682

    51948.7599     51948.7663   0.2636942625  50.2712508489   0.5858333111  49.8527755737   0.2422222197  50.7380523682

    51895.2041     51895.1692   0.2671241802  50.2718022651   0.5858333111  49.8527755737   0.2422222197  50.7380523682

    51842.7897     51842.7775   0.2705540978  50.2723532628   0.5858333111  49.8527755737   0.2422222197  50.7380523682

    51791.5617     51791.5484   0.2739840155  50.2729042603   0.5858333111  49.8527755737   0.2422222197  50.7380523682

    51741.5026     51741.5083   0.2774139331  50.2734550485   0.5858333111  49.8527755737   0.2422222197  50.7380523682

    51692.6369     51692.6375   0.2808438508  50.2740058366   0.5858333111  49.8527755737   0.2422222197  50.7380523682

    51644.9466     51644.9624   0.2842737685  50.2745564153   0.5858333111  49.8527755737   0.2422222197  50.7380523682

    51598.4563     51598.4630   0.2877036861  50.2751069941   0.5858333111  49.8527755737   0.2422222197  50.7380523682

    51553.1689     51553.1424   0.2911336038  50.2756575731   0.5858333111  49.8527755737   0.2422222197  50.7380523682

    51509.0452     51509.0501   0.2945635214  50.2762077333   0.5858333111  49.8527755737   0.2422222197  50.7380523682

    51466.1306     51466.1428   0.2979934391  50.2767578934   0.5858333111  49.8527755737   0.2422222197  50.7380523682

    51423.8084     51423.8139   0.3014233567  50.2773019825   0.5858333111  49.8527755737   0.2465446740  50.7382583618

    51382.1847     51382.2165   0.3048532744  50.2778410472   0.5858333111  49.8527755737   0.2499745935  50.7384223938

    51341.1948     51341.1914   0.3082831921  50.2783744596   0.5858333111  49.8527755737   0.2538888454  50.7386093140

    51301.1604     51301.1823   0.3117131097  50.2789053601   0.5858333111  49.8527755737   0.2538888454  50.7386093140

    51262.3413     51262.3644   0.3151430274  50.2794362605   0.5858333111  49.8527755737   0.2538888454  50.7386093140

    51224.7402     51224.7402   0.3185729450  50.2799671608   0.5858333111  49.8527755737   0.2538888454  50.7386093140

    51188.3382     51188.3357   0.3220028627  50.2804978518   0.5858333111  49.8527755737   0.2538888454  50.7386093140

    51153.1592     51153.1301   0.3254327803  50.2810285427   0.5858333111  49.8527755737   0.2538888454  50.7386093140

    51119.1841     51119.1489   0.3288626980  50.2815590243   0.5858333111  49.8527755737   0.2538888454  50.7386093140

    51086.3935     51086.4178   0.3322926157  50.2820890873   0.5858333111  49.8527755737   0.2538888454  50.7386093140

    51054.4140     51054.4298   0.3357225333  50.2826233372   0.5895364285  49.8536834717   0.2538888454  50.7386093140

    51023.1056     51023.1417   0.3391524510  50.2831621928   0.5929663777  49.8545227051   0.2538888454  50.7386093140

    50992.4072     50992.4179   0.3425823686  50.2837069099   0.5963962674  49.8553619385   0.2538888454  50.7386093140

    50962.4942     50962.4926   0.3460122863  50.2842553952   0.5963962674  49.8553619385   0.2538888454  50.7386093140

    50932.9214     50932.9533   0.3494422039  50.2848114169   0.5998262167  49.8562011719   0.2538888454  50.7386093140

    50903.8303     50903.8267   0.3528721216  50.2853747658   0.6066860557  49.8578796387   0.2538888454  50.7386093140

    50875.4894     50875.4851   0.3563020393  50.2859420924   0.6101159453  49.8587188721   0.2538888454  50.7386093140

    50847.8289     50847.8396   0.3597319569  50.2865142339   0.6101159453  49.8587188721   0.2538888454  50.7386093140

    50820.3968     50820.3866   0.3631618746  50.2870957958   0.6169757843  49.8604011536   0.2538888454  50.7386093140

    50793.8790     50793.8896   0.3665917922  50.2876798699   0.6169757843  49.8604011536   0.2538888454  50.7386093140

    50767.9104     50767.9143   0.3700217099  50.2882704336   0.6204056740  49.8612403870   0.2538888454  50.7386093140

    50742.5546     50742.5332   0.3734516275  50.2888668591   0.6238356233  49.8620796204   0.2538888454  50.7386093140

    50717.7869     50717.7726   0.3768815452  50.2894689371   0.6272655129  49.8629188538   0.2538888454  50.7386093140

    50693.6318     50693.6129   0.3803114629  50.2900768766   0.6306954622  49.8637580872   0.2538888454  50.7386093140

    50670.0862     50670.0576   0.3837413805  50.2906906778   0.6341253519  49.8645973206   0.2538888454  50.7386093140

    50647.0895     50647.0643   0.3871712982  50.2913107593   0.6402777433  49.8661041260   0.2538888454  50.7386093140

    50624.8000     50624.7737   0.3906012158  50.2919358650   0.6402777433  49.8661041260   0.2538888454  50.7386093140

    50603.7459     50603.7828   0.3940311335  50.2925605522   0.6402777433  49.8661041260   0.2538888454  50.7386093140

    50584.0160     50584.0016   0.3974610511  50.2931856582   0.6402777433  49.8661041260   0.2538888454  50.7386093140

    50565.5243     50565.5230   0.4008909688  50.2938103453   0.6402777433  49.8661041260   0.2538888454  50.7386093140

    50548.3159     50548.3025   0.4043208865  50.2944350325   0.6402777433  49.8661041260   0.2538888454  50.7386093140

    50532.3701     50532.3642   0.4077508041  50.2950595101   0.6402777433  49.8661041260   0.2538888454  50.7386093140

    50517.7099     50517.6863   0.4111807218  50.2956839879   0.6402777433  49.8661041260   0.2538888454  50.7386093140

    50504.3144     50504.2927   0.4146106394  50.2963082565   0.6402777433  49.8661041260   0.2538888454  50.7386093140

    50492.1844     50492.1843   0.4180405571  50.2969323157   0.6402777433  49.8661041260   0.2538888454  50.7386093140

    50481.3428     50481.3391   0.4214704748  50.2975563748   0.6402777433  49.8661041260   0.2538888454  50.7386093140

    50471.7682     50471.7806   0.4249003924  50.2981802245   0.6402777433  49.8661041260   0.2538888454  50.7386093140

    50463.4834     50463.4867   0.4283303101  50.2988040741   0.6402777433  49.8661041260   0.2538888454  50.7386093140

    50456.4890     50456.4581   0.4317602277  50.2994279240   0.6402777433  49.8661041260   0.2538888454  50.7386093140

    50450.7409     50450.7402   0.4351901454  50.3000513552   0.6402777433  49.8661041260   0.2538888454  50.7386093140

    50446.2840     50446.2883   0.4386200630  50.3006747863   0.6402777433  49.8661041260   0.2538888454  50.7386093140

    50443.1185     50443.1027   0.4420499807  50.3012982173   0.6402777433  49.8661041260   0.2538888454  50.7386093140

    50441.1999     50441.2285   0.4454798984  50.3019212296   0.6402777433  49.8661041260   0.2538888454  50.7386093140

    50440.5953     50440.5982   0.4489098160  50.3025444513   0.6402777433  49.8661041260   0.2538888454  50.7386093140

    50441.2600     50441.2569   0.4523397337  50.3031674638   0.6402777433  49.8661041260   0.2538888454  50.7386093140

    50443.1937     50443.2042   0.4557696513  50.3037902669   0.6402777433  49.8661041260   0.2538888454  50.7386093140

    50446.4186     50446.4176   0.4591995690  50.3044130699   0.6402777433  49.8661041260   0.2538888454  50.7386093140

    50450.9344     50450.8969   0.4626294866  50.3050358729   0.6402777433  49.8661041260   0.2538888454  50.7386093140

    50456.3254     50456.3080   0.4660594043  50.3056618160   0.6444151402  49.8667984009   0.2538888454  50.7386093140

    50462.4693     50462.4966   0.4694893220  50.3062923649   0.6512749791  49.8679542542   0.2538888454  50.7386093140

    50468.7736     50468.7773   0.4729192396  50.3069340091   0.6512749791  49.8679542542   0.2538888454  50.7386093140

    50476.0697     50476.0627   0.4763491573  50.3075781655   0.6547048688  49.8685302734   0.2538888454  50.7386093140

    50483.9976     50483.9999   0.4797790749  50.3082281834   0.6581348181  49.8691062927   0.2538888454  50.7386093140

    50492.5551     50492.5913   0.4832089926  50.3088840629   0.6615647078  49.8696823120   0.2538888454  50.7386093140

    50501.7896     50501.7953   0.4866389102  50.3095462229   0.6649946570  49.8702583313   0.2538888454  50.7386093140

    50511.6538     50511.6584   0.4900688279  50.3102142447   0.6684245467  49.8708343506   0.2538888454  50.7386093140

    50522.1713     50522.1612   0.4934987456  50.3108883375   0.6718544364  49.8714103699   0.2538888454  50.7386093140

    50533.6626     50533.6348   0.4969286632  50.3115653610   0.6718544364  49.8714103699   0.2538888454  50.7386093140

    50544.9146     50544.9429   0.5003585809  50.3122562012   0.6787142754  49.8725662231   0.2538888454  50.7386093140

    50557.3709     50557.4020   0.5037884985  50.3129482976   0.6821442246  49.8731422424   0.2538888454  50.7386093140

    50570.5022     50570.4890   0.5072184162  50.3136466745   0.6855741143  49.8737182617   0.2538888454  50.7386093140

    50584.2820     50584.2499   0.5106483338  50.3143509130   0.6890277267  49.8742980957   0.2538888454  50.7386093140

    50599.0573     50599.0345   0.5140782515  50.3150576636   0.6890277267  49.8742980957   0.2538888454  50.7386093140

    50615.1195     50615.1246   0.5175081692  50.3157642047   0.6890277267  49.8742980957   0.2538888454  50.7386093140

    50632.4901     50632.4970   0.5209380868  50.3164707460   0.6890277267  49.8742980957   0.2538888454  50.7386093140

    50651.1449     50651.1721   0.5243680045  50.3171770781   0.6890277267  49.8742980957   0.2538888454  50.7386093140

    50671.1049     50671.1267   0.5277979221  50.3178834100   0.6890277267  49.8742980957   0.2538888454  50.7386093140

    50692.3688     50692.3593   0.5312278398  50.3185897419   0.6890277267  49.8742980957   0.2538888454  50.7386093140

    50714.8892     50714.9110   0.5346577574  50.3192956549   0.6890277267  49.8742980957   0.2538888454  50.7386093140

    50738.7097     50738.7371   0.5380876751  50.3200015683   0.6890277267  49.8742980957   0.2538888454  50.7386093140

    50763.8285     50763.8357   0.5415175928  50.3207074816   0.6890277267  49.8742980957   0.2538888454  50.7386093140

    50790.2208     50790.2261   0.5449475104  50.3214131855   0.6890277267  49.8742980957   0.2538888454  50.7386093140

    50817.9073     50817.8850   0.5483774281  50.3221188893   0.6890277267  49.8742980957   0.2538888454  50.7386093140

    50846.1318     50846.0997   0.5518073457  50.3228176846   0.6890277267  49.8742980957   0.2602643371  50.7404289246

    50875.1416     50875.1164   0.5552372634  50.3235118746   0.6890277267  49.8742980957   0.2636110783  50.7413864136

    50904.6582     50904.6856   0.5586671811  50.3241989468   0.6890277267  49.8742980957   0.2636110783  50.7413864136

    50935.5017     50935.4680   0.5620970987  50.3248864377   0.6890277267  49.8742980957   0.2636110783  50.7413864136

    50967.5783     50967.5462   0.5655270164  50.3255735097   0.6890277267  49.8742980957   0.2636110783  50.7413864136

    51000.8853     51000.9175   0.5689569340  50.3262601630   0.6890277267  49.8742980957   0.2636110783  50.7413864136

    51035.5121     51035.4948   0.5723868517  50.3269472353   0.6890277267  49.8742980957   0.2636110783  50.7413864136

    51071.3640     51071.3600   0.5758167693  50.3276338888   0.6890277267  49.8742980957   0.2636110783  50.7413864136

    51108.4843     51108.4681   0.5792466870  50.3283205422   0.6890277267  49.8742980957   0.2636110783  50.7413864136

    51146.8240     51146.8581   0.5826766047  50.3290067769   0.6890277267  49.8742980957   0.2636110783  50.7413864136

    51186.4724     51186.4436   0.5861065223  50.3296934302   0.6890277267  49.8742980957   0.2636110783  50.7413864136

    51227.3344     51227.3051   0.5895364400  50.3303796651   0.6890277267  49.8742980957   0.2636110783  50.7413864136

    51269.4068     51269.4393   0.5929663576  50.3310654812   0.6890277267  49.8742980957   0.2636110783  50.7413864136

    51312.7787     51312.7600   0.5963962753  50.3317517160   0.6890277267  49.8742980957   0.2636110783  50.7413864136

    51357.3546     51357.3470   0.5998261929  50.3324375319   0.6890277267  49.8742980957   0.2636110783  50.7413864136

    51398.3204     51398.3355   0.6032561106  50.3331723347   0.7576023936  49.8818740845   0.2636110783  50.7413864136

    51433.1206     51433.1300   0.6066860283  50.3339829209   0.7644622326  49.8828544617   0.2636110783  50.7413864136

    51468.5642     51468.5891   0.6101159459  50.3347997873   0.7644622326  49.8828544617   0.2636110783  50.7413864136

    51504.6960     51504.6741   0.6135458636  50.3356233527   0.7713220716  49.8838348389   0.2636110783  50.7413864136

    51541.5416     51541.5098   0.6169757812  50.3364523610   0.7713220716  49.8838348389   0.2636110783  50.7413864136

    51578.9571     51578.9352   0.6204056989  50.3372884873   0.7781819105  49.8848152161   0.2636110783  50.7413864136

    51617.1624     51617.1964   0.6238356165  50.3381292191   0.7781819105  49.8848152161   0.2636110783  50.7413864136

    51655.9047     51655.9304   0.6272655342  50.3389783247   0.7850417495  49.8857955933   0.2636110783  50.7413864136

    51695.5635     51695.5441   0.6306954519  50.3398316170   0.7850417495  49.8857955933   0.2636110783  50.7413864136

    51735.8603     51735.8573   0.6341253695  50.3406909806   0.7884716392  49.8862838745   0.2636110783  50.7413864136

    51776.5881     51776.5713   0.6375552872  50.3415595555   0.7953314781  49.8872642517   0.2636110783  50.7413864136

    51818.3421     51818.3100   0.6409852048  50.3424308517   0.7953314781  49.8872642517   0.2636110783  50.7413864136

    51860.3680     51860.3757   0.6444151225  50.3433121963   0.8021913171  49.8882446289   0.2636110783  50.7413864136

    51903.5375     51903.5280   0.6478450401  50.3441956347   0.8021913171  49.8882446289   0.2636110783  50.7413864136

    51946.9274     51946.8947   0.6512749578  50.3450903777   0.8090511560  49.8892250061   0.2636110783  50.7413864136

    51991.4926     51991.4885   0.6547048755  50.3459857486   0.8090511560  49.8892250061   0.2636110783  50.7413864136

    52036.2215     52036.1856   0.6581347931  50.3468936801   0.8159109950  49.8902053833   0.2636110783  50.7413864136

    52082.2081     52082.2092   0.6615647108  50.3478011933   0.8159109950  49.8902053833   0.2636110783  50.7413864136

    52128.2510     52128.2654   0.6649946284  50.3487221045   0.8227708340  49.8911857605   0.2636110783  50.7413864136

    52175.4084     52175.4345   0.6684245461  50.3496448996   0.8262007833  49.8916740417   0.2636110783  50.7413864136

    52223.3504     52223.3454   0.6718544637  50.3505735564   0.8330606222  49.8926544189   0.2636110783  50.7413864136

    52271.6332     52271.6516   0.6752843814  50.3515118434   0.8330606222  49.8926544189   0.2636110783  50.7413864136

    52320.9255     52320.8984   0.6787142991  50.3524538984   0.8399204016  49.8936347961   0.2636110783  50.7413864136

    52370.6396     52370.6624   0.6821442167  50.3534043271   0.8399204016  49.8936347961   0.2636110783  50.7413864136

    52421.2818     52421.2544   0.6855741344  50.3543597803   0.8467802405  49.8946151733   0.2636110783  50.7413864136

    52472.4757     52472.4461   0.6890040520  50.3553227700   0.8467802405  49.8946151733   0.2636110783  50.7413864136

    52524.4193     52524.4310   0.6924339697  50.3562912025   0.8536400795  49.8955955505   0.2636110783  50.7413864136

    52577.0960     52577.0587   0.6958638874  50.3572667526   0.8536400795  49.8955955505   0.2636110783  50.7413864136

    52630.5501     52630.5209   0.6992938050  50.3582473274   0.8570700288  49.8960838318   0.2636110783  50.7413864136

    52684.5552     52684.5172   0.7027237227  50.3592362759   0.8639298677  49.8970642090   0.2636110783  50.7413864136

    52739.3706     52739.3894   0.7061536403  50.3602298298   0.8639298677  49.8970642090   0.2636110783  50.7413864136

    52794.7626     52794.7265   0.7095835580  50.3612325950   0.8707897067  49.8980445862   0.2636110783  50.7413864136

    52851.0682     52851.0550   0.7130134756  50.3622387099   0.8707897067  49.8980445862   0.2636110783  50.7413864136

    52907.7996     52907.7801   0.7164433933  50.3632548732   0.8776495457  49.8990249634   0.2636110783  50.7413864136

    52965.5980     52965.5731   0.7198733110  50.3642735486   0.8776495457  49.8990249634   0.2636110783  50.7413864136

    53023.6668     53023.6955   0.7233032286  50.3653031102   0.8845093846  49.9000053406   0.2636110783  50.7413864136

    53082.9610     53082.9611   0.7267331463  50.3663343464   0.8845093846  49.9000053406   0.2636110783  50.7413864136

    53142.4332     53142.4352   0.7301630639  50.3673779338   0.8913692236  49.9009857178   0.2636110783  50.7413864136

    53202.9715     53202.9814   0.7335929816  50.3684240338   0.8947991133  49.9014739990   0.2636110783  50.7413864136

    53264.4694     53264.5073   0.7370228992  50.3694736925   0.8947991133  49.9014739990   0.2636110783  50.7413864136

    53326.0546     53326.0184   0.7404528169  50.3705384238   0.9016589522  49.9024543762   0.2636110783  50.7413864136

    53388.7830     53388.7491   0.7438827346  50.3716039928   0.9085187912  49.9034347534   0.2636110783  50.7413864136

    53451.9710     53451.9789   0.7473126522  50.3726787730   0.9085187912  49.9034347534   0.2636110783  50.7413864136

    53516.0701     53516.1053   0.7507425699  50.3737581586   0.9153786302  49.9044151306   0.2636110783  50.7413864136

    53580.8126     53580.8086   0.7541724875  50.3748459181   0.9153786302  49.9044151306   0.2636110783  50.7413864136

    53646.3260     53646.3051   0.7576024052  50.3759395394   0.9222384691  49.9053955078   0.2636110783  50.7413864136

    53712.5348     53712.5611   0.7610323228  50.3770394409   0.9222384691  49.9053955078   0.2636110783  50.7413864136

    53779.4606     53779.4379   0.7644622405  50.3781472976   0.9290983081  49.9063758850   0.2636110783  50.7413864136

    53847.1841     53847.2187   0.7678921582  50.3792597600   0.9290983081  49.9063758850   0.2636110783  50.7413864136

    53915.6998     53915.7295   0.7713220758  50.3803789213   0.9325281978  49.9068641663   0.2636110783  50.7413864136

    53945.6610     53945.6745   0.7747519935  50.3811480567   0.9393880367  49.9078445435   0.5672221184  50.8477706909

    53952.9795     53952.9507   0.7781819111  50.3817028226   0.9393880367  49.9078445435   0.5672221184  50.8477706909

    53960.5207     53960.5152   0.7816118288  50.3822657529   0.9462478757  49.9088249207   0.5672221184  50.8477706909

    53968.9942     53968.9960   0.7850417464  50.3828309859   0.9462478757  49.9088249207   0.5672221184  50.8477706909

    53977.6982     53977.7246   0.7884716641  50.3834048021   0.9531077147  49.9098052979   0.5672221184  50.8477706909

    53887.6132     53887.5930   0.7919015818  50.3849192077   1.5368624926  50.2988624573   0.5672221184  50.8477706909

    53695.9940     53695.9950   0.7953314994  50.3874033022   1.5368624926  50.2988624573   0.5672221184  50.8477706909

    53502.8386     53502.8601   0.7987614171  50.3899192172   1.5378439426  50.3022918701   0.5672221184  50.8477706909

    53309.3536     53309.3341   0.8021913347  50.3924564854   1.5398069620  50.3091545105   0.5672221184  50.8477706909

    53117.3721     53117.3501   0.8056212524  50.3949971029   1.5407884121  50.3125839233   0.5672221184  50.8477706909

    52925.6203     52925.6077   0.8090511700  50.3975536311   1.5407884121  50.3125839233   0.5672221184  50.8477706909

    52734.0025     52734.0061   0.8124810877  50.4001273255   1.5417699814  50.3160133362   0.5672221184  50.8477706909

    52542.7666     52542.7533   0.8159110054  50.4027165113   1.5427514315  50.3194427490   0.5672221184  50.8477706909

    52351.9402     52351.9093   0.8193409230  50.4053220260   1.5437330008  50.3228721619   0.5723868608  50.8489494324

    52161.8460     52161.8597   0.8227708407  50.4079149802   1.5437330008  50.3228721619   0.5758167505  50.8497314453

    51970.7185     51970.7532   0.8262007583  50.4105188204   1.5447144508  50.3263015747   0.5792466998  50.8505134583

    51779.6863     51779.6919   0.8296306760  50.4131230791   1.5456959009  50.3297309875   0.5826765895  50.8512954712

    51588.7823     51588.8128   0.8330605937  50.4157290125   1.5466774702  50.3331604004   0.5895364285  50.8528594971

    51399.5756     51399.5680   0.8364905113  50.4183144302   1.5466774702  50.3331604004   0.5929663777  50.8536415100

    51208.3136     51208.3046   0.8399204290  50.4209199452   1.5476589203  50.3365936279   0.5963962674  50.8544235229

    50983.0341     50983.0479   0.8433503466  50.4238507830   1.5597915649  50.4018707275   0.5998262167  50.8552055359

    50754.8761     50754.8499   0.8467802643  50.4268109292   1.5597915649  50.4018707275   0.6032561064  50.8559875488

    50528.9190     50528.8846   0.8502101819  50.4297518156   1.5597915649  50.4018707275   0.6101159453  50.8575553894

    50305.1502     50305.1750   0.8536400996  50.4326734421   1.5597915649  50.4018707275   0.6169757843  50.8591194153

    50083.4784     50083.4503   0.8570700173  50.4355657604   1.5597915649  50.4018707275   0.6169757843  50.8591194153

    49863.9787     49863.9711   0.8604999349  50.4384417498   1.5597915649  50.4018707275   0.6238356233  50.8606834412

    49646.6015     49646.6004   0.8639298526  50.4412968046   1.5597915649  50.4018707275   0.6272655129  50.8614654541

    49428.4312     49428.4275   0.8673597702  50.4441640014   1.5607239008  50.4086189270   0.6341253519  50.8630294800

    49210.5964     49210.5901   0.8707896879  50.4470219869   1.5607239008  50.4086189270   0.6375553012  50.8638114929

    48992.6087     48992.6104   0.8742196055  50.4498824845   1.5611977577  50.4120521545   0.6409851909  50.8645935059

    48776.6700     48776.6806   0.8776495232  50.4527245599   1.5611977577  50.4120521545   0.6444151402  50.8653755188

    48558.5523     48558.5604   0.8810794409  50.4555896634   1.5616716146  50.4154815674   0.6512749791  50.8669395447

    48340.4835     48340.4561   0.8845093585  50.4584539293   1.5621453524  50.4189109802   0.6512749791  50.8669395447

    48122.4694     48122.4708   0.8879392762  50.4613161018   1.5626192093  50.4223403931   0.6581348181  50.8685073853

    47903.8667     47903.8631   0.8913691938  50.4641828799   1.5635668039  50.4291992188   0.6622221470  50.8694381714

    47686.4097     47686.4262   0.8947991115  50.4670530074   1.5640405416  50.4326286316   0.6622221470  50.8694381714

    47469.1937     47469.2311   0.8982290291  50.4699436509   1.5640405416  50.4326286316   0.6622221470  50.8694381714

    47254.4529     47254.4593   0.9016589468  50.4728342945   1.5640405416  50.4326286316   0.6622221470  50.8694381714

    47034.8745     47034.8545   0.9050888645  50.4757952782   1.5649881363  50.4394912720   0.6622221470  50.8694381714

    46818.1106     46818.1274   0.9085187821  50.4787529122   1.5654619932  50.4429206848   0.6622221470  50.8694381714

    46601.5963     46601.5926   0.9119486998  50.4817335743   1.5659357309  50.4463500977   0.6622221470  50.8694381714

    46385.3399     46385.3503   0.9153786174  50.4847368456   1.5664095879  50.4497795105   0.6622221470  50.8694381714

    46169.3313     46169.3303   0.9188085351  50.4877639823   1.5668833256  50.4532089233   0.6622221470  50.8694381714

    45954.7545     45954.7471   0.9222384527  50.4908036799   1.5668833256  50.4532089233   0.6622221470  50.8694381714

    45739.1000     45739.0972   0.9256683704  50.4938810597   1.5673571825  50.4566383362   0.6622221470  50.8694381714

    45523.7140     45523.7321   0.9290982881  50.4969835609   1.5678309202  50.4600677490   0.6622221470  50.8694381714

    45308.5867     45308.5503   0.9325282057  50.5001128584   1.5683047771  50.4635009766   0.6622221470  50.8694381714

    45093.7627     45093.7915   0.9359581234  50.5032672773   1.5687785149  50.4669303894   0.6622221470  50.8694381714

    44879.2408     44879.2751   0.9393880410  50.5064493298   1.5692523718  50.4703598022   0.6622221470  50.8694381714

    44665.0105     44664.9938   0.9428179587  50.5096598534   1.5697261095  50.4737892151   0.6622221470  50.8694381714

    44451.0798     44451.1100   0.9462478763  50.5128980105   1.5701999664  50.4772186279   0.6622221470  50.8694381714

    44237.4639     44237.4556   0.9496777940  50.5161663133   1.5706738234  50.4806480408   0.6622221470  50.8694381714

    44024.1507     44024.1578   0.9531077117  50.5194643433   1.5711475611  50.4840774536   0.6622221470  50.8694381714

    43811.1704     43811.1812   0.9565376293  50.5227933564   1.5716214180  50.4875068665   0.6622221470  50.8694381714

    43598.4803     43598.4954   0.9599675470  50.5261546087   1.5720951557  50.4909400940   0.6622221470  50.8694381714

    43386.1839     43386.1561   0.9633974646  50.5295485189   1.5725690126  50.4943695068   0.6622221470  50.8694381714

    43173.3496     43173.3739   0.9668273823  50.5329842982   1.5735166073  50.5012283325   0.6622221470  50.8694381714

    42908.2929     42908.3297   0.9702573000  50.5370028957   1.5748841763  50.5561065674   0.6622221470  50.8694381714

    42638.1052     42638.0923   0.9736872176  50.5411219789   1.5745984316  50.5595359802   0.6622221470  50.8694381714

    42367.7688     42367.7660   0.9771171353  50.5452904676   1.5743125677  50.5629653931   0.6622221470  50.8694381714

    42333.0384     42333.0438   0.9775261965  50.5458171417   1.5740267038  50.5663948059   0.6622221470  50.8694381714

    42113.0594     42113.0614   0.9803063055  50.5492470983   1.5737408400  50.5698280334   0.6622221470  50.8694381714

    42094.1079     42094.1392   0.9805470529  50.5495443693   1.5737408400  50.5698280334   0.6622221470  50.8694381714

    41822.7850     41822.7933   0.9839769706  50.5538267422   1.5734550953  50.5732574463   0.6622221470  50.8694381714

    41554.0059     41553.9881   0.9874068882  50.5577188949   1.5731692314  50.5766868591   0.9393880367  50.9300155640

    41293.7080     41293.7305   0.9908368059  50.5602519761   1.5728833675  50.5801162720   0.9393880367  50.9300155640

    41035.9024     41035.9391   0.9942667236  50.5627616106   1.5728833675  50.5801162720   0.9462478757  50.9303855896

    40775.1984     40775.2220   0.9976966412  50.5653013911   1.5725975037  50.5835456848   0.9462478757  50.9303855896

    40514.9018     40514.8708   1.0011265589  50.5678319602   1.5723117590  50.5869750977   0.9531077147  50.9307556152

    40254.9000     40254.8927   1.0045564765  50.5703700657   1.5720258951  50.5904045105   0.9599675536  50.9311256409

    39996.7204     39996.7262   1.0079863942  50.5728763507   1.5720258951  50.5904045105   0.9599675536  50.9311256409

    39736.3539     39736.3304   1.0114163118  50.5754161312   1.5717400312  50.5938377380   0.9668273926  50.9314956665

    39476.4177     39476.4018   1.0148462295  50.5779408386   1.5714541674  50.5972671509   0.9668273926  50.9314956665

    39216.8292     39216.8410   1.0182761472  50.5804697328   1.5711684227  50.6006965637   0.9702572823  50.9316825867

    38958.1452     38958.1634   1.0217060648  50.5829877413   1.5711684227  50.6006965637   0.9749999046  50.9319381714

    38698.0944     38698.1162   1.0251359825  50.5855266844   1.5708825588  50.6041259766   0.9749999046  50.9319381714

    38438.3124     38438.3302   1.0285659001  50.5880798628   1.5705966949  50.6075553894   0.9749999046  50.9319381714

    38178.7860     38178.7532   1.0319958178  50.5906481140   1.5703108311  50.6109848022   0.9749999046  50.9319381714

    37919.2903     37919.2883   1.0354257354  50.5932326943   1.5703108311  50.6109848022   0.9749999046  50.9319381714

    37659.0907     37659.1004   1.0388556531  50.5958415588   1.5700250864  50.6144142151   0.9749999046  50.9319381714

    37399.1016     37399.1149   1.0422855708  50.5984667521   1.5697392225  50.6178436279   0.9749999046  50.9319381714

    37139.8126     37139.7940   1.0457154884  50.6011045060   1.5697392225  50.6178436279   0.9749999046  50.9319381714

    36882.6650     36882.6602   1.0491454061  50.6037414227   1.5697392225  50.6178436279   0.9749999046  50.9319381714

    36621.1193     36621.1251   1.0525753237  50.6064377936   1.5694533587  50.6212768555   0.9749999046  50.9319381714

    36359.7223     36359.7188   1.0560052414  50.6091530056   1.5691674948  50.6247062683   0.9749999046  50.9319381714

    36098.4858     36098.4507   1.0594351590  50.6118874772   1.5688817501  50.6281356812   0.9749999046  50.9319381714

    35837.3821     35837.3780   1.0628650767  50.6146412086   1.5685958862  50.6315650940   0.9749999046  50.9319381714

    35579.1021     35579.1253   1.0662949944  50.6173907532   1.5685958862  50.6315650940   0.9749999046  50.9319381714

    35317.2674     35317.2927   1.0697249120  50.6201951465   1.5683100224  50.6349945068   0.9749999046  50.9319381714

    35055.5279     35055.5244   1.0731548297  50.6230217303   1.5680241585  50.6384239197   0.9749999046  50.9319381714

    34793.8770     34793.8428   1.0765847473  50.6258709233   1.5677384138  50.6418533325   0.9749999046  50.9319381714

    34532.3036     34532.2731   1.0800146650  50.6287431443   1.5674525499  50.6452865601   0.9749999046  50.9319381714

    34270.7537     34270.7530   1.0834445826  50.6316396494   1.5671666861  50.6487159729   0.9749999046  50.9319381714

    34010.9372     34010.9006   1.0868745003  50.6345462032   1.5671666861  50.6487159729   0.9749999046  50.9319381714

    33748.6040     33748.6268   1.0903044180  50.6375013252   1.5668808222  50.6521453857   0.9749999046  50.9319381714

    33486.2693     33486.2884   1.0937343356  50.6404840808   1.5665949583  50.6555747986   0.9749999046  50.9319381714

    33223.9222     33223.8857   1.0971642533  50.6434953073   1.5663092136  50.6590042114   0.9749999046  50.9319381714

    32961.5317     32961.5131   1.1005941709  50.6465350049   1.5660233498  50.6624336243   0.9749999046  50.9319381714

    32699.0813     32699.0903   1.1040240886  50.6496048481   1.5657374859  50.6658630371   0.9749999046  50.9319381714

    32436.5456     32436.5429   1.1074540063  50.6527065119   1.5654516220  50.6692924500   0.9749999046  50.9319381714

    32173.9394     32173.9369   1.1108839239  50.6558404148   1.5651658773  50.6727256775   0.9749999046  50.9319381714

    31911.1706     31911.1661   1.1143138416  50.6590086505   1.5648800135  50.6761550903   0.9749999046  50.9319381714

    31648.5991     31648.5744   1.1177437592  50.6622091255   1.5648800135  50.6761550903   0.9749999046  50.9319381714

    31385.0310     31385.0116   1.1211736769  50.6654539817   1.5645941496  50.6795845032   0.9749999046  50.9319381714

    31125.6923     31125.7090   1.1246035945  50.6686946510   1.5645941496  50.6795845032   0.9749999046  50.9319381714

    30858.8566     30858.8833   1.1280335122  50.6720450174   1.5641665459  50.6847152710   0.9749999046  50.9319381714

    30600.8845     30600.8634   1.1314634299  50.6753501651   1.5641665459  50.6847152710   0.9749999046  50.9319381714

    30347.1485     30347.1481   1.1348933475  50.6786540567   1.5641665459  50.6847152710   0.9749999046  50.9319381714

    30097.7486     30097.7117   1.1383232652  50.6819579484   1.5641665459  50.6847152710   0.9749999046  50.9319381714

    29852.7930     29852.7896   1.1417531828  50.6852605840   1.5641665459  50.6847152710   0.9749999046  50.9319381714

    29612.3881     29612.3602   1.1451831005  50.6885632195   1.5641665459  50.6847152710   0.9749999046  50.9319381714

    29369.9294     29369.9247   1.1486130181  50.6919311709   1.5642343760  50.6898727417   0.9749999046  50.9319381714

    29128.6238     29128.6601   1.1520429358  50.6953351297   1.5642795563  50.6933021545   0.9749999046  50.9319381714

    28887.3679     28887.3717   1.1554728535  50.6987889128   1.5643246174  50.6967353821   0.9749999046  50.9319381714

    28646.1915     28646.1565   1.1589027711  50.7022937761   1.5643697977  50.7001647949   0.9749999046  50.9319381714

    28405.0890     28405.1257   1.1623326888  50.7058509759   1.5644149780  50.7035942078   0.9749999046  50.9319381714

    28164.9028     28164.8973   1.1657626064  50.7094567438   1.5644443035  50.7058258057   0.9749999046  50.9319381714

    27930.2631     27930.2746   1.1691925241  50.7130641864   1.5644443035  50.7058258057   0.9749999046  50.9319381714

    27701.6064     27701.5691   1.1726224417  50.7166716291   1.5644443035  50.7058258057   0.9749999046  50.9319381714

    27479.0711     27479.0876   1.1760523594  50.7202773970   1.5644443035  50.7058258057   0.9749999046  50.9319381714

    27262.8117     27262.8155   1.1794822771  50.7238831649   1.5644443035  50.7058258057   0.9749999046  50.9319381714

    27052.9702     27052.9798   1.1829121947  50.7274880954   1.5644443035  50.7058258057   0.9749999046  50.9319381714

    27046.4195     27046.4014   1.1830210544  50.7276027694   1.5644443035  50.7058258057   0.9749999046  50.9319381714

    26853.0168     26853.0119   1.1862851704  50.7310327344   1.5644443035  50.7058258057   0.9749999046  50.9319381714

    26849.6922     26849.7266   1.1863421124  50.7310921885   1.5644443035  50.7058258057   0.9749999046  50.9319381714

    26653.1343     26653.1251   1.1897720300  50.7346962817   1.5644443035  50.7058258057   0.9749999046  50.9319381714

    26463.4333     26463.3989   1.1932019477  50.7382995376   1.5644443035  50.7058258057   0.9749999046  50.9319381714

    26280.7258     26280.7298   1.1966318653  50.7419015373   1.5644443035  50.7058258057   0.9749999046  50.9319381714

    26105.1750     26105.1476   1.2000617830  50.7455035371   1.5644443035  50.7058258057   0.9749999046  50.9319381714

    25936.9001     25936.9057   1.2034917007  50.7491042807   1.5644443035  50.7058258057   0.9749999046  50.9319381714

    25776.0646     25776.0324   1.2069216183  50.7527050244   1.5644443035  50.7058258057   0.9749999046  50.9319381714

    25620.2147     25620.1767   1.2103515360  50.7563350764   1.5659742355  50.7104530334   0.9749999046  50.9319381714

    25467.5766     25467.5533   1.2137814536  50.7600187209   1.5659742355  50.7104530334   0.9749999046  50.9319381714

    25313.0990     25313.0632   1.2172113713  50.7638221110   1.5682421923  50.7173118591   0.9749999046  50.9319381714

    25162.4962     25162.4912   1.2206412890  50.7676816057   1.5693762302  50.7207412720   0.9749999046  50.9319381714

    25014.0299     25014.0328   1.2240712066  50.7716248386   1.5705102682  50.7241744995   0.9749999046  50.9319381714

    24992.8895     24992.8673   1.2245527014  50.7721917090   1.5716443062  50.7276039124   0.9749999046  50.9319381714

    24868.4978     24868.5005   1.2274600925  50.7756216639   1.5727782249  50.7310333252   0.9749999046  50.9319381714

    24866.7448     24866.7168   1.2275011243  50.7756710695   1.5727782249  50.7310333252   0.9749999046  50.9319381714

    24722.0529     24722.0822   1.2309310419  50.7798085753   1.5739122629  50.7344627380   0.9749999046  50.9319381714

    24580.1499     24580.1827   1.2343609596  50.7840448921   1.5750463009  50.7378921509   0.9749999046  50.9319381714

    24441.3245     24441.3341   1.2377908772  50.7883850442   1.5761803389  50.7413215637   0.9749999046  50.9319381714

    24410.7829     24410.7812   1.2385193998  50.7893413033   1.5773142576  50.7447509766   0.9749999046  50.9319381714

    24306.1261     24306.1499   1.2411429183  50.7927712522   1.5784482956  50.7481842041   0.9749999046  50.9319381714

    24303.0638     24303.0659   1.2412207949  50.7928742503   1.5784482956  50.7481842041   0.9749999046  50.9319381714

    24169.5638     24169.5336   1.2446507126  50.7974672921   1.5795823336  50.7516136169   0.9749999046  50.9319381714

    24040.1588     24040.1491   1.2480806302  50.8021851036   1.5807163715  50.7550430298   0.9749999046  50.9319381714

    24015.5264     24015.5470   1.2486814520  50.8030609709   1.5818502903  50.7584724426   0.9749999046  50.9319381714

    23926.3421     23926.3233   1.2510839016  50.8064909221   1.5829843283  50.7619018555   0.9749999046  50.9319381714

    23910.9865     23911.0081   1.2515105479  50.8071030494   1.5829843283  50.7619018555   0.9749999046  50.9319381714

    23789.0524     23789.0369   1.2549404655  50.8121348794   1.5841183662  50.7653312683   0.9749999046  50.9319381714

    23759.2859     23759.2750   1.2557259301  50.8133507282   1.5852524042  50.7687606812   0.9749999046  50.9319381714

    23681.3741     23681.3924   1.2579659276  50.8167806751   1.5863863230  50.7721900940   0.9749999046  50.9319381714

    23667.9326     23667.9464   1.2583703832  50.8174020136   1.5863863230  50.7721900940   0.9749999046  50.9319381714

    23555.4956     23555.4785   1.2618003008  50.8228039665   1.5875203609  50.7756233215   0.9749999046  50.9319381714

    23536.7890     23536.7919   1.2622849358  50.8236404740   1.5897884369  50.7824821472   0.9749999046  50.9319381714

    23469.9024     23469.9017   1.2643624812  50.8270704256   1.5909223557  50.7859115601   0.9749999046  50.9319381714

    23442.0488     23442.0744   1.2652302185  50.8285383601   1.5909223557  50.7859115601   0.9749999046  50.9319381714

    23406.6865     23406.6851   1.2663872714  50.8305003243   1.5920563936  50.7893409729   0.9749999046  50.9319381714

    23347.1187     23347.1124   1.2683595159  50.8339302637   1.5931904316  50.7927703857   0.9749999046  50.9319381714

    23337.9910     23337.9569   1.2686601362  50.8344661889   1.5931904316  50.7927703857   0.9749999046  50.9319381714

    23240.9455     23240.9091   1.2720900538  50.8406728659   1.5943244696  50.7961997986   0.9749999046  50.9319381714

    23238.8349     23238.8253   1.2721474145  50.8407900507   1.5954583883  50.7996292114   0.9749999046  50.9319381714

    23190.0267     23190.0442   1.2739632779  50.8442200067   1.5965924263  50.8030624390   0.9749999046  50.9319381714

    23150.5308     23150.5512   1.2755199715  50.8472295690   1.5965924263  50.8030624390   0.9749999046  50.9319381714

    23145.4448     23145.4487   1.2757372722  50.8476498905   1.5965924263  50.8030624390   0.9749999046  50.9319381714

    23103.0899     23103.0829   1.2774396703  50.8510798426   1.5986108780  50.8091659546   0.9749999046  50.9319381714

    23069.9276     23069.9120   1.2789498891  50.8541538827   1.5986108780  50.8091659546   0.9749999046  50.9319381714

    23066.4324     23066.4400   1.2791249020  50.8545097247   1.5986108780  50.8091659546   0.9749999046  50.9319381714

    23036.6681     23036.6509   1.2808101338  50.8579396772   1.5986108780  50.8091659546   0.9749999046  50.9319381714

    23015.1405     23015.1326   1.2823798068  50.8611334636   1.5986108780  50.8091659546   0.9749999046  50.9319381714

    23011.9440     23011.9480   1.2824681506  50.8613695575   1.6002204418  50.8133506775   0.9749999046  50.9319381714

    22990.6762     22990.6975   1.2840746684  50.8647995101   1.6015396118  50.8167800903   0.9749999046  50.9319381714

    22972.9109     22972.8879   1.2856301060  50.8682294405   1.6028587818  50.8202095032   0.9749999046  50.9319381714

    22971.0013     22971.0124   1.2858097244  50.8686330590   1.6028587818  50.8202095032   0.9749999046  50.9319381714

    22958.5606     22958.5610   1.2871357192  50.8716593394   1.6041779518  50.8236389160   0.9749999046  50.9319381714

    22947.6060     22947.6024   1.2885904615  50.8750892742   1.6054972410  50.8270721436   0.9749999046  50.9319381714

    22943.9508     22943.9406   1.2892396421  50.8766518315   1.6054972410  50.8270721436   0.9749999046  50.9319381714

    22940.0979     22940.1004   1.2899962170  50.8785191630   1.6068164110  50.8305015564   0.9749999046  50.9319381714

    22935.9895     22935.9687   1.2913523575  50.8819491039   1.6081355810  50.8339309692   0.9749999046  50.9319381714

    22935.2351     22935.2112   1.2926595112  50.8853790290   1.6094547510  50.8373603821   0.9749999046  50.9319381714

    22935.2354     22935.2205   1.2926695598  50.8854058252   1.6094547510  50.8373603821   0.9749999046  50.9319381714

    22937.8133     22937.8165   1.2939180967  50.8888089262   1.6107740402  50.8407897949   0.9749999046  50.9319381714

    22943.7372     22943.7142   1.2951276953  50.8922388602   1.6120932102  50.8442192078   0.9749999046  50.9319381714

    22951.8977     22951.9289   1.2960994774  50.8950608426   1.6120932102  50.8442192078   0.9749999046  50.9319381714

    22795.4928     22795.4942   1.2995293951  50.8980917477   1.6134123802  50.8476486206   1.2624998093  51.1016616821

    22609.8704     22609.8627   1.3029593127  50.9000336371   1.6147315502  50.8510780334   1.2624998093  51.1016616821

    22428.4811     22428.4652   1.3063892304  50.9019654778   1.6147315502  50.8510780334   1.2624998093  51.1016616821

    22243.4295     22243.4045   1.3098191480  50.9039597037   1.6160508394  50.8545112610   1.2624998093  51.1016616821

    22059.6088     22059.6242   1.3132490657  50.9059723517   1.6173700094  50.8579406738   1.2624998093  51.1016616821

    21876.9691     21876.9438   1.3166789834  50.9080059347   1.6186891794  50.8613700867   1.2624998093  51.1016616821

    21695.4793     21695.5094   1.3201089010  50.9100600333   1.6200083494  50.8647994995   1.2624998093  51.1016616821

    21515.6112     21515.6073   1.3235388187  50.9121329730   1.6200083494  50.8647994995   1.2624998093  51.1016616821

    21334.8772     21334.8856   1.3269687363  50.9142473633   1.6213276386  50.8682289124   1.2624998093  51.1016616821

    21155.3205     21155.2920   1.3303986540  50.9163864560   1.6226468086  50.8716583252   1.2624998093  51.1016616821

    20978.5440     20978.5319   1.3338285716  50.9185355977   1.6226468086  50.8716583252   1.2624998093  51.1016616821

    20799.2013     20799.2162   1.3372584893  50.9207458681   1.6249997616  50.8777770996   1.2624998093  51.1016616821

    20622.8285     20622.8645   1.3406884070  50.9229674430   1.6249997616  50.8777770996   1.2624998093  51.1016616821

    20450.7911     20450.8060   1.3441183246  50.9251890183   1.6249997616  50.8777770996   1.2624998093  51.1016616821

    20283.1863     20283.1942   1.3475482423  50.9274101747   1.6249997616  50.8777770996   1.2624998093  51.1016616821

    20120.1228     20120.1382   1.3509781599  50.9296309123   1.6249997616  50.8777770996   1.2624998093  51.1016616821

    19961.7097     19961.7473   1.3544080776  50.9318512314   1.6249997616  50.8777770996   1.2624998093  51.1016616821

    19808.0711     19808.0875   1.3578379953  50.9340715503   1.6249997616  50.8777770996   1.2624998093  51.1016616821

    19659.3032     19659.3129   1.3612679129  50.9362914506   1.6249997616  50.8777770996   1.2624998093  51.1016616821

    19515.5151     19515.5330   1.3646978306  50.9385109324   1.6249997616  50.8777770996   1.2624998093  51.1016616821

    19376.8323     19376.8139   1.3681277482  50.9407304139   1.6249997616  50.8777770996   1.2624998093  51.1016616821

    19243.3297     19243.3499   1.3715576659  50.9429490582   1.6249997616  50.8777770996   1.2624998093  51.1016616821

    19114.8390     19114.8304   1.3749875835  50.9451605848   1.6249997616  50.8777770996   1.2652301788  51.1024208069

    18990.6929     18990.6968   1.3784175012  50.9473486644   1.6249997616  50.8777770996   1.2720900774  51.1043319702

    18869.5802     18869.6129   1.3818474189  50.9494856640   1.6249997616  50.8777770996   1.2755199671  51.1052856445

    18752.1554     18752.1765   1.3852773365  50.9515883308   1.6249997616  50.8777770996   1.2789498568  51.1062393188

    18638.3436     18638.3746   1.3887072542  50.9536566648   1.6249997616  50.8777770996   1.2823798656  51.1071929932

    18528.2419     18528.2513   1.3921371718  50.9556940160   1.6249997616  50.8777770996   1.2858097553  51.1081504822

    18422.0129     18422.0313   1.3955670895  50.9577045705   1.6249997616  50.8777770996   1.2926695347  51.1100578308

    18318.2741     18318.2458   1.3989970071  50.9596640451   1.6249997616  50.8777770996   1.2926695347  51.1100578308

    18218.4797     18218.4833   1.4024269248  50.9616009102   1.6249997616  50.8777770996   1.2995294333  51.1119651794

    18121.9199     18121.9142   1.4058568425  50.9635034427   1.6249997616  50.8777770996   1.3029593229  51.1129226685

    18028.5362     18028.5104   1.4092867601  50.9653720612   1.6249997616  50.8777770996   1.3063892126  51.1138763428

    17938.4009     17938.3969   1.4127166778  50.9672092777   1.6249997616  50.8777770996   1.3098191023  51.1148300171

    17851.4954     17851.4771   1.4161465954  50.9690159300   1.6249997616  50.8777770996   1.3132491112  51.1157836914

    17767.9134     17767.8826   1.4195765131  50.9707945297   1.6249997616  50.8777770996   1.3166790009  51.1167411804

    17687.5409     17687.5655   1.4230064307  50.9725442401   1.6249997616  50.8777770996   1.3235387802  51.1186485291

    17609.8330     17609.8191   1.4264363484  50.9742579427   1.6249997616  50.8777770996   1.3269687891  51.1196022034

    17535.1568     17535.1313   1.4298662661  50.9759423372   1.6249997616  50.8777770996   1.3303986788  51.1205558777

    17463.6231     17463.6251   1.4332961837  50.9775999352   1.6249997616  50.8777770996   1.3338285685  51.1215133667

    17394.9035     17394.9007   1.4367261014  50.9792269691   1.6249997616  50.8777770996   1.3372584581  51.1224670410

    17329.1089     17329.0852   1.4401560190  50.9808259504   1.6249997616  50.8777770996   1.3406883478  51.1234207153

    17266.1756     17266.1695   1.4435859367  50.9823968795   1.6249997616  50.8777770996   1.3441183567  51.1243743896

    17206.2627     17206.2446   1.4470158543  50.9839426871   1.6249997616  50.8777770996   1.3475482464  51.1253318787

    17148.9597     17148.9946   1.4504457720  50.9854587676   1.6249997616  50.8777770996   1.3509781361  51.1262855530

    17094.3926     17094.4179   1.4538756897  50.9869476333   1.6249997616  50.8777770996   1.3558331728  51.1276359558

    17043.4061     17043.4380   1.4573056073  50.9884205885   1.6249997616  50.8777770996   1.3558331728  51.1276359558

    16997.2781     16997.2813   1.4607355250  50.9898935441   1.6249997616  50.8777770996   1.3558331728  51.1276359558

    16956.0132     16956.0285   1.4641654426  50.9913660806   1.6249997616  50.8777770996   1.3558331728  51.1276359558

    16912.9476     16912.9410   1.4675953603  50.9929068640   1.6322313547  50.8820381165   1.3558331728  51.1276359558

    16875.1588     16875.1909   1.4710252779  50.9944447164   1.6322313547  50.8820381165   1.3558331728  51.1276359558

    16838.6378     16838.6298   1.4744551956  50.9960227633   1.6356613636  50.8840560913   1.3558331728  51.1276359558

    16804.3346     16804.3677   1.4778851133  50.9976309559   1.6390912533  50.8860778809   1.3558331728  51.1276359558

    16772.5576     16772.5254   1.4813150309  50.9992692942   1.6425211430  50.8880996704   1.3558331728  51.1276359558

    16743.4371     16743.4218   1.4847449486  51.0009356849   1.6459510326  50.8901176453   1.3558331728  51.1276359558

    16716.7194     16716.7478   1.4881748662  51.0026347334   1.6493810415  50.8921394348   1.3558331728  51.1276359558

    16692.6618     16692.6763   1.4916047839  51.0043660213   1.6528109312  50.8941612244   1.3558331728  51.1276359558

    16671.4699     16671.4555   1.4950347016  51.0061282922   1.6562408209  50.8961791992   1.3558331728  51.1276359558

    16652.8530     16652.8445   1.4984646192  51.0079257332   1.6596707106  50.8982009888   1.3558331728  51.1276359558

    16637.0529     16637.0660   1.5018945369  51.0097575068   1.6631007195  50.9002227783   1.3558331728  51.1276359558

    16626.1411     16626.1136   1.5053244545  51.0116022599   1.6631007195  50.9002227783   1.3558331728  51.1276359558

    16614.3644     16614.3853   1.5087543722  51.0135265643   1.6699604988  50.9042625427   1.3558331728  51.1276359558

    16609.2950     16609.2615   1.5121842898  51.0154462629   1.6699604988  50.9042625427   1.3558331728  51.1276359558

    16603.8432     16603.8422   1.5156142075  51.0174450945   1.6768202782  50.9083023071   1.3558331728  51.1276359558

    16603.2488     16603.2780   1.5190441252  51.0194636043   1.6802502871  50.9103240967   1.3558331728  51.1276359558

    16607.7411     16607.7572   1.5224740428  51.0215005367   1.6802502871  50.9103240967   1.3558331728  51.1276359558

    16611.9236     16611.9281   1.5259039605  51.0236182764   1.6871100664  50.9143638611   1.3612679243  51.1310462952

    16617.8303     16617.7967   1.5293338781  51.0256698627   1.6871100664  50.9143638611   1.3612679243  51.1310462952

    16622.5171     16622.4977   1.5327637958  51.0277963951   1.6939699650  50.9184036255   1.3688888550  51.1358261108

    16625.6308     16625.6498   1.5361937134  51.0298605422   1.6973998547  50.9204254150   1.3688888550  51.1358261108

    16632.1877     16632.1573   1.5396236311  51.0319669773   1.7008297443  50.9224472046   1.3688888550  51.1358261108

    16642.3666     16642.3408   1.5430535488  51.0341140254   1.7042596340  50.9244651794   1.3688888550  51.1358261108

    16655.9999     16655.9841   1.5464834664  51.0363071293   1.7076896429  50.9264869690   1.3688888550  51.1358261108

    16673.3275     16673.3631   1.5499133841  51.0385454522   1.7111195326  50.9285087585   1.3688888550  51.1358261108

    16694.6775     16694.6901   1.5533433017  51.0408289936   1.7145494223  50.9305267334   1.3688888550  51.1358261108

    16719.8491     16719.8333   1.5567732194  51.0431627777   1.7179793119  50.9325485229   1.3688888550  51.1358261108

    16749.1075     16749.0900   1.5602031370  51.0455459677   1.7214093208  50.9345703125   1.3688888550  51.1358261108

    16782.1546     16782.1833   1.5636330547  51.0479710267   1.7248392105  50.9365882874   1.3715577126  51.1381149292

    16814.8110     16814.7862   1.5670629724  51.0504094837   1.7316989899  50.9406318665   1.3749876022  51.1410522461

    16848.7555     16848.7749   1.5704928900  51.0528328679   1.7316989899  50.9406318665   1.3784174919  51.1439933777

    16882.4223     16882.4126   1.5739228077  51.0552633700   1.7351288795  50.9426498413   1.3818473816  51.1469345093

    16915.1902     16915.2037   1.5773527253  51.0577043391   1.7395831347  50.9452743530   1.3852773905  51.1498718262

    16950.6378     16950.6411   1.5807826430  51.0600628261   1.7395831347  50.9452743530   1.3852773905  51.1498718262

    16991.1001     16991.0762   1.5842125606  51.0623932610   1.7395831347  50.9452743530   1.3902776241  51.1541595459

    17034.1845     17034.1549   1.5876424783  51.0646701033   1.7395831347  50.9452743530   1.3902776241  51.1541595459

    17084.2876     17084.2665   1.5910723960  51.0669465268   1.7395831347  50.9452743530   1.3902776241  51.1541595459

    17141.3453     17141.3469   1.5945023136  51.0692225319   1.7395831347  50.9452743530   1.3902776241  51.1541595459

    17205.3238     17205.2991   1.5979322313  51.0714985368   1.7395831347  50.9452743530   1.3902776241  51.1541595459

    17276.1073     17276.0706   1.6013621489  51.0737741229   1.7395831347  50.9452743530   1.3902776241  51.1541595459

    17353.6100     17353.5754   1.6047920666  51.0760492906   1.7395831347  50.9452743530   1.3902776241  51.1541595459

    17437.7397     17437.7212   1.6082219842  51.0783240394   1.7395831347  50.9452743530   1.3902776241  51.1541595459

    17528.3985     17528.4098   1.6116519019  51.0805983695   1.7395831347  50.9452743530   1.3902776241  51.1541595459

    17624.1894     17624.2164   1.6150818196  51.0828588830   1.7395831347  50.9452743530   1.3920854330  51.1563415527

    17721.6316     17721.6324   1.6185117372  51.0850980431   1.7419887781  50.9461402893   1.3949258327  51.1597709656

    17819.4438     17819.4637   1.6219416549  51.0873426461   1.7454186678  50.9473762512   1.3949258327  51.1597709656

    17915.8356     17915.8394   1.6253715725  51.0895709204   1.7488485575  50.9486122131   1.3983333111  51.1638870239

    18014.7404     18014.7372   1.6288014902  51.0918477626   1.7557084560  50.9510803223   1.3983333111  51.1638870239

    18118.3307     18118.3168   1.6322314079  51.0941555880   1.7591383457  50.9523162842   1.3983333111  51.1638870239

    18226.2610     18226.2778   1.6356613255  51.0965023519   1.7625682354  50.9535484314   1.3983333111  51.1638870239

    18337.9999     18338.0079   1.6390912432  51.0989043828   1.7688887119  50.9558258057   1.3983333111  51.1638870239

    18455.2686     18455.2738   1.6425211608  51.1013244173   1.7688887119  50.9558258057   1.3983333111  51.1638870239

    18578.7869     18578.7983   1.6459510785  51.1037440335   1.7688887119  50.9558258057   1.3983333111  51.1638870239

    18708.4285     18708.4549   1.6493809961  51.1061632308   1.7688887119  50.9558258057   1.3983333111  51.1638870239

    18844.1066     18844.0993   1.6528109138  51.1085824279   1.7688887119  50.9558258057   1.3983333111  51.1638870239

    18985.6066     18985.6317   1.6562408315  51.1110007879   1.7688887119  50.9558258057   1.3983333111  51.1638870239

    19131.9225     19131.9274   1.6596707491  51.1134484563   1.7728580236  50.9569816589   1.3983333111  51.1638870239

    19289.3101     19289.2923   1.6631006668  51.1160041468   1.7797179222  50.9589767456   1.4012063742  51.1700630188

    19435.3153     19435.2949   1.6665305844  51.1184384168   1.7797179222  50.9589767456   1.4012063742  51.1700630188

    19585.0466     19585.0131   1.6699605021  51.1209321413   1.7865777016  50.9609718323   1.4012063742  51.1700630188

    19739.1428     19739.1269   1.6733904197  51.1234560114   1.7900075912  50.9619712830   1.4043979645  51.1769218445

    19891.6386     19891.6557   1.6768203374  51.1259539225   1.7927777767  50.9627761841   1.4059938192  51.1803512573

    20040.8188     20040.8337   1.6802502551  51.1283660021   1.7927777767  50.9627761841   1.4059938192  51.1803512573

    20195.4244     20195.4537   1.6836801727  51.1307789191   1.7927777767  50.9627761841   1.4076387882  51.1838874817

    20350.0871     20350.0601   1.6871100904  51.1331420117   1.7927777767  50.9627761841   1.4076387882  51.1838874817

    20509.6963     20509.6801   1.6905400080  51.1355042669   1.7927777767  50.9627761841   1.4076387882  51.1838874817

    20674.1774     20674.1818   1.6939699257  51.1378661037   1.7927777767  50.9627761841   1.4076387882  51.1838874817

    20843.4569     20843.4366   1.6973998433  51.1402279403   1.7927777767  50.9627761841   1.4076387882  51.1838874817

    21016.7586     21016.7438   1.7008297610  51.1426136421   1.7968674898  50.9636573792   1.4076387882  51.1838874817

    21193.7694     21193.7864   1.7042596787  51.1450370265   1.8002973795  50.9644012451   1.4076387882  51.1838874817

    21374.6133     21374.5937   1.7076895963  51.1474997677   1.8071571589  50.9658813477   1.4076387882  51.1838874817

    21559.3193     21559.3520   1.7111195140  51.1499960040   1.8105871677  50.9666213989   1.4076387882  51.1838874817

    21748.0468     21748.0496   1.7145494316  51.1525286666   1.8140170574  50.9673614502   1.4076387882  51.1838874817

    21940.7612     21940.7470   1.7179793493  51.1550973368   1.8174469471  50.9681015015   1.4076387882  51.1838874817

    22137.3444     22137.3754   1.7214092669  51.1577099694   1.8243068457  50.9695816040   1.4076387882  51.1838874817

    22337.3197     22337.3263   1.7248391846  51.1603510728   1.8277367353  50.9703216553   1.4083089828  51.1872100830

    22537.5056     22537.5423   1.7282691023  51.1629921763   1.8311666250  50.9710617065   1.4090003967  51.1906433105

    22737.8030     22737.7962   1.7316990199  51.1656362109   1.8345965147  50.9718055725   1.4096918106  51.1940727234

    22938.0985     22938.0968   1.7351289376  51.1682856884   1.8414564133  50.9732856750   1.4103832245  51.1975021362

    23138.8855     23138.8789   1.7385588552  51.1709339096   1.8448863029  50.9740257263   1.4111108780  51.2011108398

    23335.5956     23335.6305   1.7419887729  51.1735415178   1.8483161926  50.9747657776   1.4111108780  51.2011108398

    23536.2506     23536.2541   1.7454186905  51.1761847150   1.8517460823  50.9755058289   1.4111108780  51.2011108398

    23740.6630     23740.6638   1.7488486082  51.1788748055   1.8586059809  50.9769859314   1.4111108780  51.2011108398

    23949.1393     23949.1261   1.7522785259  51.1815954604   1.8620358706  50.9777259827   1.4111108780  51.2011108398

    24169.0952     24169.0834   1.7557084435  51.1844291618   1.8688957691  50.9792098999   1.4119530916  51.2077903748

    24376.5709     24376.5494   1.7591383612  51.1871339063   1.8688957691  50.9792098999   1.4119530916  51.2077903748

    24587.7797     24587.7716   1.7625682788  51.1898909875   1.8757555485  50.9806900024   1.4119530916  51.2077903748

    24800.9906     24801.0063   1.7659981965  51.1926556050   1.8791854382  50.9814300537   1.4123854637  51.2112197876

    25014.3145     25014.3189   1.7694281142  51.1954252468   1.8860453367  50.9829101563   1.4128179550  51.2146530151

    25227.7356     25227.6999   1.7728580318  51.1981948885   1.8894752264  50.9836502075   1.4132503271  51.2180824280

    25441.1941     25441.1895   1.7762879495  51.2009628553   1.8929051161  50.9843902588   1.4136826992  51.2215118408

    25653.6274     25653.6645   1.7797178671  51.2037190991   1.8963351250  50.9851303101   1.4136826992  51.2215118408

    25868.3306     25868.3217   1.7831477848  51.2065084194   1.9031949043  50.9866142273   1.4145475626  51.2283706665

    26082.0418     26082.0313   1.7865777024  51.2092797360   1.9066247940  50.9873542786   1.4149799347  51.2318000793

    26295.8260     26295.8261   1.7900076201  51.2120497963   1.9100546837  50.9880943298   1.4154124260  51.2352294922

    26509.7247     26509.7160   1.7934375378  51.2148190193   1.9134846926  50.9888343811   1.4158447981  51.2386589050

    26719.3132     26719.3237   1.7968674554  51.2175099472   1.9134846926  50.9888343811   1.4158447981  51.2386589050

    26933.4177     26933.4070   1.8002973731  51.2202071555   1.9134846926  50.9888343811   1.4162771702  51.2420921326

    27147.8898     27147.8999   1.8037272907  51.2228725432   1.9134846926  50.9888343811   1.4167096615  51.2455215454

    27362.8741     27362.8501   1.8071572084  51.2255086224   1.9134846926  50.9888343811   1.4171420336  51.2489509583

    27574.9276     27574.9448   1.8105871260  51.2280844101   1.9134846926  50.9888343811   1.4171420336  51.2489509583

    27789.8606     27789.8974   1.8140170437  51.2306551737   1.9134846926  50.9888343811   1.4175744057  51.2523803711

    28005.3285     28005.2956   1.8174469614  51.2331999783   1.9134846926  50.9888343811   1.4180068970  51.2558097839

    28221.1867     28221.1799   1.8208768790  51.2357184053   1.9134846926  50.9888343811   1.4184392691  51.2592391968

    28434.9308     28434.9404   1.8243067967  51.2381882642   1.9134846926  50.9888343811   1.4184392691  51.2592391968

    28650.6874     28650.7201   1.8277367143  51.2406484934   1.9134846926  50.9888343811   1.4188717604  51.2626686096

    28866.9659     28866.9923   1.8311666320  51.2430861130   1.9134846926  50.9888343811   1.4193041325  51.2660980225

    29082.4491     29082.4519   1.8345965496  51.2454898186   1.9134846926  50.9888343811   1.4193041325  51.2660980225

    29298.6085     29298.5974   1.8380264673  51.2478738460   1.9134846926  50.9888343811   1.4197365046  51.2695312500

    29515.1864     29515.2198   1.8414563850  51.2502365200   1.9134846926  50.9888343811   1.4201689959  51.2729606628

    29732.3860     29732.3589   1.8448863026  51.2525803527   1.9134846926  50.9888343811   1.4206013680  51.2763900757

    29948.4354     29948.4533   1.8483162203  51.2548898531   1.9134846926  50.9888343811   1.4206013680  51.2763900757

    30165.4280     30165.4191   1.8517461379  51.2571846992   1.9134846926  50.9888343811   1.4210337400  51.2798194885

    30386.9483     30386.9686   1.8551760556  51.2594979674   1.9134846926  50.9888343811   1.4218986034  51.2866783142

    30600.9813     30600.9800   1.8586059732  51.2617212174   1.9134846926  50.9888343811   1.4218986034  51.2866783142

    30819.6075     30819.5913   1.8620358909  51.2639645645   1.9134846926  50.9888343811   1.4223309755  51.2901077271

    31038.8013     31038.7933   1.8654658086  51.2661920010   1.9134846926  50.9888343811   1.4227634668  51.2935409546

    31253.6884     31253.6978   1.8688957262  51.2683599838   1.9134846926  50.9888343811   1.4227634668  51.2935409546

    31472.7391     31472.7297   1.8723256439  51.2705455515   1.9134846926  50.9888343811   1.4231958389  51.2969703674

    31689.0421     31689.0630   1.8757555615  51.2726867377   1.9134846926  50.9888343811   1.4231958389  51.2969703674

    31907.9304     31907.9360   1.8791854792  51.2748321112   1.9134846926  50.9888343811   1.4236282110  51.3003997803

    32127.4092     32127.3992   1.8826153968  51.2769640863   1.9134846926  50.9888343811   1.4240607023  51.3038291931

    32344.2717     32344.2608   1.8860453145  51.2790541924   1.9134846926  50.9888343811   1.4240607023  51.3038291931

    32563.5871     32563.5790   1.8894752322  51.2811484854   1.9134846926  50.9888343811   1.4244930744  51.3072586060

    32781.5929     32781.6009   1.8929051498  51.2832134698   1.9134846926  50.9888343811   1.4244930744  51.3072586060

    33000.7606     33000.7563   1.8963350675  51.2852717556   1.9134846926  50.9888343811   1.4249254465  51.3106880188

    33220.5392     33220.5415   1.8997649851  51.2873187364   1.9134846926  50.9888343811   1.4253579378  51.3141174316

    33438.7951     33438.8194   1.9031949028  51.2893355715   1.9134846926  50.9888343811   1.4253579378  51.3141174316

    33658.4715     33658.4624   1.9066248205  51.2913490572   1.9134846926  50.9888343811   1.4257903099  51.3175468445

    33877.6700     33877.6846   1.9100547381  51.2933424454   1.9134846926  50.9888343811   1.4257903099  51.3175468445

    34097.2410     34097.2120   1.9134846558  51.2953236920   1.9134846926  50.9888343811   1.4262226820  51.3209800720

    34317.3839     34317.3777   1.9169145734  51.2972948896   1.9134846926  50.9888343811   1.4266551733  51.3244094849

    34536.6691     34536.6406   1.9203444911  51.2992434783   1.9134846926  50.9888343811   1.4266551733  51.3244094849

    34759.4898     34759.4972   1.9237744087  51.3012092330   1.9134846926  50.9888343811   1.4274997711  51.3311080933

    34977.2928     34977.2987   1.9272043264  51.3031155337   1.9134846926  50.9888343811   1.4274997711  51.3311080933
