# Supplementary material for: A coastline generalization method that considers buffer consistency
Source: PLoS One. 2018 Nov 1;13(11):e0206565. doi: 10.1371/journal.pone.0206565 (PMC6211722; doi:10.1371/journal.pone.0206565)
Supplement: S1 File — (ZIP) [file pone.0206565.s001.zip › Data used in methodology/the data used Fig 3/distance fileds/midLineSrcPoint.txt]

595 1007 594 1007   1.4475277662  51.3574981689   1.9134846926  50.9856185913

595 1006 594 1006   1.4475277662  51.3574981689   1.9134846926  50.9856185913

594 1005 593 1005   1.4475277662  51.3574981689   1.9134846926  50.9856185913

594 1004 593 1004   1.4475277662  51.3574981689   1.9134846926  50.9856185913

593 1003 592 1003   1.4475277662  51.3574981689   1.9134846926  50.9856185913

593 1002 592 1002   1.4475277662  51.3574981689   1.9134846926  50.9856185913

592 1001 591 1001   1.4475277662  51.3574981689   1.9134846926  50.9856185913

592 1000 591 1000   1.4475277662  51.3574981689   1.9134846926  50.9856185913

591 999 590 999   1.4475277662  51.3574981689   1.9134846926  50.9856185913

591 998 590 998   1.4475277662  51.3574981689   1.9134846926  50.9856185913

590 997 589 997   1.4475277662  51.3574981689   1.9134846926  50.9856185913

590 996 589 996   1.4475277662  51.3574981689   1.9134846926  50.9856185913

589 995 588 995   1.4475277662  51.3574981689   1.9134846926  50.9856185913

589 994 588 994   1.4475277662  51.3574981689   1.9134846926  50.9856185913

588 993 587 993   1.4475277662  51.3574981689   1.9134846926  50.9856185913

588 992 587 992   1.4475277662  51.3574981689   1.9134846926  50.9856185913

587 991 586 991   1.4441944361  51.3508071899   1.9134846926  50.9856185913

587 990 586 990   1.4441944361  51.3508071899   1.9134846926  50.9856185913

586 989 585 989   1.4441944361  51.3508071899   1.9134846926  50.9856185913

586 988 585 988   1.4441944361  51.3508071899   1.9134846926  50.9856185913

585 987 584 987   1.4441944361  51.3508071899   1.9134846926  50.9856185913

585 986 584 986   1.4441944361  51.3508071899   1.9134846926  50.9856185913

584 985 583 985   1.4441944361  51.3508071899   1.9134846926  50.9856185913

584 984 583 984   1.4441944361  51.3508071899   1.9134846926  50.9856185913

583 983 582 983   1.4441944361  51.3508071899   1.9134846926  50.9856185913

583 982 582 982   1.4441944361  51.3508071899   1.9134846926  50.9856185913

582 981 581 981   1.4441944361  51.3508071899   1.9134846926  50.9856185913

582 980 581 980   1.4441944361  51.3508071899   1.9134846926  50.9856185913

581 979 580 979   1.4441944361  51.3508071899   1.9134846926  50.9856185913

581 978 580 978   1.4441944361  51.3508071899   1.9134846926  50.9856185913

580 977 579 977   1.4424444437  51.3482780457   1.9134846926  50.9856185913

580 976 579 976   1.4424444437  51.3482780457   1.9134846926  50.9856185913

579 975 578 975   1.4057778120  51.2283325195   1.9134846926  50.9856185913

578 974 577 974   1.4057778120  51.2283325195   1.9134846926  50.9856185913

577 973 576 973   1.4057778120  51.2283325195   1.9134846926  50.9856185913

576 972 575 972   1.4057778120  51.2283325195   1.9134846926  50.9856185913

576 971 575 971   1.4057778120  51.2283325195   1.9134846926  50.9856185913

575 970 574 970   1.4057741165  51.2255401611   1.9134846926  50.9856185913

574 969 573 969   1.4057694674  51.2221069336   1.9134846926  50.9856185913

573 968 572 968   1.4057649374  51.2186775208   1.9134846926  50.9856185913

572 967 571 967   1.4057604074  51.2152481079   1.9134846926  50.9856185913

571 966 570 966   1.4057558775  51.2118186951   1.9134846926  50.9856185913

570 965 569 965   1.4057500362  51.2074737549   1.9134846926  50.9856185913

569 964 568 964   1.4057778120  51.2041664124   1.9134846926  50.9856185913

569 963 568 963   1.4057778120  51.2041664124   1.9134846926  50.9856185913

568 962 567 962   1.4057831764  51.2015304565   1.9134846926  50.9856185913

567 961 566 961   1.4057900906  51.1981010437   1.9134846926  50.9856185913

566 960 565 960   1.4075000286  51.1758041382   1.8733055592  50.9762229919

565 959 564 959   1.4075000286  51.1758041382   1.8733055592  50.9762229919

564 958 563 958   1.4075000286  51.1758041382   1.8733055592  50.9762229919

563 957 562 957   1.4075000286  51.1758041382   1.8733055592  50.9762229919

562 956 561 956   1.4075000286  51.1758041382   1.8733055592  50.9762229919

561 955 560 955   1.4075000286  51.1758041382   1.8500000238  50.9712219238

560 954 559 954   1.4075000286  51.1758041382   1.8500000238  50.9712219238

559 953 558 953   1.4075000286  51.1758041382   1.8500000238  50.9712219238

559 952 558 952   1.4075000286  51.1758041382   1.8500000238  50.9712219238

558 951 557 951   1.4075000286  51.1758041382   1.8500000238  50.9712219238

557 950 556 950   1.4075000286  51.1758041382   1.8500000238  50.9712219238

556 949 555 949   1.4075000286  51.1758041382   1.8500000238  50.9712219238

555 948 554 948   1.4075000286  51.1758041382   1.8500000238  50.9712219238

554 947 553 947   1.4075000286  51.1758041382   1.8500000238  50.9712219238

553 946 552 946   1.4075000286  51.1758041382   1.8033332825  50.9604148865

553 945 552 945   1.4075000286  51.1758041382   1.8033332825  50.9604148865

552 944 551 944   1.4075000286  51.1758041382   1.8033332825  50.9604148865

551 943 550 943   1.4075000286  51.1758041382   1.7799444199  50.9562225342

551 942 550 942   1.4075000286  51.1758041382   1.7799444199  50.9562225342

550 941 549 941   1.4075000286  51.1758041382   1.7799444199  50.9562225342

549 940 548 940   1.4075000286  51.1758041382   1.7799444199  50.9562225342

549 939 548 939   1.4075000286  51.1758041382   1.7799444199  50.9562225342

548 938 547 938   1.4058333635  51.1708335876   1.7799444199  50.9562225342

547 937 546 937   1.4041111469  51.1658325195   1.7715833187  50.9545288086

547 936 546 936   1.4041111469  51.1658325195   1.7715833187  50.9545288086

546 935 545 935   1.4041111469  51.1658325195   1.7715833187  50.9545288086

545 934 544 934   1.4041111469  51.1658325195   1.7715833187  50.9545288086

544 933 543 933   1.4041111469  51.1658325195   1.7715833187  50.9545288086

544 932 543 932   1.4041111469  51.1658325195   1.7715833187  50.9545288086

543 931 542 931   1.4041111469  51.1658325195   1.7715833187  50.9545288086

542 930 541 930   1.4041111469  51.1658325195   1.7715833187  50.9545288086

542 929 541 929   1.4041111469  51.1658325195   1.7715833187  50.9545288086

541 928 540 928   1.4041111469  51.1658325195   1.7715833187  50.9545288086

540 927 539 927   1.4041111469  51.1658325195   1.7633333206  50.9520568848

540 926 539 926   1.4041111469  51.1658325195   1.7633333206  50.9520568848

539 925 538 925   1.4041111469  51.1658325195   1.7516666651  50.9487228394

538 924 537 924   1.4008333683  51.1608314514   1.7516666651  50.9487228394

538 923 537 923   1.4008333683  51.1608314514   1.7516666651  50.9487228394

537 922 536 922   1.4008333683  51.1608314514   1.7516666651  50.9487228394

536 921 535 921   1.4008333683  51.1608314514   1.7516666651  50.9487228394

536 920 535 920   1.4008333683  51.1608314514   1.7516666651  50.9487228394

535 919 534 919   1.4008333683  51.1608314514   1.7366111279  50.9437217712

534 918 533 918   1.4008333683  51.1608314514   1.7366111279  50.9437217712

534 917 533 917   1.4008333683  51.1608314514   1.7366111279  50.9437217712

533 916 532 916   1.4008333683  51.1608314514   1.7366111279  50.9437217712

533 915 532 915   1.3941944838  51.1533050537   1.7366111279  50.9437217712

532 914 531 914   1.3941944838  51.1533050537   1.7366111279  50.9437217712

531 913 530 913   1.3941944838  51.1533050537   1.7366111279  50.9437217712

531 912 530 912   1.3941944838  51.1533050537   1.7366111279  50.9437217712

530 911 529 911   1.3941944838  51.1533050537   1.7366111279  50.9437217712

529 910 528 910   1.3941944838  51.1533050537   1.7366111279  50.9437217712

529 909 528 909   1.3941944838  51.1533050537   1.7366111279  50.9437217712

528 908 527 908   1.3941944838  51.1533050537   1.7366111279  50.9437217712

527 907 526 907   1.3825000525  51.1425285339   1.7316989899  50.9412651062

527 906 526 906   1.3825000525  51.1425285339   1.7282691002  50.9395523071

526 905 525 905   1.3825000525  51.1425285339   1.7248392105  50.9378356934

525 904 524 904   1.3825000525  51.1425285339   1.7208333015  50.9358329773

525 903 524 903   1.3825000525  51.1425285339   1.7157499790  50.9333038330

524 902 523 902   1.3825000525  51.1425285339   1.7116389275  50.9312210083

523 901 522 901   1.3825000525  51.1425285339   1.7116389275  50.9312210083

523 900 522 900   1.3791389465  51.1399726868   1.7116389275  50.9312210083

522 899 521 899   1.3791389465  51.1399726868   1.7116389275  50.9312210083

522 898 521 898   1.3791389465  51.1399726868   1.7116389275  50.9312210083

521 897 520 897   1.3791389465  51.1399726868   1.7116389275  50.9312210083

520 896 519 896   1.3791389465  51.1399726868   1.7116389275  50.9312210083

520 895 519 895   1.3791389465  51.1399726868   1.7116389275  50.9312210083

519 894 518 894   1.3791389465  51.1399726868   1.7057777643  50.9275016785

518 893 517 893   1.3791389465  51.1399726868   1.7057777643  50.9275016785

518 892 517 892   1.3791389465  51.1399726868   1.7057777643  50.9275016785

517 891 516 891   1.3791389465  51.1399726868   1.7057777643  50.9275016785

517 890 516 890   1.3791389465  51.1399726868   1.7057777643  50.9275016785

516 889 515 889   1.3791389465  51.1399726868   1.6891388893  50.9158325195

515 888 514 888   1.3324722052  51.1099433899   1.6891388893  50.9158325195

514 887 513 887   1.3324722052  51.1099433899   1.5832778215  50.8729171753

514 886 513 886   1.3324722052  51.1099433899   1.5832778215  50.8729171753

513 885 512 885   1.3324722052  51.1099433899   1.5832778215  50.8729171753

513 884 512 884   1.3324722052  51.1099433899   1.5832778215  50.8729171753

513 883 512 883   1.3324722052  51.1099433899   1.5832778215  50.8729171753

512 882 511 882   1.3324722052  51.1099433899   1.5832778215  50.8729171753

512 881 511 881   1.3324722052  51.1099433899   1.5832778215  50.8729171753

511 880 510 880   1.3324722052  51.1099433899   1.5832778215  50.8729171753

511 879 510 879   1.3324722052  51.1099433899   1.5832778215  50.8729171753

511 878 510 878   1.3324722052  51.1099433899   1.5832778215  50.8729171753

510 877 509 877   1.3324722052  51.1099433899   1.5832778215  50.8729171753

510 876 509 876   1.3324722052  51.1099433899   1.5832778215  50.8729171753

509 875 508 875   1.3324722052  51.1099433899   1.5832778215  50.8729171753

509 874 508 874   1.3324722052  51.1099433899   1.5832778215  50.8729171753

508 873 507 873   1.3324722052  51.1099433899   1.5832778215  50.8729171753

508 872 507 872   1.3324722052  51.1099433899   1.5832778215  50.8729171753

508 871 507 871   1.3324722052  51.1099433899   1.5832778215  50.8729171753

507 870 506 870   1.3324722052  51.1099433899   1.5832778215  50.8729171753

507 869 506 869   1.3324722052  51.1099433899   1.5832778215  50.8729171753

506 868 505 868   1.3316667080  51.1096115112   1.5832778215  50.8729171753

506 867 505 867   1.3316667080  51.1096115112   1.5832778215  50.8729171753

505 866 504 866   1.3316667080  51.1096115112   1.5832778215  50.8729171753

505 865 504 865   1.3316667080  51.1096115112   1.5791110992  50.8708038330

505 864 504 864   1.3316667080  51.1096115112   1.5791110992  50.8708038330

504 863 503 863   1.3316667080  51.1096115112   1.5791110992  50.8708038330

504 862 503 862   1.3316667080  51.1096115112   1.5791110992  50.8708038330

503 861 502 861   1.3316667080  51.1096115112   1.5791110992  50.8708038330

503 860 502 860   1.3316667080  51.1096115112   1.5791110992  50.8708038330

503 859 502 859   1.3316667080  51.1096115112   1.5791110992  50.8708038330

502 858 501 858   1.3316667080  51.1096115112   1.5791110992  50.8708038330

502 857 501 857   1.3316667080  51.1096115112   1.5791110992  50.8708038330

501 856 500 856   1.3316667080  51.1096115112   1.5791110992  50.8708038330

501 855 500 855   1.3316667080  51.1096115112   1.5791110992  50.8708038330

500 854 499 854   1.3316667080  51.1096115112   1.5791110992  50.8708038330

500 853 499 853   1.3316667080  51.1096115112   1.5791110992  50.8708038330

500 852 499 852   1.3316667080  51.1096115112   1.5791110992  50.8708038330

499 851 498 851   1.3316667080  51.1096115112   1.5791110992  50.8708038330

499 850 498 850   1.3316667080  51.1096115112   1.5791110992  50.8708038330

498 849 497 849   1.3316667080  51.1096115112   1.5791110992  50.8708038330

498 848 497 848   1.3316667080  51.1096115112   1.5791110992  50.8708038330

498 847 497 847   1.3316667080  51.1096115112   1.5791110992  50.8708038330

497 846 496 846   1.3316667080  51.1096115112   1.5791110992  50.8708038330

497 845 496 845   1.3316667080  51.1096115112   1.5791110992  50.8708038330

496 844 495 844   1.3316667080  51.1096115112   1.5791110992  50.8708038330

496 843 495 843   1.3316667080  51.1096115112   1.5791110992  50.8708038330

496 842 495 842   1.3316667080  51.1096115112   1.5791110992  50.8708038330

495 841 494 841   1.3316667080  51.1096115112   1.5791110992  50.8708038330

495 840 494 840   1.3316667080  51.1096115112   1.5791110992  50.8708038330

494 839 493 839   1.3316667080  51.1096115112   1.4916048050  50.8098487854

494 838 493 838   1.3316667080  51.1096115112   1.4881749153  50.8084182739

494 837 493 837   1.1883054972  51.0754165649   1.4847449064  50.8069915771

493 836 492 836   1.1883054972  51.0754165649   1.4813150167  50.8055610657

493 835 492 835   1.1883054972  51.0754165649   1.4778851271  50.8041305542

492 834 491 834   1.1883054972  51.0754165649   1.4744552374  50.8027038574

492 833 491 833   1.1883054972  51.0754165649   1.4710252285  50.8012733459

491 832 490 832   1.1883054972  51.0754165649   1.4675953388  50.7998428345

491 831 490 831   1.1883054972  51.0754165649   1.4641654491  50.7984161377

491 830 490 830   1.1883054972  51.0754165649   1.4607355595  50.7969856262

490 829 489 829   1.1883054972  51.0754165649   1.4573055506  50.7955589294

490 828 489 828   1.1883054972  51.0754165649   1.4538756609  50.7941284180

489 827 488 827   1.1883054972  51.0754165649   1.4504457712  50.7926979065

489 826 488 826   1.1883054972  51.0754165649   1.4470158815  50.7912712097

489 825 488 825   1.1883054972  51.0754165649   1.4435859919  50.7898406982

488 824 487 824   1.1883054972  51.0754165649   1.4401559830  50.7884140015

488 823 487 823   1.1883054972  51.0754165649   1.4367260933  50.7869834900

488 822 487 822   1.1883054972  51.0754165649   1.4367260933  50.7869834900

487 821 486 821   1.1883054972  51.0754165649   1.4298663139  50.7841262817

487 820 486 820   1.1883054972  51.0754165649   1.4298663139  50.7841262817

487 819 486 819   1.1883054972  51.0754165649   1.4264363050  50.7826957703

486 818 485 818   1.1883054972  51.0754165649   1.4195765257  50.7798385620

486 817 485 817   1.1883054972  51.0754165649   1.4195765257  50.7798385620

486 816 485 816   1.1883054972  51.0754165649   1.4161466360  50.7784080505

485 815 484 815   1.1883054972  51.0754165649   1.4127166271  50.7769813538

485 814 484 814   1.1883054972  51.0754165649   1.4092867374  50.7755508423

485 813 484 813   1.1883054972  51.0754165649   1.4058568478  50.7741203308

485 812 484 812   1.1883054972  51.0754165649   1.4024269581  50.7726936340

484 811 483 811   1.1883054972  51.0754165649   1.3989969492  50.7712631226

484 810 483 810   1.1883054972  51.0754165649   1.3955670595  50.7698364258

484 809 483 809   1.1883054972  51.0754165649   1.3955670595  50.7698364258

483 808 482 808   0.9808333516  50.9141387939   1.3887072802  50.7669754028

482 807 482 808   0.9808333516  50.9141387939   1.3887072802  50.7669754028

481 807 481 808   0.9808333516  50.9141387939   1.3852773905  50.7655487061

481 807 480 807   0.9808333516  50.9141387939   1.3818473816  50.7641181946

480 806 479 806   0.9808333516  50.9141387939   1.3784174919  50.7626914978

479 805 478 805   0.9808333516  50.9141387939   1.3715577126  50.7598304749

478 804 477 804   0.9808333516  50.9141387939   1.3681277037  50.7584037781

477 803 476 803   0.9808333516  50.9141387939   1.3612679243  50.7555427551

476 802 475 802   0.9808333516  50.9141387939   1.3578380346  50.7541160583

475 801 474 801   0.9808333516  50.9141387939   1.3509781361  50.7512588501

475 800 474 800   0.9808333516  50.9141387939   1.3509781361  50.7512588501

474 799 473 799   0.9808333516  50.9141387939   1.3441183567  50.7483978271

473 798 472 798   0.9808333516  50.9141387939   1.3406883478  50.7469711304

472 797 471 797   0.9808333516  50.9141387939   1.3338285685  50.7441139221

471 796 470 796   0.9808333516  50.9141387939   1.3303986788  50.7426834106

470 795 469 795   0.9808333516  50.9141387939   1.3269687891  50.7412528992

469 794 468 794   0.9808333516  50.9141387939   1.3201088905  50.7383956909

469 793 468 793   0.9808333516  50.9141387939   1.3201088905  50.7383956909

468 792 467 792   0.9808333516  50.9141387939   1.3132491112  50.7355384827

467 791 466 791   0.9808333516  50.9141387939   1.3098191023  50.7341079712

466 790 465 790   0.9808333516  50.9141387939   1.3029593229  50.7312507629

466 789 465 789   0.9808333516  50.9141387939   1.3029593229  50.7312507629

465 788 464 788   0.9808333516  50.9141387939   1.2960994244  50.7283935547

464 787 463 787   0.9808333516  50.9141387939   1.2926695347  50.7269630432

464 786 463 786   0.9808333516  50.9141387939   1.2892396450  50.7255363464

463 785 462 785   0.9808333516  50.9141387939   1.2858097553  50.7241058350

462 784 461 784   0.9808333516  50.9141387939   1.2789498568  50.7212486267

462 783 461 783   0.9808333516  50.9141387939   1.2755199671  50.7198181152

461 782 460 782   0.9808333516  50.9141387939   1.2720900774  50.7183914185

461 781 460 781   0.9808333516  50.9141387939   1.2686601877  50.7169609070

460 780 459 780   0.9808333516  50.9141387939   1.2652301788  50.7155303955

459 779 458 779   0.9808333516  50.9141387939   1.2618002892  50.7141036987

459 778 458 778   0.9808333516  50.9141387939   1.2583703995  50.7126731873

458 777 457 777   0.9808333516  50.9141387939   1.2515105009  50.7098159790

458 776 457 776   0.9808333516  50.9141387939   1.2515105009  50.7098159790

457 775 456 775   0.9808333516  50.9141387939   1.2446507215  50.7069587708

457 774 456 774   0.9808333516  50.9141387939   1.2446507215  50.7069587708

456 773 455 773   0.9750277996  50.9103889465   1.2377908230  50.7040977478

456 772 455 772   0.9750277996  50.9103889465   1.2343609333  50.7026710510

455 771 454 771   0.9750277996  50.9103889465   1.2309310436  50.7012405396

455 770 454 770   0.9750277996  50.9103889465   1.2275011539  50.6998138428

454 769 453 769   0.9750277996  50.9103889465   1.2240712643  50.6983833313

454 768 453 768   0.9750277996  50.9103889465   1.2206412554  50.6969528198

453 767 452 767   0.9750277996  50.9103889465   1.2172113657  50.6955261230

453 766 452 766   0.9750277996  50.9103889465   1.2137814760  50.6940956116

452 765 451 765   0.9750277996  50.9103889465   1.2103515863  50.6926689148

452 764 451 764   0.9750277996  50.9103889465   1.2069215775  50.6912384033

452 763 451 763   0.9750277996  50.9103889465   1.2034916878  50.6898078918

451 762 450 762   0.9750277996  50.9103889465   1.2000617981  50.6883811951

451 761 450 761   0.9750277996  50.9103889465   1.1966319084  50.6869506836

450 760 449 760   0.9750277996  50.9103889465   1.1932018995  50.6855201721

450 759 449 759   0.9750277996  50.9103889465   1.1897720098  50.6840934753

450 758 449 758   0.9750277996  50.9103889465   1.1863421202  50.6826629639

449 757 448 757   0.9750277996  50.9103889465   1.1829122305  50.6812362671

449 756 448 756   0.9750277996  50.9103889465   1.1794822216  50.6798057556

448 755 447 755   0.9750277996  50.9103889465   1.1760523319  50.6783752441

448 754 447 754   0.9750277996  50.9103889465   1.1726224422  50.6769485474

448 753 447 753   0.9750277996  50.9103889465   1.1691925526  50.6755180359

447 752 446 752   0.9750277996  50.9103889465   1.1657626629  50.6740913391

447 751 446 751   0.9750277996  50.9103889465   1.1623326540  50.6726608276

447 750 446 750   0.9750277996  50.9103889465   1.1623326540  50.6726608276

447 749 446 749   0.9750277996  50.9103889465   1.1589027643  50.6712303162

446 748 445 748   0.9750277996  50.9103889465   1.1520429850  50.6683731079

446 747 445 747   0.9750277996  50.9103889465   1.1520429850  50.6683731079

446 746 445 746   0.9750277996  50.9103889465   1.1486129761  50.6669464111

445 745 444 745   0.9750277996  50.9103889465   1.1451830864  50.6655158997

445 744 444 744   0.9700000286  50.9095573425   1.1417531967  50.6640853882

445 743 444 743   0.9700000286  50.9095573425   1.1383233070  50.6626586914

445 742 444 742   0.9700000286  50.9095573425   1.1348932981  50.6612281799

444 741 443 741   0.9700000286  50.9095573425   1.1314634085  50.6597976685

444 740 443 740   0.9700000286  50.9095573425   1.1280335188  50.6583709717

444 739 443 739   0.9700000286  50.9095573425   1.1280335188  50.6583709717

443 738 442 738   0.9700000286  50.9095573425   1.1211736202  50.6555137634

443 737 442 737   0.9700000286  50.9095573425   1.1211736202  50.6555137634

443 736 442 736   0.9700000286  50.9095573425   1.1177437305  50.6540832520

443 735 442 735   0.9700000286  50.9095573425   1.1143138409  50.6526527405

443 734 442 734   0.9700000286  50.9095573425   1.1108839512  50.6512260437

442 733 441 733   0.9700000286  50.9095573425   1.1074540615  50.6497955322

442 732 441 732   0.9700000286  50.9095573425   1.1040240526  50.6483688354

442 731 441 731   0.9700000286  50.9095573425   1.1040240526  50.6483688354

442 730 441 730   0.9700000286  50.9095573425   1.1005941629  50.6469383240

441 729 440 729   0.9700000286  50.9095573425   1.0937343836  50.6440811157

441 728 440 728   0.9700000286  50.9095573425   1.0937343836  50.6440811157

441 727 440 727   0.9668273926  50.9095611572   1.0903043747  50.6426506042

441 726 440 726   0.9633974433  50.9095649719   1.0868744850  50.6412239075

441 725 440 725   0.9599675536  50.9095687866   1.0868744850  50.6412239075

441 724 440 724   0.9565376043  50.9095726013   1.0834445953  50.6397933960

440 723 439 723   0.9531077147  50.9095764160   1.0800147057  50.6383628845

440 722 439 722   0.9496777654  50.9095802307   1.0765846968  50.6369361877

440 721 439 721   0.9449722171  50.9095840454   1.0731548071  50.6355056763

440 720 439 720   0.9449722171  50.9095840454   1.0697249174  50.6340751648

440 719 439 719   0.9449722171  50.9095840454   1.0697249174  50.6340751648

439 718 438 718   0.9449722171  50.9095840454   1.0628650188  50.6312179565

439 717 438 717   0.9449722171  50.9095840454   1.0628650188  50.6312179565

439 716 438 716   0.9449722171  50.9095840454   1.0594351292  50.6297912598

439 715 438 715   0.9449722171  50.9095840454   1.0560052395  50.6283607483

439 714 438 714   0.9449722171  50.9095840454   1.0560052395  50.6283607483

439 713 438 713   0.9449722171  50.9095840454   1.0525753498  50.6269302368

438 712 437 712   0.9449722171  50.9095840454   1.0457154512  50.6240730286

438 711 437 711   0.9449722171  50.9095840454   1.0457154512  50.6240730286

438 710 437 710   0.9449722171  50.9095840454   1.0422855616  50.6226463318

438 709 437 709   0.9449722171  50.9095840454   1.0388556719  50.6212158203

438 708 437 708   0.9449722171  50.9095840454   1.0388556719  50.6212158203

438 707 437 707   0.9282777905  50.9112205505   1.0354257822  50.6197853088

438 706 437 706   0.9282777905  50.9112205505   1.0319957733  50.6183586121

437 705 436 705   0.9282777905  50.9112205505   1.0285658836  50.6169281006

437 704 436 704   0.9282777905  50.9112205505   1.0251359940  50.6154975891

437 703 436 703   0.9282777905  50.9112205505   1.0217061043  50.6140708923

437 702 436 702   0.9282777905  50.9112205505   1.0217061043  50.6140708923

437 701 436 701   0.9282777905  50.9112205505   1.0182760954  50.6126403809

437 700 436 700   0.9282777905  50.9112205505   1.0148462057  50.6112136841

437 699 436 699   0.9216389060  50.9120826721   1.0148462057  50.6112136841

437 698 436 698   0.9150277972  50.9128875732   1.0114163160  50.6097831726

436 697 435 697   0.9150277972  50.9128875732   1.0045564175  50.6069259644

436 696 435 696   0.9150277972  50.9128875732   1.0045564175  50.6069259644

436 695 435 695   0.8916110992  50.9153594971   1.0011265278  50.6054954529

436 694 435 694   0.6724444628  50.8716392517   0.9976966381  50.6040687561

435 693 434 693   0.6724444628  50.8716392517   0.9942667484  50.6026382446

435 692 434 692   0.6724444628  50.8716392517   0.9908367991  50.6012077332

434 691 433 691   0.6724444628  50.8716392517   0.9874069095  50.5997810364

434 690 433 690   0.6724444628  50.8716392517   0.9839769602  50.5983505249

434 689 433 689   0.6724444628  50.8716392517   0.9805470705  50.5969238281

433 688 432 688   0.6684245467  50.8696174622   0.9771171212  50.5954933167

433 687 432 687   0.6666389108  50.8687210083   0.9736872315  50.5940628052

432 686 431 686   0.6666389108  50.8687210083   0.9702572823  50.5926361084

432 685 431 685   0.6666389108  50.8687210083   0.9668273926  50.5912055969

431 684 430 684   0.6666389108  50.8687210083   0.9633974433  50.5897750854

431 683 430 683   0.6666389108  50.8687210083   0.9599675536  50.5883483887

430 682 429 682   0.6666389108  50.8687210083   0.9565376043  50.5869178772

430 681 429 681   0.6666389108  50.8687210083   0.9531077147  50.5854911804

430 680 429 680   0.6666389108  50.8687210083   0.9496777654  50.5840606689

429 679 428 679   0.6666389108  50.8687210083   0.9462478757  50.5826301575

429 678 428 678   0.6666389108  50.8687210083   0.9428179860  50.5812034607

428 677 427 677   0.6666389108  50.8687210083   0.9393880367  50.5797729492

428 676 427 676   0.6666389108  50.8687210083   0.9359581470  50.5783462524

428 675 427 675   0.6666389108  50.8687210083   0.9325281978  50.5769157410

427 674 426 674   0.6666389108  50.8687210083   0.9290983081  50.5754852295

427 673 426 673   0.6666389108  50.8687210083   0.9256683588  50.5740585327

427 672 426 672   0.6666389108  50.8687210083   0.9222384691  50.5726280212

426 671 425 671   0.6666389108  50.8687210083   0.9188085198  50.5712013245

426 670 425 670   0.6666389108  50.8687210083   0.9153786302  50.5697708130

426 669 425 669   0.6666389108  50.8687210083   0.9153786302  50.5697708130

425 668 424 668   0.6666389108  50.8687210083   0.9085187912  50.5669136047

425 667 424 667   0.6666389108  50.8687210083   0.9085187912  50.5669136047

425 666 424 666   0.6566388607  50.8662223816   0.9050888419  50.5654830933

424 665 423 665   0.6566388607  50.8662223816   0.8982290030  50.5626258850

424 664 423 664   0.6566388607  50.8662223816   0.8982290030  50.5626258850

424 663 423 663   0.6566388607  50.8662223816   0.8947991133  50.5611953735

423 662 422 662   0.6566388607  50.8662223816   0.8913692236  50.5597686768

423 661 422 661   0.6566388607  50.8662223816   0.8879392743  50.5583381653

423 660 422 660   0.6566388607  50.8662223816   0.8845093846  50.5569076538

422 659 421 659   0.6249722242  50.8587226868   0.8810794353  50.5554809570

422 658 421 658   0.6249722242  50.8587226868   0.8776495457  50.5540504456

422 657 421 657   0.6249722242  50.8587226868   0.8742195964  50.5526237488

421 656 420 656   0.6249722242  50.8587226868   0.8707897067  50.5511932373

421 655 420 655   0.6249722242  50.8587226868   0.8673597574  50.5497627258

421 654 420 654   0.6216111183  50.8579177856   0.8639298677  50.5483360291

420 653 419 653   0.6216111183  50.8579177856   0.8604999185  50.5469055176

420 652 419 652   0.6216111183  50.8579177856   0.8570700288  50.5454750061

420 651 419 651   0.6216111183  50.8579177856   0.8570700288  50.5454750061

420 650 419 650   0.6216111183  50.8579177856   0.8536400795  50.5440483093

419 649 418 649   0.6216111183  50.8579177856   0.8502101898  50.5426177979

419 648 418 648   0.6216111183  50.8579177856   0.8467802405  50.5411911011

419 647 418 647   0.5933055282  50.8520278931   0.8433503509  50.5397605896

418 646 417 646   0.5933055282  50.8520278931   0.8399204016  50.5383300781

418 645 417 645   0.5933055282  50.8520278931   0.8364905119  50.5369033813

418 644 417 644   0.5933055282  50.8520278931   0.8330606222  50.5354728699

417 643 416 643   0.5933055282  50.8520278931   0.8296306729  50.5340461731

417 642 416 642   0.5933055282  50.8520278931   0.8262007833  50.5326156616

417 641 416 641   0.5933055282  50.8520278931   0.8262007833  50.5326156616

416 640 415 640   0.5933055282  50.8520278931   0.8193409443  50.5297584534

416 639 415 639   0.5933055282  50.8520278931   0.8159109950  50.5283279419

416 638 415 638   0.5933055282  50.8520278931   0.8159109950  50.5283279419

416 637 415 637   0.5933055282  50.8520278931   0.8124811053  50.5269012451

415 636 414 636   0.5933055282  50.8520278931   0.8090511560  50.5254707336

415 635 414 635   0.5933055282  50.8520278931   0.8056212664  50.5240402222

415 634 414 634   0.5933055282  50.8520278931   0.8021913171  50.5226135254

415 633 414 633   0.5933055282  50.8520278931   0.7987614274  50.5211830139

414 632 413 632   0.5750277638  50.8495826721   0.7953314781  50.5197525024

414 631 413 631   0.5750277638  50.8495826721   0.7919015884  50.5183258057

414 630 413 630   0.5750277638  50.8495826721   0.7919015884  50.5183258057

414 629 413 629   0.5750277638  50.8495826721   0.7884716392  50.5168952942

413 628 412 628   0.5683055520  50.8487205505   0.7850417495  50.5154685974

413 627 412 627   0.5683055520  50.8487205505   0.7816118002  50.5140380859

413 626 412 626   0.5683055520  50.8487205505   0.7781819105  50.5126075745

412 625 411 625   0.5683055520  50.8487205505   0.7747520208  50.5111808777

412 624 411 624   0.5683055520  50.8487205505   0.7713220716  50.5097503662

412 623 411 623   0.5683055520  50.8487205505   0.7678921819  50.5083236694

412 622 411 622   0.5683055520  50.8487205505   0.7678921819  50.5083236694

412 621 411 621   0.5683055520  50.8487205505   0.7644622326  50.5068931580

411 620 410 620   0.5683055520  50.8487205505   0.7576023936  50.5040359497

411 619 410 619   0.5683055520  50.8487205505   0.7576023936  50.5040359497

411 618 410 618   0.5083333254  50.8412208557   0.7541725039  50.5026054382

410 617 409 617   0.4815833271  50.8353881836   0.7507425547  50.5011787415

410 616 409 616   0.4815833271  50.8353881836   0.7473126650  50.4997482300

410 615 409 615   0.4815833271  50.8353881836   0.7438827157  50.4983177185

410 614 409 614   0.4815833271  50.8353881836   0.7404528260  50.4968910217

409 613 408 613   0.4815833271  50.8353881836   0.7370228767  50.4954605103

409 612 408 612   0.4815833271  50.8353881836   0.7335929871  50.4940299988

409 611 408 611   0.4815833271  50.8353881836   0.7335929871  50.4940299988

408 610 407 610   0.4815833271  50.8353881836   0.7267331481  50.4911727905

408 609 407 609   0.4815833271  50.8353881836   0.7267331481  50.4911727905

408 608 407 608   0.4815833271  50.8353881836   0.7233031988  50.4897460938

407 607 406 607   0.4815833271  50.8353881836   0.7164434195  50.4868850708

407 606 406 606   0.4815833271  50.8353881836   0.7164434195  50.4868850708

407 605 406 605   0.4815833271  50.8353881836   0.7130134702  50.4854583740

407 604 406 604   0.4815833271  50.8353881836   0.7095835805  50.4840278625

406 603 405 603   0.3324444592  50.7841682434   0.7061536312  50.4826011658

406 602 405 602   0.3324444592  50.7841682434   0.7027237415  50.4811706543

405 601 404 601   0.3324444592  50.7841682434   0.6992937922  50.4797401428

405 600 404 600   0.3324444592  50.7841682434   0.6958639026  50.4783134460

404 599 403 599   0.3324444592  50.7841682434   0.6924339533  50.4768829346

404 598 403 598   0.3324444592  50.7841682434   0.6890040636  50.4754524231

403 597 402 597   0.3324444592  50.7841682434   0.6855741143  50.4740257263

403 596 402 596   0.3324444592  50.7841682434   0.6821442246  50.4725952148

402 595 401 595   0.2858055532  50.7558326721   0.6752843857  50.4697380066

402 594 401 594   0.2858055532  50.7558326721   0.6752843857  50.4697380066

401 593 400 593   0.2658333480  50.7399444580   0.6684245467  50.4668807983

400 592 399 592   0.2658333480  50.7399444580   0.6649946570  50.4654502869

400 591 399 591   0.2658333480  50.7399444580   0.6615647078  50.4640235901

399 590 398 590   0.2658333480  50.7399444580   0.6581348181  50.4625930786

399 589 398 589   0.2658333480  50.7399444580   0.6547048688  50.4611625671

398 588 397 588   0.2599722147  50.7354164124   0.6512749791  50.4597358704

398 587 397 587   0.2599722147  50.7354164124   0.6478450298  50.4583053589

397 586 396 586   0.2599722147  50.7354164124   0.6444151402  50.4568786621

396 585 395 585   0.2599722147  50.7354164124   0.6375553012  50.4540176392

396 584 395 584   0.2599722147  50.7354164124   0.6341253519  50.4525909424

395 583 394 583   0.2599722147  50.7354164124   0.6306954622  50.4511604309

395 582 394 582   0.2599722147  50.7354164124   0.6272655129  50.4497299194

394 581 393 581   0.2599722147  50.7354164124   0.6238356233  50.4483032227

394 580 393 580   0.2599722147  50.7354164124   0.6204056740  50.4468727112

393 579 392 579   0.2599722147  50.7354164124   0.6169757843  50.4454460144

393 578 392 578   0.2599722147  50.7354164124   0.6135458350  50.4440155029

392 577 391 577   0.2599722147  50.7354164124   0.6101159453  50.4425849915

392 576 391 576   0.2599722147  50.7354164124   0.6066860557  50.4411582947

391 575 390 575   0.2599722147  50.7354164124   0.5998262167  50.4383010864

391 574 390 574   0.2599722147  50.7354164124   0.5998262167  50.4383010864

390 573 389 573   0.2599722147  50.7354164124   0.5929663777  50.4354400635

390 572 389 572   0.2599722147  50.7354164124   0.5929663777  50.4354400635

390 571 389 571   0.2599722147  50.7354164124   0.5895364285  50.4340133667

389 570 388 570   0.2599722147  50.7354164124   0.5826765895  50.4311561584

389 569 388 569   0.2599722147  50.7354164124   0.5826765895  50.4311561584

388 568 387 568   0.2599722147  50.7354164124   0.5758167505  50.4282951355

388 567 387 567   0.2599722147  50.7354164124   0.5758167505  50.4282951355

387 566 386 566   0.2599722147  50.7354164124   0.5689569116  50.4254379272

387 565 386 565   0.2599722147  50.7354164124   0.5689569116  50.4254379272

387 564 386 564   0.2599722147  50.7354164124   0.5655270219  50.4240074158

386 563 385 563   0.2599722147  50.7354164124   0.5586671829  50.4211502075

386 562 385 562   0.2599722147  50.7354164124   0.5586671829  50.4211502075

385 561 384 561   0.2599722147  50.7354164124   0.5518073440  50.4182929993

385 560 384 560   0.2599722147  50.7354164124   0.5518073440  50.4182929993

385 559 384 559   0.2599722147  50.7354164124   0.5483774543  50.4168624878

384 558 383 558   0.2599722147  50.7354164124   0.5449475050  50.4154357910

384 557 383 557   0.2599722147  50.7354164124   0.5415176153  50.4140052795

384 556 383 556   0.2599722147  50.7354164124   0.5380876660  50.4125785828

383 555 382 555   0.2599722147  50.7354164124   0.5346577764  50.4111480713

383 554 382 554   0.2599722147  50.7354164124   0.5312278271  50.4097175598

383 553 382 553   0.2599722147  50.7354164124   0.5277979374  50.4082908630

382 552 381 552   0.2599722147  50.7354164124   0.5243679881  50.4068603516

382 551 381 551   0.2566111088  50.7345848083   0.5209380984  50.4054336548

382 550 381 550   0.2566111088  50.7345848083   0.5175081491  50.4040031433

381 549 380 549   0.2566111088  50.7345848083   0.5140782595  50.4025726318

381 548 380 548   0.2566111088  50.7345848083   0.5106483102  50.4011459351

381 547 380 547   0.2566111088  50.7345848083   0.5106483102  50.4011459351

380 546 379 546   0.2566111088  50.7345848083   0.5037884712  50.3982849121

380 545 379 545   0.2566111088  50.7345848083   0.5003585815  50.3968582153

380 544 379 544   0.2566111088  50.7345848083   0.5003585815  50.3968582153

379 543 378 543   0.2566111088  50.7345848083   0.4934987426  50.3940010071

379 542 378 542   0.2566111088  50.7345848083   0.4934987426  50.3940010071

379 541 378 541   0.2566111088  50.7345848083   0.4900688231  50.3925704956

379 540 378 540   0.2566111088  50.7345848083   0.4866389036  50.3911399841

378 539 377 539   0.2566111088  50.7345848083   0.4832089841  50.3897132874

378 538 377 538   0.2566111088  50.7345848083   0.4797790647  50.3882827759

378 537 377 537   0.2399999946  50.7320823669   0.4763491452  50.3868560791

378 536 377 536   0.2399999946  50.7320823669   0.4763491452  50.3868560791

377 535 376 535   0.2399999946  50.7320823669   0.4694893360  50.3839950562

377 534 376 534   0.2399999946  50.7320823669   0.4694893360  50.3839950562

377 533 376 533   0.2399999946  50.7320823669   0.4660594165  50.3825683594

376 532 375 532   0.2399999946  50.7320823669   0.4626294971  50.3811378479

376 531 375 531   0.2399999946  50.7320823669   0.4591995776  50.3797073364

376 530 375 530   0.2399999946  50.7320823669   0.4557696581  50.3782806396

376 529 375 529   0.2399999946  50.7320823669   0.4523397386  50.3768501282

375 528 374 528   0.2399999946  50.7320823669   0.4489098191  50.3754234314

375 527 374 527   0.2399999946  50.7320823669   0.4454798996  50.3739929199

375 526 374 526   0.2399999946  50.7320823669   0.4454798996  50.3739929199

375 525 374 525   0.2399999946  50.7320823669   0.4420499802  50.3725624084

375 524 374 524   0.2399999946  50.7320823669   0.4386200607  50.3711357117

374 523 373 523   0.2399999946  50.7320823669   0.4351901412  50.3697052002

374 522 373 522   0.2399999946  50.7320823669   0.4317602217  50.3682785034

374 521 373 521   0.2399999946  50.7320823669   0.4283303022  50.3668479919

374 520 373 520   0.2399999946  50.7320823669   0.4283303022  50.3668479919

373 519 372 519   0.2399999946  50.7320823669   0.4214704633  50.3639907837

373 518 372 518   0.2399999946  50.7320823669   0.4214704633  50.3639907837

373 517 372 517   0.2399999946  50.7320823669   0.4180405438  50.3625602722

373 516 372 516   0.2399999946  50.7320823669   0.4146106541  50.3611335754

373 515 372 515   0.2365833372  50.7320556641   0.4111807346  50.3597030640

372 514 371 514   0.2365833372  50.7320556641   0.4077508152  50.3582725525

372 513 371 513   0.2365833372  50.7320556641   0.4043208957  50.3568458557

372 512 371 512   0.2365833372  50.7320556641   0.4043208957  50.3568458557

372 511 371 511   0.2365833372  50.7320556641   0.4008909762  50.3554153442

372 510 371 510   0.2365833372  50.7320556641   0.3974610567  50.3539848328

372 509 371 509   0.2365833372  50.7320556641   0.3940311372  50.3525581360

371 508 370 508   0.2365833372  50.7320556641   0.3906012177  50.3511276245

371 507 370 507   0.2365833372  50.7320556641   0.3871712983  50.3497009277

371 506 370 506   0.2365833372  50.7320556641   0.3871712983  50.3497009277

371 505 370 505   0.2365833372  50.7320556641   0.3837413788  50.3482704163

371 504 370 504   0.2365833372  50.7320556641   0.3803114593  50.3468399048

371 503 370 503   0.2365833372  50.7320556641   0.3768815398  50.3454132080

370 502 369 502   0.2365833372  50.7320556641   0.3734516203  50.3439826965

370 501 369 501   0.2365833372  50.7320556641   0.3700217009  50.3425559998

370 500 369 500   0.2365833372  50.7320556641   0.3700217009  50.3425559998

370 499 369 499   0.2365833372  50.7320556641   0.3665917814  50.3411254883

370 498 369 498   0.2365833372  50.7320556641   0.3631618619  50.3396949768

370 497 369 497   0.2283611149  50.7328872681   0.3631618619  50.3396949768

370 496 369 496   0.2283611149  50.7328872681   0.3597319424  50.3382682800

369 495 368 495   0.2283611149  50.7328872681   0.3528721333  50.3354110718

369 494 368 494   0.2283611149  50.7328872681   0.3528721333  50.3354110718

369 493 368 493   0.2283611149  50.7328872681   0.3494422138  50.3339805603

369 492 368 492   0.2283611149  50.7328872681   0.3460122943  50.3325500488

369 491 368 491   0.2283611149  50.7328872681   0.3460122943  50.3325500488

369 490 368 490   0.2283611149  50.7328872681   0.3425823748  50.3311233521

369 489 368 489   0.2283611149  50.7328872681   0.3391524553  50.3296928406

369 488 368 488   0.2283611149  50.7328872681   0.3391524553  50.3296928406

369 487 368 487   0.2283611149  50.7328872681   0.3357225358  50.3282623291

368 486 367 486   0.2283611149  50.7328872681   0.3288626969  50.3254051208

368 485 367 485   0.2283611149  50.7328872681   0.3288626969  50.3254051208

368 484 367 484   0.2183611095  50.7345275879   0.3254327774  50.3239784241

368 483 367 483   0.2183611095  50.7345275879   0.3220028579  50.3225479126

368 482 367 482   0.2183611095  50.7345275879   0.3220028579  50.3225479126

368 481 367 481   0.2183611095  50.7345275879   0.3185729384  50.3211174011

368 480 367 480   0.2183611095  50.7345275879   0.3151430190  50.3196907043

368 479 367 479   0.2183611095  50.7345275879   0.3151430190  50.3196907043

368 478 367 478   0.2183611095  50.7345275879   0.3117130995  50.3182601929

367 477 366 477   0.2183611095  50.7345275879   0.3048532605  50.3154029846

367 476 366 476   0.2183611095  50.7345275879   0.3048532605  50.3154029846

367 475 366 475   0.2183611095  50.7345275879   0.3014233708  50.3139724731

367 474 366 474   0.2183611095  50.7345275879   0.2979934514  50.3125457764

367 473 366 473   0.2183611095  50.7345275879   0.2979934514  50.3125457764

367 472 366 472   0.2065833360  50.7370567322   0.2945635319  50.3111152649

367 471 366 471   0.2065833360  50.7370567322   0.2911336124  50.3096847534

367 470 366 470   0.2065833360  50.7370567322   0.2877036929  50.3082580566

367 469 366 469   0.2065833360  50.7370567322   0.2877036929  50.3082580566

367 468 366 468   0.2065833360  50.7370567322   0.2842737734  50.3068275452

367 467 366 467   0.2065833360  50.7370567322   0.2808438540  50.3054008484

367 466 366 466   0.2065833360  50.7370567322   0.2808438540  50.3054008484

367 465 366 465   0.2065833360  50.7370567322   0.2774139345  50.3039703369

366 464 365 464   0.2065833360  50.7370567322   0.2705540955  50.3011131287

366 463 365 463   0.2065833360  50.7370567322   0.2705540955  50.3011131287

366 462 365 462   0.2065833360  50.7370567322   0.2671241760  50.2996826172

366 461 365 461   0.2065833360  50.7370567322   0.2636942565  50.2982559204

366 460 365 460   0.2065833360  50.7370567322   0.2636942565  50.2982559204

366 459 365 459   0.2065833360  50.7370567322   0.2602643371  50.2968254089

366 458 365 458   0.2065833360  50.7370567322   0.2568344176  50.2953948975

366 457 365 457   0.2065833360  50.7370567322   0.2568344176  50.2953948975

366 456 365 456   0.2065833360  50.7370567322   0.2534044981  50.2939682007

366 455 365 455   0.1350000054  50.7536926270   0.2499745935  50.2925376892

366 454 365 454   0.1350000054  50.7536926270   0.2465446740  50.2911109924

366 453 365 453   0.1299166679  50.7545547485   0.2465446740  50.2911109924

366 452 365 452   0.1299166679  50.7545547485   0.2431147546  50.2896804810

366 451 365 451   0.1299166679  50.7545547485   0.2396848351  50.2882499695

365 450 364 450   0.1299166679  50.7545547485   0.2362549156  50.2868232727

365 449 364 449   0.1299166679  50.7545547485   0.2328250110  50.2853927612

365 448 364 448   0.1299166679  50.7545547485   0.2328250110  50.2853927612

365 447 364 447   0.1299166679  50.7545547485   0.2293950915  50.2839622498

365 446 364 446   0.1299166679  50.7545547485   0.2259651721  50.2825355530

365 445 364 445   0.1299166679  50.7545547485   0.2259651721  50.2825355530

365 444 364 444   0.1299166679  50.7545547485   0.2225352526  50.2811050415

365 443 364 443   0.1299166679  50.7545547485   0.2191053331  50.2796783447

365 442 364 442   0.1299166679  50.7545547485   0.2156754136  50.2782478333

365 441 364 441   0.1299166679  50.7545547485   0.2156754136  50.2782478333

365 440 364 440   0.1299166679  50.7545547485   0.2122454941  50.2768173218

365 439 364 439   0.1299166679  50.7545547485   0.2088155746  50.2753906250

365 438 364 438   0.1299166679  50.7545547485   0.2088155746  50.2753906250

364 437 363 437   0.1299166679  50.7545547485   0.2019557506  50.2725334167

364 436 363 436   0.1264975518  50.7554130554   0.1985258311  50.2711029053

364 435 363 435   0.1199444458  50.7570571899   0.1985258311  50.2711029053

364 434 363 434   0.1199444458  50.7570571899   0.1950959116  50.2696723938

364 433 363 433   0.1199444458  50.7570571899   0.1916659921  50.2682456970

364 432 363 432   0.1199444458  50.7570571899   0.1916659921  50.2682456970

364 431 363 431   0.1199444458  50.7570571899   0.1882360727  50.2668151855

364 430 363 430   0.1199444458  50.7570571899   0.1848061532  50.2653884888

364 429 363 429   0.1199444458  50.7570571899   0.1848061532  50.2653884888

364 428 363 428   0.1199444458  50.7570571899   0.1813762337  50.2639579773

364 427 363 427   0.1199444458  50.7570571899   0.1779463142  50.2625274658

364 426 363 426   0.1199444458  50.7570571899   0.1745164096  50.2611007690

364 425 363 425   0.1199444458  50.7570571899   0.1745164096  50.2611007690

364 424 363 424   0.1199444458  50.7570571899   0.1710864902  50.2596702576

364 423 363 423   0.1199444458  50.7570571899   0.1676565707  50.2582397461

364 422 363 422   0.1199444458  50.7570571899   0.1676565707  50.2582397461

364 421 363 421   0.1199444458  50.7570571899   0.1642266512  50.2568130493

364 420 363 420   0.1199444458  50.7570571899   0.1607967317  50.2553825378

363 419 362 419   0.1199444458  50.7570571899   0.1573668122  50.2539558411

363 418 362 418   0.1199444458  50.7570571899   0.1539368927  50.2525253296

363 417 362 417   0.1199444458  50.7570571899   0.1505069733  50.2510948181

363 416 362 416   0.1199444458  50.7570571899   0.1505069733  50.2510948181

363 415 362 415   0.1199444458  50.7570571899   0.1470770687  50.2496681213

363 414 362 414   0.1199444458  50.7570571899   0.1436471492  50.2482376099

363 413 362 413   0.0183055550  50.7837486267   0.1402172297  50.2468109131

363 412 362 412   0.0183055550  50.7837486267   0.1402172297  50.2468109131

363 411 362 411   0.0183055550  50.7837486267   0.1367873102  50.2453804016

363 410 362 410  -0.0100833336  50.7886962891   0.1333573908  50.2439498901

363 409 362 409  -0.0100833336  50.7886962891   0.1333573908  50.2439498901

363 408 362 408  -0.0100833336  50.7886962891   0.1299274713  50.2425231934

363 407 362 407  -0.0100833336  50.7886962891   0.1264975518  50.2410926819

363 406 362 406  -0.0100833336  50.7886962891   0.1264975518  50.2410926819

362 405 361 405  -0.0100833336  50.7886962891   0.1196377203  50.2382354736

362 404 361 404  -0.0100833336  50.7886962891   0.1196377203  50.2382354736

362 403 361 403  -0.0100833336  50.7886962891   0.1162078008  50.2368049622

362 402 361 402  -0.0100833336  50.7886962891   0.1127778888  50.2353782654

362 401 361 401  -0.0100833336  50.7886962891   0.1093479693  50.2339477539

362 400 361 400  -0.0100833336  50.7886962891   0.1093479693  50.2339477539

362 399 361 399  -0.0100833336  50.7886962891   0.1059180498  50.2325172424

362 398 361 398  -0.0100833336  50.7886962891   0.1024881303  50.2310905457

362 397 361 397  -0.0100833336  50.7886962891   0.1024881303  50.2310905457

362 396 361 396  -0.0100833336  50.7886962891   0.0990582183  50.2296600342

362 395 361 395  -0.0100833336  50.7886962891   0.0956282988  50.2282333374

361 394 360 394  -0.0100833336  50.7886962891   0.0921983793  50.2268028259

361 393 360 393  -0.0100833336  50.7886962891   0.0887684599  50.2253723145

361 392 360 392  -0.0100833336  50.7886962891   0.0853385478  50.2239456177

361 391 360 391  -0.0100833336  50.7886962891   0.0853385478  50.2239456177

361 390 360 390  -0.0283611119  50.7928886414   0.0819086283  50.2225151062

361 389 360 389  -0.0283611119  50.7928886414   0.0784787089  50.2210884094

361 388 360 388  -0.0283611119  50.7928886414   0.0784787089  50.2210884094

361 387 360 387  -0.0283611119  50.7928886414   0.0750487894  50.2196578979

361 386 360 386  -0.0283611119  50.7928886414   0.0716188774  50.2182273865

361 385 360 385  -0.0283611119  50.7928886414   0.0681889579  50.2168006897

361 384 360 384  -0.0550277792  50.7987518311   0.0681889579  50.2168006897

361 383 360 383  -0.0550277792  50.7987518311   0.0647590384  50.2153701782

361 382 360 382  -0.0550277792  50.7987518311   0.0613291189  50.2139396667

360 381 359 381  -0.0550277792  50.7987518311   0.0578992032  50.2125129700

360 380 359 380  -0.0550277792  50.7987518311   0.0544692837  50.2110824585

360 379 359 379  -0.0550277792  50.7987518311   0.0510393679  50.2096557617

360 378 359 378  -0.0550277792  50.7987518311   0.0510393679  50.2096557617

360 377 359 377  -0.3683055639  50.8070564270   0.0476094484  50.2082252502

360 376 359 376  -0.3683055639  50.8070564270   0.0441795327  50.2067947388

360 375 359 375  -0.3683055639  50.8070564270   0.0441795327  50.2067947388

359 374 358 374  -0.3683055639  50.8070564270   0.0373196974  50.2039375305

359 373 358 373  -0.3683055639  50.8070564270   0.0338897780  50.2025108337

359 372 358 372  -0.3683055639  50.8070564270   0.0338897780  50.2025108337

358 371 357 371  -0.3683055639  50.8070564270   0.0270299446  50.1996498108

358 370 357 370  -0.3683055639  50.8070564270   0.0270299446  50.1996498108

358 369 357 369  -0.3683055639  50.8070564270   0.0236000270  50.1982231140

358 368 357 368  -0.3683055639  50.8070564270   0.0201701093  50.1967926025

357 367 356 367  -0.3916666806  50.8036956787   0.0167401917  50.1953659058

357 366 356 366  -0.3916666806  50.8036956787   0.0133102732  50.1939353943

357 365 356 365  -0.3916666806  50.8036956787   0.0133102732  50.1939353943

357 364 356 364  -0.3916666806  50.8036956787   0.0098803556  50.1925048828

356 363 355 363  -0.3916666806  50.8036956787   0.0030205206  50.1896476746

356 362 355 362  -0.3916666806  50.8036956787   0.0030205206  50.1896476746

356 361 355 361  -0.3916666806  50.8036956787  -0.0004093971  50.1882171631

355 360 354 360  -0.3916666806  50.8036956787  -0.0038393147  50.1867904663

355 359 354 359  -0.3916666806  50.8036956787  -0.0072692325  50.1853599548

355 358 354 358  -0.3916666806  50.8036956787  -0.0106991502  50.1839332581

355 357 354 357  -0.3916666806  50.8036956787  -0.0141290678  50.1825027466

354 356 353 356  -0.3916666806  50.8036956787  -0.0175589863  50.1810722351

354 355 353 355  -0.3916666806  50.8036956787  -0.0209889039  50.1796455383

354 354 353 354  -0.3916666806  50.8036956787  -0.0209889039  50.1796455383

354 353 353 353  -0.3916666806  50.8036956787  -0.0244188216  50.1782150269

354 352 353 352  -0.3916666806  50.8036956787  -0.0278487392  50.1767883301

353 351 352 351  -0.3916666806  50.8036956787  -0.0312786549  50.1753578186

353 350 352 350  -0.3916666806  50.8036956787  -0.0347085744  50.1739273071

353 349 352 349  -0.3916666806  50.8036956787  -0.0381384902  50.1725006104

353 348 352 348  -0.3916666806  50.8036956787  -0.0381384902  50.1725006104

352 347 351 347  -0.3916666806  50.8036956787  -0.0449983254  50.1696395874

352 346 351 346  -0.3916666806  50.8036956787  -0.0484282449  50.1682128906

352 345 351 345  -0.3916666806  50.8036956787  -0.0484282449  50.1682128906

352 344 351 344  -0.3916666806  50.8036956787  -0.0518581606  50.1667823792

351 343 350 343  -0.3916666806  50.8036956787  -0.0552880801  50.1653556824

351 342 350 342  -0.3916666806  50.8036956787  -0.0587179959  50.1639251709

351 341 350 341  -0.3916666806  50.8036956787  -0.0621479154  50.1624946594

351 340 350 340  -0.3916666806  50.8036956787  -0.0655778348  50.1610679626

351 339 350 339  -0.3916666806  50.8036956787  -0.0655778348  50.1610679626

350 338 349 338  -0.3916666806  50.8036956787  -0.0724376664  50.1582107544

350 337 349 337  -0.4366666675  50.8012771606  -0.0724376664  50.1582107544

350 336 349 336  -0.4366666675  50.8012771606  -0.0758675858  50.1567802429

350 335 349 335  -0.4366666675  50.8012771606  -0.0792975053  50.1553497314

349 334 348 334  -0.4483333230  50.8004455566  -0.0827274173  50.1539230347

349 333 348 333  -0.4483333230  50.8004455566  -0.0861573368  50.1524925232

349 332 348 332  -0.4483333230  50.8004455566  -0.0895872563  50.1510658264

349 331 348 331  -0.4483333230  50.8004455566  -0.0895872563  50.1510658264

349 330 348 330  -0.4483333230  50.8004455566  -0.0930171758  50.1496353149

348 329 347 329  -0.4483333230  50.8004455566  -0.0964470878  50.1482048035

348 328 347 328  -0.4483333230  50.8004455566  -0.0998770073  50.1467781067

348 327 347 327  -0.4483333230  50.8004455566  -0.1033069268  50.1453475952

348 326 347 326  -0.4483333230  50.8004455566  -0.1033069268  50.1453475952

347 325 346 325  -0.4483333230  50.8004455566  -0.1101667657  50.1424903870

347 324 346 324  -0.4483333230  50.8004455566  -0.1135966778  50.1410598755

347 323 346 323  -0.4483333230  50.8004455566  -0.1135966778  50.1410598755

347 322 346 322  -0.4483333230  50.8004455566  -0.1170265973  50.1396331787

347 321 346 321  -0.4483333230  50.8004455566  -0.1204565167  50.1382026672

346 320 345 320  -0.7825555801  50.7216682434  -0.1238864362  50.1367721558

346 319 345 319  -0.7825555801  50.7216682434  -0.1273163557  50.1353454590

346 318 345 318  -0.7825555801  50.7216682434  -0.1273163557  50.1353454590

345 317 344 317  -0.7825555801  50.7216682434  -0.1341761798  50.1324882507

345 316 344 316  -0.7825555801  50.7216682434  -0.1376060992  50.1310577393

344 315 343 315  -0.7825555801  50.7216682434  -0.1410360187  50.1296272278

344 314 343 314  -0.7825555801  50.7216682434  -0.1444659382  50.1282005310

343 313 342 313  -0.7825555801  50.7216682434  -0.1478958577  50.1267700195

343 312 342 312  -0.7825555801  50.7216682434  -0.1513257772  50.1253433228

342 311 341 311  -0.7825555801  50.7216682434  -0.1547556967  50.1239128113

342 310 341 310  -0.7825555801  50.7216682434  -0.1581856161  50.1224822998

342 309 341 309  -0.7825555801  50.7216682434  -0.1616155207  50.1210556030

341 308 340 308  -0.7825555801  50.7216682434  -0.1650454402  50.1196250916

341 307 340 307  -0.7825555801  50.7216682434  -0.1684753597  50.1181945801

340 306 339 306  -0.7825555801  50.7216682434  -0.1719052792  50.1167678833

340 305 339 305  -0.7825555801  50.7216682434  -0.1753351986  50.1153373718

339 304 338 304  -0.7825555801  50.7216682434  -0.1787651181  50.1139106750

339 303 338 303  -0.7825555801  50.7216682434  -0.1821950376  50.1124801636

339 302 338 302  -0.7825555801  50.7216682434  -0.1856249571  50.1110496521

338 301 337 301  -0.7825555801  50.7216682434  -0.1890548617  50.1096229553

338 300 337 300  -0.7825555801  50.7216682434  -0.1924847811  50.1081924438

337 299 336 299  -0.7825555801  50.7216682434  -0.1959147006  50.1067657471

337 298 336 298  -0.7825555801  50.7216682434  -0.1993446201  50.1053352356

337 297 336 297  -0.7825555801  50.7216682434  -0.2027745396  50.1039047241

336 296 335 296  -0.7825555801  50.7216682434  -0.2062044591  50.1024780273

336 295 335 295  -0.7825555801  50.7216682434  -0.2096343786  50.1010475159

336 294 335 294  -0.7825555801  50.7216682434  -0.2130642980  50.0996170044

335 293 334 293  -0.7825555801  50.7216682434  -0.2164942026  50.0981903076

335 292 334 292  -0.7825555801  50.7216682434  -0.2199241221  50.0967597961

334 291 333 291  -0.7825555801  50.7216682434  -0.2233540416  50.0953330994

334 290 333 290  -0.7825555801  50.7216682434  -0.2267839611  50.0939025879

334 289 333 289  -0.7866666913  50.7203598022  -0.2267839611  50.0939025879

333 288 332 288  -0.7866666913  50.7203598022  -0.2336438000  50.0910453796

333 287 332 287  -0.7866666913  50.7203598022  -0.2370737195  50.0896148682

333 286 332 286  -0.7866666913  50.7203598022  -0.2370737195  50.0896148682

332 285 331 285  -0.7866666913  50.7203598022  -0.2439335436  50.0867576599

332 284 331 284  -0.7866666913  50.7203598022  -0.2439335436  50.0867576599

332 283 331 283  -0.7866666913  50.7203598022  -0.2473634630  50.0853271484

331 282 330 282  -0.7866666913  50.7203598022  -0.2542233169  50.0824699402

331 281 330 281  -0.7866666913  50.7203598022  -0.2542233169  50.0824699402

331 280 330 280  -0.7866666913  50.7203598022  -0.2576532066  50.0810432434

330 279 329 279  -0.7866666913  50.7203598022  -0.2610831261  50.0796127319

330 278 329 278  -0.7866666913  50.7203598022  -0.2645130455  50.0781822205

330 277 329 277  -0.7866666913  50.7203598022  -0.2679429650  50.0767555237

329 276 328 276  -0.7866666913  50.7203598022  -0.2713728845  50.0753250122

329 275 328 275  -0.7866666913  50.7203598022  -0.2748028040  50.0738945007

329 274 328 274  -0.7866666913  50.7203598022  -0.2782327235  50.0724678040

328 273 327 273  -0.7866666913  50.7203598022  -0.2816626430  50.0710372925

328 272 327 272  -0.7866666913  50.7203598022  -0.2850925624  50.0696105957

328 271 327 271  -0.7866666913  50.7203598022  -0.2850925624  50.0696105957

327 270 326 270  -0.7866666913  50.7203598022  -0.2919524014  50.0667495728

327 269 326 269  -0.7866666913  50.7203598022  -0.2953823209  50.0653228760

327 268 326 268  -0.7866666913  50.7203598022  -0.2953823209  50.0653228760

326 267 325 267  -0.7866666913  50.7203598022  -0.3022421598  50.0624656677

326 266 325 266  -0.7866666913  50.7203598022  -0.3022421598  50.0624656677

326 265 325 265  -0.7866666913  50.7203598022  -0.3056720793  50.0610351563

325 264 324 264  -0.7866666913  50.7203598022  -0.3125319183  50.0581779480

325 263 324 263  -0.7866666913  50.7203598022  -0.3125319183  50.0581779480

325 262 324 262  -0.7866666913  50.7203598022  -0.3159618080  50.0567474365

325 261 324 261  -0.7866666913  50.7203598022  -0.3193917274  50.0553207397

324 260 323 260  -0.7866666913  50.7203598022  -0.3228216469  50.0538902283

324 259 323 259  -0.7866666913  50.7203598022  -0.3262515664  50.0524597168

324 258 323 258  -0.7866666913  50.7203598022  -0.3296814859  50.0510330200

323 257 322 257  -0.7866666913  50.7203598022  -0.3331114054  50.0496025085

323 256 322 256  -0.7866666913  50.7203598022  -0.3365413249  50.0481719971

323 255 322 255  -0.7866666913  50.7203598022  -0.3399712443  50.0467453003

323 254 322 254  -0.7866666913  50.7203598022  -0.3399712443  50.0467453003

322 253 321 253  -0.7866666913  50.7203598022  -0.3468310833  50.0438880920

322 252 321 252  -0.7866666913  50.7203598022  -0.3468310833  50.0438880920

322 251 321 251  -0.7866666913  50.7203598022  -0.3502610028  50.0424575806

322 250 321 250  -0.7866666913  50.7203598022  -0.3536909223  50.0410270691

321 249 320 249  -0.7866666913  50.7203598022  -0.3571208417  50.0396003723

321 248 320 248  -0.7866666913  50.7203598022  -0.3605507612  50.0381698608

321 247 320 247  -0.7866666913  50.7203598022  -0.3639806807  50.0367431641

321 246 320 246  -0.7866666913  50.7203598022  -0.3639806807  50.0367431641

320 245 319 245  -0.7866666913  50.7203598022  -0.3708404899  50.0338821411

320 244 319 244  -0.7866666913  50.7203598022  -0.3708404899  50.0338821411

320 243 319 243  -0.7866666913  50.7203598022  -0.3742704093  50.0324554443

320 242 319 242  -0.7866666913  50.7203598022  -0.3777003288  50.0310249329

319 241 318 241  -0.7866666913  50.7203598022  -0.3811302483  50.0295944214

319 240 318 240  -0.7866666913  50.7203598022  -0.3845601678  50.0281677246

319 239 318 239  -0.7866666913  50.7203598022  -0.3845601678  50.0281677246

319 238 318 238  -0.7866666913  50.7203598022  -0.3879900873  50.0267372131

318 237 317 237  -0.7866666913  50.7203598022  -0.3948499262  50.0238800049

318 236 317 236  -0.7866666913  50.7203598022  -0.3948499262  50.0238800049

318 235 317 235  -0.7866666913  50.7203598022  -0.3982798457  50.0224494934

318 234 317 234  -0.7866666913  50.7203598022  -0.4017097652  50.0210227966

317 233 316 233  -0.7866666913  50.7203598022  -0.4051396847  50.0195922852

317 232 316 232  -0.7866666913  50.7203598022  -0.4085696042  50.0181655884

317 231 316 231  -0.7866666913  50.7203598022  -0.4119995236  50.0167350769

317 230 316 230  -0.7866666913  50.7203598022  -0.4119995236  50.0167350769

316 229 315 229  -1.1808055639  50.5983314514  -0.4188593626  50.0138778687

316 228 315 228  -1.1808055639  50.5983314514  -0.4188593626  50.0138778687

315 227 314 227  -1.1808055639  50.5983314514  -0.4257191718  50.0110206604

315 226 314 226  -1.1808055639  50.5983314514  -0.4291490912  50.0095901489

314 225 313 225  -1.1808055639  50.5983314514  -0.4325790107  50.0081596375

314 224 313 224  -1.1808055639  50.5983314514  -0.4360089302  50.0067329407

313 223 312 223  -1.1808055639  50.5983314514  -0.4394388497  50.0053024292

313 222 312 222  -1.1808055639  50.5983314514  -0.4428687692  50.0038719177

312 221 311 221  -1.1808055639  50.5983314514  -0.4462986887  50.0024452209

312 220 311 220  -1.1808055639  50.5983314514  -0.4497286081  50.0010147095

311 219 310 219  -1.1808055639  50.5983314514  -0.4531585276  49.9995880127

311 218 310 218  -1.1808055639  50.5983314514  -0.4565884471  49.9981575012

310 217 309 217  -1.1808055639  50.5983314514  -0.4634482861  49.9953002930

310 216 309 216  -1.1808055639  50.5983314514  -0.4634482861  49.9953002930

309 215 308 215  -1.1808055639  50.5983314514  -0.4703081250  49.9924430847

309 214 308 214  -1.1808055639  50.5983314514  -0.4703081250  49.9924430847

308 213 307 213  -1.1808055639  50.5983314514  -0.4771679640  49.9895820618

308 212 307 212  -1.1808055639  50.5983314514  -0.4805978835  49.9881553650

307 211 306 211  -1.1808055639  50.5983314514  -0.4840277731  49.9867248535

307 210 306 210  -1.1808055639  50.5983314514  -0.4874576926  49.9852981567

306 209 305 209  -1.1808055639  50.5983314514  -0.4908876121  49.9838676453

306 208 305 208  -1.1808055639  50.5983314514  -0.4943175316  49.9824371338

305 207 304 207  -1.1808055639  50.5983314514  -0.4977474511  49.9810104370

305 206 304 206  -1.1837309599  50.5968742371  -0.5011773705  49.9795799255

305 205 304 205  -1.1837309599  50.5968742371  -0.5046073198  49.9781494141

304 204 303 204  -1.1900556087  50.5937232971  -0.5080372095  49.9767227173

304 203 303 203  -1.1900556087  50.5937232971  -0.5114670992  49.9752922058

303 202 302 202  -1.1900556087  50.5937232971  -0.5148970485  49.9738655090

303 201 302 201  -1.1900556087  50.5937232971  -0.5183269382  49.9724349976

302 200 301 200  -1.1900556087  50.5937232971  -0.5217568874  49.9710044861

302 199 301 199  -1.1900556087  50.5937232971  -0.5251867771  49.9695777893

301 198 300 198  -1.1900556087  50.5937232971  -0.5286167264  49.9681472778

301 197 300 197  -1.1900556087  50.5937232971  -0.5320466161  49.9667205811

301 196 300 196  -1.1900556087  50.5937232971  -0.5354765654  49.9652900696

300 195 299 195  -1.1900556087  50.5937232971  -0.5389064550  49.9638595581

300 194 299 194  -1.1900556087  50.5937232971  -0.5423364043  49.9624328613

299 193 298 193  -1.1900556087  50.5937232971  -0.5457662940  49.9610023499

299 192 298 192  -1.1900556087  50.5937232971  -0.5491962433  49.9595718384

298 191 297 191  -1.1900556087  50.5937232971  -0.5526261330  49.9581451416

298 190 297 190  -1.1900556087  50.5937232971  -0.5560560822  49.9567146301

298 189 297 189  -1.1900556087  50.5937232971  -0.5594859719  49.9552879333

297 188 296 188  -1.1900556087  50.5937232971  -0.5629159212  49.9538574219

297 187 296 187  -1.1900556087  50.5937232971  -0.5663458109  49.9524269104

296 186 295 186  -1.1900556087  50.5937232971  -0.5697757006  49.9510002136

296 185 295 185  -1.1900556087  50.5937232971  -0.5732056499  49.9495697021

296 184 295 184  -1.1900556087  50.5937232971  -0.5766355395  49.9481430054

295 183 294 183  -1.1900556087  50.5937232971  -0.5800654888  49.9467124939

295 182 294 182  -1.1900556087  50.5937232971  -0.5834953785  49.9452819824

295 181 294 181  -1.1900556087  50.5937232971  -0.5869253278  49.9438552856

294 180 293 180  -1.1900556087  50.5937232971  -0.5903552175  49.9424247742

294 179 293 179  -1.1900556087  50.5937232971  -0.5937851667  49.9409980774

293 178 292 178  -1.1900556087  50.5937232971  -0.5972150564  49.9395675659

293 177 292 177  -1.1900556087  50.5937232971  -0.6006450057  49.9381370544

293 176 292 176  -1.1900556087  50.5937232971  -0.6040748954  49.9367103577

292 175 291 175  -1.1900556087  50.5937232971  -0.6075048447  49.9352798462

292 174 291 174  -1.1900556087  50.5937232971  -0.6109347343  49.9338493347

292 173 291 173  -1.1900556087  50.5937232971  -0.6143646836  49.9324226379

291 172 290 172  -1.1900556087  50.5937232971  -0.6177945733  49.9309921265

291 171 290 171  -1.1900556087  50.5937232971  -0.6212245226  49.9295654297

290 170 289 170  -1.1900556087  50.5937232971  -0.6246544123  49.9281349182

290 169 289 169  -1.1900556087  50.5937232971  -0.6280843019  49.9267044067

290 168 289 168  -1.1900556087  50.5937232971  -0.6315142512  49.9252777100

289 167 288 167  -1.1900556087  50.5937232971  -0.6349441409  49.9238471985

289 166 288 166  -1.1900556087  50.5937232971  -0.6383740902  49.9224205017

289 165 288 165  -1.1900556087  50.5937232971  -0.6383740902  49.9224205017

288 164 287 164  -1.1900556087  50.5937232971  -0.6452339292  49.9195594788

288 163 287 163  -1.1900556087  50.5937232971  -0.6452339292  49.9195594788

288 162 287 162  -1.1900556087  50.5937232971  -0.6486638188  49.9181327820

287 161 286 161  -1.1900556087  50.5937232971  -0.6555236578  49.9152755737

287 160 286 160  -1.1974506378  50.5918693542  -0.6555236578  49.9152755737

287 159 286 159  -1.1974506378  50.5918693542  -0.6589536071  49.9138450623

286 158 285 158  -1.2033611536  50.5903892517  -0.6623834968  49.9124145508

286 157 285 157  -1.2033611536  50.5903892517  -0.6658134460  49.9109878540

286 156 285 156  -1.2033611536  50.5903892517  -0.6692433357  49.9095573425

285 155 284 155  -1.2033611536  50.5903892517  -0.6726732850  49.9081268311

285 154 284 154  -1.2033611536  50.5903892517  -0.6761031747  49.9067001343

285 153 284 153  -1.2033611536  50.5903892517  -0.6795330644  49.9052696228

284 152 283 152  -1.2033611536  50.5903892517  -0.6829630136  49.9038429260

284 151 283 151  -1.2033611536  50.5903892517  -0.6863929033  49.9024124146

284 150 283 150  -1.2033611536  50.5903892517  -0.6863929033  49.9024124146

284 149 283 149  -1.2033611536  50.5903892517  -0.6898228526  49.9009819031

283 148 282 148  -1.2033611536  50.5903892517  -0.6932527423  49.8995552063

283 147 282 147  -1.2400000095  50.5820274353  -0.6966826916  49.8981246948

283 146 282 146  -1.2400000095  50.5820274353  -0.7001125813  49.8966979980

282 145 281 145  -1.2488994598  50.5798339844  -0.7035425305  49.8952674866

282 144 281 144  -1.2523293495  50.5789756775  -0.7069724202  49.8938369751

282 143 281 143  -1.2566666603  50.5778884888  -0.7104023695  49.8924102783

281 142 280 142  -1.2566666603  50.5778884888  -0.7138322592  49.8909797668

281 141 280 141  -1.2566666603  50.5778884888  -0.7172622085  49.8895492554

281 140 280 140  -1.2566666603  50.5778884888  -0.7206920981  49.8881225586

280 139 279 139  -1.2566666603  50.5778884888  -0.7241220474  49.8866920471

280 138 279 138  -1.2566666603  50.5778884888  -0.7275519371  49.8852653503

280 137 279 137  -1.2566666603  50.5778884888  -0.7275519371  49.8852653503

279 136 278 136  -1.2566666603  50.5778884888  -0.7344117761  49.8824043274

279 135 278 135  -1.2566666603  50.5778884888  -0.7378416657  49.8809776306

279 134 278 134  -1.2566666603  50.5778884888  -0.7378416657  49.8809776306

278 133 277 133  -1.2566666603  50.5778884888  -0.7447015047  49.8781204224

278 132 277 132  -1.2566666603  50.5778884888  -0.7447015047  49.8781204224

278 131 277 131  -1.2566666603  50.5778884888  -0.7481314540  49.8766899109

278 130 277 130  -1.2566666603  50.5778884888  -0.7515613437  49.8752593994

277 129 276 129  -1.2566666603  50.5778884888  -0.7549912930  49.8738327026

277 128 276 128  -1.2566666603  50.5778884888  -0.7584211826  49.8724021912

277 127 276 127  -1.2566666603  50.5778884888  -0.7618511319  49.8709754944

276 126 275 126  -1.2566666603  50.5778884888  -0.7652810216  49.8695449829

276 125 275 125  -1.2566666603  50.5778884888  -0.7687109709  49.8681144714

276 124 275 124  -1.2566666603  50.5778884888  -0.7721408606  49.8666877747

276 123 275 123  -1.2566666603  50.5778884888  -0.7721408606  49.8666877747

275 122 274 122  -1.2566666603  50.5778884888  -0.7790006995  49.8638267517

275 121 274 121  -1.2566666603  50.5778884888  -0.7790006995  49.8638267517

275 120 274 120  -1.2566666603  50.5778884888  -0.7824306488  49.8624000549

274 119 273 119  -1.2566666603  50.5778884888  -0.7892904878  49.8595428467

274 118 273 118  -1.2566666603  50.5778884888  -0.7892904878  49.8595428467

274 117 273 117  -1.2566666603  50.5778884888  -0.7927203774  49.8581123352

274 116 273 116  -1.2566666603  50.5778884888  -0.7961502671  49.8566818237

273 115 272 115  -1.2566666603  50.5778884888  -0.7995802164  49.8552551270

273 114 272 114  -1.2566666603  50.5778884888  -0.8030101061  49.8538246155

273 113 272 113  -1.2566666603  50.5778884888  -0.8064400554  49.8523979187

273 112 272 112  -1.2566666603  50.5778884888  -0.8064400554  49.8523979187

272 111 271 111  -1.2566666603  50.5778884888  -0.8098699450  49.8509674072

272 110 271 110  -1.2566666603  50.5778884888  -0.8132998943  49.8495368958

272 109 271 109  -1.2566666603  50.5778884888  -0.8167297840  49.8481101990

272 108 271 108  -1.2566666603  50.5778884888  -0.8201597333  49.8466796875

271 107 270 107  -1.2966666222  50.5728874207  -0.8235896230  49.8452529907

271 106 270 106  -1.2966666222  50.5728874207  -0.8270195723  49.8438224792

271 105 270 105  -1.2966666222  50.5728874207  -0.8270195723  49.8438224792

270 104 269 104  -1.2966666222  50.5728874207  -0.8338794112  49.8409652710

270 103 269 103  -1.2966666222  50.5728874207  -0.8373093009  49.8395347595

270 102 269 102  -1.2966666222  50.5728874207  -0.8373093009  49.8395347595

270 101 269 101  -1.2966666222  50.5728874207  -0.8407392502  49.8381042480

269 100 268 100  -1.2966666222  50.5728874207  -0.8441691399  49.8366775513

269 99 268 99  -1.2966666222  50.5728874207  -0.8475990295  49.8352470398

269 98 268 98  -1.2966666222  50.5728874207  -0.8510289788  49.8338203430

269 97 268 97  -1.2966666222  50.5728874207  -0.8510289788  49.8338203430

268 96 267 96  -1.2966666222  50.5728874207  -0.8578888178  49.8309593201

268 95 267 95  -1.2966666222  50.5728874207  -0.8613187075  49.8295326233

268 94 267 94  -1.2966666222  50.5728874207  -0.8613187075  49.8295326233

268 93 267 93  -1.2966666222  50.5728874207  -0.8647486567  49.8281021118

267 92 266 92  -1.2966666222  50.5728874207  -0.8681785464  49.8266754150

267 91 266 91  -1.2966666222  50.5728874207  -0.8716084957  49.8252449036

267 90 266 90  -1.2966666222  50.5728874207  -0.8750383854  49.8238143921

267 89 266 89  -1.2966666222  50.5728874207  -0.8784683347  49.8223876953

267 88 266 88  -1.2966666222  50.5728874207  -0.8784683347  49.8223876953

266 87 265 87  -1.2966666222  50.5728874207  -0.8853281736  49.8195266724

266 86 265 86  -1.2966666222  50.5728874207  -0.8887580633  49.8180999756

266 85 265 85  -1.2966666222  50.5728874207  -0.8887580633  49.8180999756

266 84 265 84  -1.2966666222  50.5728874207  -0.8921880126  49.8166694641

265 83 264 83  -1.2966666222  50.5728874207  -0.8956179023  49.8152427673

265 82 264 82  -1.2966666222  50.5728874207  -0.8990478516  49.8138122559

265 81 264 81  -1.2966666222  50.5728874207  -0.9024777412  49.8123817444

265 80 264 80  -1.2966666222  50.5728874207  -0.9059076309  49.8109550476

265 79 264 79  -1.2966666222  50.5728874207  -0.9059076309  49.8109550476

264 78 263 78  -1.2966666222  50.5728874207  -0.9127674699  49.8080978394

264 77 263 77  -1.2966666222  50.5728874207  -0.9127674699  49.8080978394

264 76 263 76  -1.2966666222  50.5728874207  -0.9161974192  49.8066673279

264 75 263 75  -1.2966666222  50.5728874207  -0.9196273088  49.8052368164

264 74 263 74  -1.2966666222  50.5728874207  -0.9230572581  49.8038101196

263 73 262 73  -1.2966666222  50.5728874207  -0.9264871478  49.8023796082

263 72 262 72  -1.2966666222  50.5728874207  -0.9299170971  49.8009529114

263 71 262 71  -1.2966666222  50.5728874207  -0.9299170971  49.8009529114

263 70 262 70  -1.2966666222  50.5728874207  -0.9333469868  49.7995223999

263 69 262 69  -1.2966666222  50.5728874207  -0.9367769361  49.7980918884

262 68 261 68  -1.2966666222  50.5728874207  -0.9402068257  49.7966651917

262 67 261 67  -1.2966666222  50.5728874207  -0.9436367750  49.7952346802

262 66 261 66  -1.3003481627  50.5728874207  -0.9436367750  49.7952346802

262 65 261 65  -1.3050277233  50.5728874207  -0.9470666647  49.7938041687

262 64 261 64  -1.3050277233  50.5728874207  -0.9504966140  49.7923774719

261 63 260 63  -1.3050277233  50.5728874207  -0.9539265037  49.7909469604

261 62 260 62  -1.3050277233  50.5728874207  -0.9573564529  49.7895202637

261 61 260 61  -1.3050277233  50.5728874207  -0.9607863426  49.7880897522

261 60 260 60  -1.3050277233  50.5728874207  -0.9607863426  49.7880897522

261 59 260 59  -1.3050277233  50.5728874207  -0.9642162323  49.7866592407

260 58 259 58  -1.3050277233  50.5728874207  -0.9676461816  49.7852325439

260 57 259 57  -1.3050277233  50.5728874207  -0.9710760713  49.7838020325

260 56 259 56  -1.3050277233  50.5728874207  -0.9745060205  49.7823753357

260 55 259 55  -1.3050277233  50.5728874207  -0.9779359102  49.7809448242

260 54 259 54  -1.3050277233  50.5728874207  -0.9779359102  49.7809448242

260 53 259 53  -1.3050277233  50.5728874207  -1.3841944933  49.7120819092

260 52 259 52  -1.3050277233  50.5728874207  -1.3841944933  49.7120819092

260 51 259 51  -1.3050277233  50.5728874207  -1.3841944933  49.7120819092

260 50 259 50  -1.3050277233  50.5728874207  -1.3841944933  49.7120819092

260 49 259 49  -1.3050277233  50.5728874207  -1.3841944933  49.7120819092

260 48 259 48  -1.3050277233  50.5728874207  -1.3841944933  49.7120819092

260 47 259 47  -1.3050277233  50.5728874207  -1.3841944933  49.7120819092

260 46 259 46  -1.3050277233  50.5728874207  -1.3841944933  49.7120819092

260 45 259 45  -1.3050277233  50.5728874207  -1.3841944933  49.7120819092

260 44 259 44  -1.3050277233  50.5728874207  -1.3841944933  49.7120819092

260 43 259 43  -1.3050277233  50.5728874207  -1.3841944933  49.7120819092

260 42 259 42  -1.3050277233  50.5728874207  -1.3841944933  49.7120819092

260 41 259 41  -1.3050277233  50.5728874207  -1.3841944933  49.7120819092

260 40 259 40  -1.3050277233  50.5728874207  -1.3841944933  49.7120819092

260 39 259 39  -1.3050277233  50.5728874207  -1.3841944933  49.7120819092

260 38 259 38  -1.3050277233  50.5728874207  -1.3841944933  49.7120819092

260 37 259 37  -1.3050277233  50.5728874207  -1.3841944933  49.7120819092

260 36 259 36  -1.3050277233  50.5728874207  -1.3841944933  49.7120819092

260 35 259 35  -1.3050277233  50.5728874207  -1.3841944933  49.7120819092

260 34 259 34  -1.3050277233  50.5728874207  -1.3841944933  49.7120819092

260 33 259 33  -1.3050277233  50.5728874207  -1.3841944933  49.7120819092

260 33 260 32  -1.3050277233  50.5728874207  -1.3841944933  49.7120819092

261 32 260 32  -1.3050277233  50.5728874207  -1.3841944933  49.7120819092

261 31 260 31  -1.3050277233  50.5728874207  -1.3858889341  49.7120285034

261 30 260 30  -1.3050277233  50.5728874207  -1.3858889341  49.7120285034

261 29 260 29  -1.3050277233  50.5728874207  -1.4266943932  49.7112236023

261 28 260 28  -1.3050277233  50.5728874207  -1.4266943932  49.7112236023

261 27 260 27  -1.3050277233  50.5728874207  -1.4266943932  49.7112236023

261 26 260 26  -1.3050277233  50.5728874207  -1.4266943932  49.7112236023

261 25 260 25  -1.3050277233  50.5728874207  -1.4266943932  49.7112236023

261 24 260 24  -1.3050277233  50.5728874207  -1.4266943932  49.7112236023

261 23 260 23  -1.3050277233  50.5728874207  -1.4266943932  49.7112236023

261 22 260 22  -1.3050277233  50.5728874207  -1.4266943932  49.7112236023

261 21 260 21  -1.3050277233  50.5728874207  -1.4266943932  49.7112236023

261 20 260 20  -1.3050277233  50.5728874207  -1.4266943932  49.7112236023

261 19 260 19  -1.3050277233  50.5728874207  -1.4266943932  49.7112236023

261 18 260 18  -1.3050277233  50.5728874207  -1.4266943932  49.7112236023

261 17 260 17  -1.3050277233  50.5728874207  -1.4266943932  49.7112236023

261 16 260 16  -1.3050277233  50.5728874207  -1.4266943932  49.7112236023

261 15 260 15  -1.3050277233  50.5728874207  -1.4266943932  49.7112236023

261 15 261 14  -1.3050277233  50.5728874207  -1.4266943932  49.7112236023

262 14 261 14  -1.3050277233  50.5728874207  -1.4266943932  49.7112236023

262 13 261 13  -1.3050277233  50.5728874207  -1.4266943932  49.7112236023

262 12 261 12  -1.3050277233  50.5728874207  -1.4266943932  49.7112236023

262 11 261 11  -1.3050277233  50.5728874207  -1.4266943932  49.7112236023

262 10 261 10  -1.3050277233  50.5728874207  -1.4266943932  49.7112236023

262 9 261 9  -1.3050277233  50.5728874207  -1.4266943932  49.7112236023

262 8 261 8  -1.3050277233  50.5728874207  -1.4266943932  49.7112236023

262 7 261 7  -1.3050277233  50.5728874207  -1.4266943932  49.7112236023

262 6 261 6  -1.3050277233  50.5728874207  -1.4266943932  49.7112236023

262 5 261 5  -1.3050277233  50.5728874207  -1.4266943932  49.7112236023

262 4 261 4  -1.3050277233  50.5728874207  -1.4266943932  49.7112236023

262 3 261 3  -1.3050277233  50.5728874207  -1.4266943932  49.7112236023

262 2 261 2  -1.3050277233  50.5728874207  -1.4266943932  49.7112236023

262 1 261 1  -1.3050277233  50.5728874207  -1.4266943932  49.7112236023

262 0 261 0  -1.3050277233  50.5728874207  -1.4266943932  49.7112236023
