# Supplementary material for: A coastline generalization method that considers buffer consistency
Source: PLoS One. 2018 Nov 1;13(11):e0206565. doi: 10.1371/journal.pone.0206565 (PMC6211722; doi:10.1371/journal.pone.0206565)
Supplement: S1 File — (ZIP) [file pone.0206565.s001.zip › Data used in methodology/the data used Fig 3/distance fileds/midPoint.txt]

-46.4498159045  40.1692068970 -53.1478080750  39.6018638611    576233.3212 -40.1220741272  38.4944229126    576233.3137

-46.4529736263  40.1474568069 -53.1478080750  39.6018638611    575796.4472 -40.1325454712  38.4726753235    575796.4545

-46.4561839519  40.1257066341 -53.1478080750  39.6018638611    575364.8321 -40.1325454712  38.4726753235    575364.8214

-46.4594639734  40.1039563750 -53.1478080750  39.6018638611    574937.0353 -40.1430168152  38.4509239197    574937.0286

-46.4628050618  40.0822060235 -53.1478080750  39.6018638611    574513.8034 -40.1534881592  38.4291725159    574513.8201

-46.4638295915  40.0754262857 -53.1478080750  39.6018638611    574385.3181 -40.1744346619  38.3856735229    574385.3159

-46.4662128595  40.0604539800 -53.1478080750  39.6018638611    574094.6596 -40.1744346619  38.3856735229    574094.6751

-46.4696727627  40.0387040776 -53.1478080750  39.6018638611    573680.8839 -40.1744346619  38.3856735229    573680.8699

-46.4731968858  40.0169540786 -53.1478080750  39.6018638611    573271.4435 -40.1849060059  38.3639221191    573271.4439

-46.4767840670  39.9952039772 -53.1478080750  39.6018638611    572866.4506 -40.1953811646  38.3421707153    572866.4682

-46.4804313195  39.9734537673 -53.1478080750  39.6018638611    572466.1734 -40.2058525085  38.3204231262    572466.1768

-46.4841389752  39.9517034435 -53.1478080750  39.6018638611    572070.5974 -40.2163238525  38.2986717224    572070.5872

-46.4855800207  39.9433757983 -53.1478080750  39.6018638611    571919.9201 -40.2267951965  38.2769203186    571919.9103

-46.4879083618  39.9299513965 -53.1478080750  39.6018638611    571679.6180 -40.2267951965  38.2769203186    571679.6110

-46.4917406402  39.9082015460 -53.1478080750  39.6018638611    571293.1617 -40.2372703552  38.2551689148    571293.1601

-46.4956334877  39.8864515748 -53.1478080750  39.6018638611    570911.4330 -40.2477416992  38.2334213257    570911.4493

-46.4995867383  39.8647014769 -53.1478080750  39.6018638611    570534.4598 -40.2582130432  38.2116699219    570534.4555

-46.5036035450  39.8429512462 -53.1478080750  39.6018638611    570161.9867 -40.2686882019  38.1899185181    570161.9784

-46.5073304500  39.8230634199 -53.1478080750  39.6018638611    569825.4929 -40.2791595459  38.1681671143    569825.5012

-46.5076805894  39.8211989033 -53.1478080750  39.6018638611    569794.3101 -40.2791595459  38.1681671143    569794.3117

-46.5118196956  39.7994491638 -53.1478080750  39.6018638611    569431.2919 -40.2896308899  38.1464195251    569431.2976

-46.5160195369  39.7776992834 -53.1478080750  39.6018638611    569073.0568 -40.3001022339  38.1246681213    569073.0430

-46.5202832661  39.7559492557 -53.1478080750  39.6018638611    568719.3490 -40.3105773926  38.1029167175    568719.3473

-46.5246070666  39.7341990736 -53.1478080750  39.6018638611    568370.5099 -40.3210487366  38.0811653137    568370.5270

-46.5289935935  39.7124487305 -53.1478080750  39.6018638611    568026.3266 -40.3315200806  38.0594177246    568026.3405

-46.5290808793  39.7119575413 -53.1478080750  39.6018638611    568019.6795 -40.3419952393  38.0376663208    568019.7026

-46.5334433447  39.6906969995 -53.1478080750  39.6018638611    567686.7736 -40.3419952393  38.0376663208    567686.7802

-46.5379528349  39.6689471580 -53.1478080750  39.6018638611    567352.1573 -40.3524665833  38.0159149170    567352.1458

-46.5425245536  39.6471971457 -53.1478080750  39.6018638611    567022.2828 -40.3629379272  37.9941635132    567022.2660

-46.5471594965  39.6254469555 -53.1478080750  39.6018638611    566697.0793 -40.3734092712  37.9724159241    566697.0760

-46.5508313085  39.6084319294 -53.1478080750  39.6018638611    566445.7813 -40.3838844299  37.9506645203    566445.7693

-46.5518579958  39.6036947361 -53.1478080750  39.6018638611    566376.5406 -40.3838844299  37.9506645203    566376.5344

-46.5566163999  39.5819450583 -53.1478080750  39.6018638611    566060.9772 -40.3943557739  37.9289131165    566060.9695

-46.5614373643  39.5601951914 -53.1478080750  39.6018638611    565750.1861 -40.4048271179  37.9071617126    565750.2018

-46.5663233784  39.5384451280 -53.1478080750  39.6018638611    565443.9686 -40.4153022766  37.8854141235    565443.9754

-46.5712691318  39.5166948598 -53.1478080750  39.6018638611    565142.7960 -40.4257736206  37.8636627197    565142.7859

-46.5725817378  39.5109260464 -53.1478080750  39.6018638611    565064.5525 -40.4362449646  37.8419113159    565064.5537

-46.5762779437  39.4949430363 -53.1478080750  39.6018638611    564846.4073 -40.4362449646  37.8419113159    564846.4020

-46.5813488177  39.4731932839 -53.1478080750  39.6018638611    564554.8806 -40.4467163086  37.8201599121    564554.8638

-46.5864854050  39.4514433147 -53.1478080750  39.6018638611    564267.9312 -40.4571914673  37.7984123230    564267.9365

-46.5916818977  39.4296931199 -53.1478080750  39.6018638611    563986.0738 -40.4676628113  37.7766609192    563986.0755

-46.5943321670  39.4186851916 -53.1478080750  39.6018638611    563845.5871 -40.4781341553  37.7549095154    563845.5710

-46.5969416149  39.4079411463 -53.1478080750  39.6018638611    563709.0516 -40.4781341553  37.7549095154    563709.0425

-46.6022657172  39.3861914713 -53.1478080750  39.6018638611    563436.7475 -40.4886093140  37.7331581116    563436.7560

-46.6076517163  39.3644415570 -53.1478080750  39.6018638611    563169.4107 -40.4990806580  37.7114105225    563169.4097

-46.6130999439  39.3426913949 -53.1478080750  39.6018638611    562907.0288 -40.5095520020  37.6896591187    562907.0226

-46.6160825963  39.3308763297 -53.1478080750  39.6018638611    562766.8378 -40.5200233459  37.6679077148    562766.8202

-46.6186118938  39.3209394170 -53.1478080750  39.6018638611    562649.5055 -40.5200233459  37.6679077148    562649.5195

-46.6241880630  39.2991897750 -53.1478080750  39.6018638611    562396.7724 -40.5304985046  37.6461563110    562396.7668

-46.6298266268  39.2774398701 -53.1478080750  39.6018638611    562149.0274 -40.5409698486  37.6244087219    562149.0109

-46.6355277509  39.2556896932 -53.1478080750  39.6018638611    561906.2727 -40.5514411926  37.6026573181    561906.2573

-46.6378330256  39.2469345939 -53.1478080750  39.6018638611    561810.5912 -40.5619125366  37.5809059143    561810.5892

-46.6412927633  39.2339378507 -53.1478080750  39.6018638611    561668.4276 -40.5619125366  37.5809059143    561668.4227

-46.6471224928  39.2121881911 -53.1478080750  39.6018638611    561435.3911 -40.5723876953  37.5591545105    561435.3911

-46.6530147827  39.1904382431 -53.1478080750  39.6018638611    561207.3936 -40.5828590393  37.5374069214    561207.3858

-46.6589699650  39.1686879974 -53.1478080750  39.6018638611    560984.4232 -40.5933303833  37.5156555176    560984.4259

-46.6595834548  39.1663926847 -53.1478080750  39.6018638611    560962.7850 -40.6038055420  37.4939041138    560962.7617

-46.6649910268  39.1469364240 -53.1478080750  39.6018638611    560766.2550 -40.6038055420  37.4939041138    560766.2623

-46.6710733209  39.1251866889 -53.1478080750  39.6018638611    560553.2601 -40.6142768860  37.4721527100    560553.2491

-46.6772204988  39.1034366387 -53.1478080750  39.6018638611    560345.1713 -40.6247482300  37.4504051208    560345.1551

-46.6813338841  39.0890010411 -53.1478080750  39.6018638611    560209.9772 -40.6352195740  37.4286537170    560209.9576

-46.6834313990  39.0816846258 -53.1478080750  39.6018638611    560142.1305 -40.6352195740  37.4286537170    560142.1373

-46.6897073481  39.0599350855 -53.1478080750  39.6018638611    559943.9732 -40.6456947327  37.4069023132    559943.9887

-46.6960453599  39.0381852110 -53.1478080750  39.6018638611    559751.0143 -40.6561660767  37.3851509094    559751.0049

-46.7024487532  39.0164349924 -53.1478080750  39.6018638611    559562.9869 -40.6666374207  37.3634033203    559562.9974

-46.7030843134  39.0142279612 -53.1478080750  39.6018638611    559545.7121 -40.6771125793  37.3416519165    559545.7120

-46.7089175280  38.9946834792 -53.1478080750  39.6018638611    559379.9250 -40.6771125793  37.3416519165    559379.9269

-46.7154481992  38.9729337582 -53.1478080750  39.6018638611    559202.0907 -40.6875839233  37.3199005127    559202.0904

-46.7220442518  38.9511836730 -53.1478080750  39.6018638611    559029.2397 -40.6980552673  37.2981529236    559029.2425

-46.7248347426  38.9420263395 -53.1478080750  39.6018638611    558958.4857 -40.7085266113  37.2764015198    558958.4987

-46.7287041926  38.9294319077 -53.1478080750  39.6018638611    558861.5419 -40.7085266113  37.2764015198    558861.5237

-46.7354301781  38.9076823150 -53.1478080750  39.6018638611    558698.7587 -40.7190017700  37.2546501160    558698.7766

-46.7422185582  38.8859323370 -53.1478080750  39.6018638611    558541.2665 -40.7294731140  37.2328987122    558541.2505

-46.7465851719  38.8720529884 -53.1478080750  39.6018638611    558443.3542 -40.7399444580  37.2111511230    558443.3570

-46.7490733156  38.8641804009 -53.1478080750  39.6018638611    558388.7747 -40.7399444580  37.2111511230    558388.7601

-46.7559931221  38.8424309080 -53.1478080750  39.6018638611    558241.3262 -40.7504196167  37.1893997192    558241.3326

-46.7629758209  38.8206810079 -53.1478080750  39.6018638611    558099.1793 -40.7608909607  37.1676483154    558099.1800

-46.7683356011  38.8041260400 -53.1478080750  39.6018638611    557994.3093 -40.7713623047  37.1458969116    557994.3134

-46.7700240675  38.7989289794 -53.1478080750  39.6018638611    557962.1625 -40.7713623047  37.1458969116    557962.1538

-46.7771375290  38.7771795550 -53.1478080750  39.6018638611    557830.2208 -40.7818336487  37.1241493225    557830.2353

-46.7843168698  38.7554297007 -53.1478080750  39.6018638611    557703.3801 -40.7923088074  37.1023979187    557703.3712

-46.7900860304  38.7380948212 -53.1478080750  39.6018638611    557605.9476 -40.8027801514  37.0806465149    557605.9406

-46.7915602649  38.7336776555 -53.1478080750  39.6018638611    557581.8546 -40.8027801514  37.0806465149    557581.8372

-46.7988680451  38.7119282654 -53.1478080750  39.6018638611    557465.5234 -40.8132514954  37.0588951111    557465.5093

-46.8062441939  38.6901784215 -53.1478080750  39.6018638611    557354.1365 -40.8237266541  37.0371475220    557354.1510

-46.8118364597  38.6738166218 -53.1478080750  39.6018638611    557273.7479 -40.8341979980  37.0153961182    557273.7513

-46.8136834012  38.6684264326 -53.1478080750  39.6018638611    557248.2054 -40.8341979980  37.0153961182    557248.2072

-46.8211873256  38.6466770396 -53.1478080750  39.6018638611    557147.4921 -40.8446693420  36.9936447144    557147.5087

-46.8287567975  38.6249271678 -53.1478080750  39.6018638611    557052.0186 -40.8551406860  36.9718933105    557052.0270

-46.8335868889  38.6111639971 -53.1478080750  39.6018638611    556993.7774 -40.8656158447  36.9501457214    556993.7817

-46.8363953019  38.6031753052 -53.1478080750  39.6018638611    556961.5478 -40.8656158447  36.9501457214    556961.5372

-46.8440960342  38.5814258691 -53.1478080750  39.6018638611    556876.5613 -40.8760871887  36.9283943176    556876.5629

-46.8518626460  38.5596759281 -53.1478080750  39.6018638611    556796.8432 -40.8865585327  36.9066429138    556796.8460

-46.8553373182  38.5500194575 -53.1478080750  39.6018638611    556762.6865 -40.8970336914  36.8848915100    556762.6794

-46.8596976264  38.5379242590 -53.1478080750  39.6018638611    556722.2357 -40.8970336914  36.8848915100    556722.2402

-46.8675968261  38.5161747366 -53.1478080750  39.6018638611    556653.0033 -40.9075050354  36.8631439209    556653.0163

-46.8755612414  38.4944246819 -53.1478080750  39.6018638611    556589.1529 -40.9179763794  36.8413925171    556589.1595

-46.8770877474  38.4902787881 -53.1478080750  39.6018638611    556577.5112 -40.9284477234  36.8196411133    556577.4878

-46.8835923659  38.4726732706 -53.1478080750  39.6018638611    556530.6016 -40.9284477234  36.8196411133    556530.6195

-46.8916938497  38.4509236156 -53.1478080750  39.6018638611    556476.9721 -40.9406852722  36.7942237854    556476.9648

-46.8988381767  38.4317581304 -53.1478080750  39.6018638611    556438.3029 -40.9406852722  36.7942237854    556438.2837

-46.8998023037  38.4291715606 -53.1478080750  39.6018638611    556433.7391 -40.9406852722  36.7942237854    556433.7575

-46.9079042852  38.4074222885 -53.1478080750  39.6018638611    556401.8853 -40.9406852722  36.7942237854    556401.8733

-46.9160016205  38.3856724558 -53.1478080750  39.6018638611    556381.3566 -40.9406852722  36.7942237854    556381.3543

-46.9205886060  38.3733456750 -53.1478080750  39.6018638611    556374.7550 -40.9406852722  36.7942237854    556374.7675

-46.9240946416  38.3639206969 -53.1478080750  39.6018638611    556372.1696 -40.9406852722  36.7942237854    556372.1863

-46.9321815224  38.3421712472 -53.1478080750  39.6018638611    556374.3468 -40.9406852722  36.7942237854    556374.3486

-46.9402635911  38.3204212394 -53.1478080750  39.6018638611    556387.8646 -40.9406852722  36.7942237854    556387.8604

-46.9423390352  38.3148336461 -53.1478080750  39.6018638611    556393.1711 -40.9406852722  36.7942237854    556393.1607

-46.9483411795  38.2986697715 -53.1478080750  39.6018638611    556412.7243 -40.9406852722  36.7942237854    556412.7211

-46.9564129596  38.2769201482 -53.1478080750  39.6018638611    556448.9282 -40.9406852722  36.7942237854    556448.9151

-46.9640894645  38.2562233755 -53.1478080750  39.6018638611    556493.8943 -40.9406852722  36.7942237854    556493.8970

-46.9644807576  38.2551680263 -53.1478080750  39.6018638611    556496.4636 -40.9406852722  36.7942237854    556496.4643

-46.9725422491  38.2334187875 -53.1478080750  39.6018638611    556555.3426 -40.9406852722  36.7942237854    556555.3245

-46.9805990944  38.2116689945 -53.1478080750  39.6018638611    556625.5365 -40.9406852722  36.7942237854    556625.5305

-46.9858398938  38.1975135526 -53.1478080750  39.6018638611    556677.3164 -40.9406852722  36.7942237854    556677.2939

-46.9886516256  38.1899171549 -53.1478080750  39.6018638611    556707.0658 -40.9406852722  36.7942237854    556707.0646

-46.9966981823  38.1681677479 -53.1478080750  39.6018638611    556799.9083 -40.9406852722  36.7942237854    556799.9032

-47.0047400928  38.1464177891 -53.1478080750  39.6018638611    556904.0505 -40.9406852722  36.7942237854    556904.0690

-47.0075903230  38.1387054844 -53.1478080750  39.6018638611    556943.7053 -40.9406852722  36.7942237854    556943.7081

-47.0127773572  38.1246662268 -53.1478080750  39.6018638611    557019.5248 -40.9406852722  36.7942237854    557019.5280

-47.0208089792  38.1029166554 -53.1478080750  39.6018638611    557146.2767 -40.9406852722  36.7942237854    557146.2803

-47.0288357889  38.0811665348 -53.1478080750  39.6018638611    557284.3209 -40.9406852722  36.7942237854    557284.3210

-47.0293407523  38.0797978437 -53.1478080750  39.6018638611    557293.3834 -40.9406852722  36.7942237854    557293.3866

-47.0368579525  38.0594152449 -53.1478080750  39.6018638611    557433.6589 -40.9406852722  36.7942237854    557433.6403

-47.0448748056  38.0376655131 -53.1478080750  39.6018638611    557594.2341 -40.9406852722  36.7942237854    557594.2376

-47.0510911815  38.0207906489 -53.1478080750  39.6018638611    557726.5907 -40.9406852722  36.7942237854    557726.5781

-47.0528873447  38.0159135551 -53.1478080750  39.6018638611    557766.0977 -40.9406852722  36.7942237854    557766.0959

-47.0608940751  37.9941642120 -53.1478080750  39.6018638611    557949.1766 -40.9406852722  36.7942237854    557949.1896

-47.0688958275  37.9724143234 -53.1478080750  39.6018638611    558143.5118 -40.9406852722  36.7942237854    558143.5022

-47.0728416108  37.9616845508 -53.1478080750  39.6018638611    558243.5048 -40.9406852722  36.7942237854    558243.5075

-47.0768935976  37.9506626292 -53.1478080750  39.6018638611    558349.0604 -40.9406852722  36.7942237854    558349.0794

-47.0848853933  37.9289131308 -53.1478080750  39.6018638611    558565.8143 -40.9406852722  36.7942237854    558565.8243

-47.0928725428  37.9071630893 -53.1478080750  39.6018638611    558793.7598 -40.9406852722  36.7942237854    558793.7759

-47.0945920401  37.9024788808 -53.1478080750  39.6018638611    558844.3160 -40.9406852722  36.7942237854    558844.3312

-47.1008550461  37.8854116538 -53.1478080750  39.6018638611    559032.9186 -40.9406852722  36.7942237854    559032.9025

-47.1088322389  37.8636620038 -53.1478080750  39.6018638611    559283.1998 -40.9406852722  36.7942237854    559283.1964

-47.1163424693  37.8431729800 -53.1478080750  39.6018638611    559529.1802 -40.9406852722  36.7942237854    559529.1714

-47.1168054496  37.8419098901 -53.1478080750  39.6018638611    559544.6563 -40.9406852722  36.7942237854    559544.6705

-47.1247725198  37.8201606316 -53.1478080750  39.6018638611    559817.2247 -40.9406852722  36.7942237854    559817.2253

-47.1327349437  37.7984108337 -53.1478080750  39.6018638611    560100.9088 -40.9406852722  36.7942237854    560100.9055

-47.1380928986  37.7837681888 -53.1478080750  39.6018638611    560298.1318 -40.9406852722  36.7942237854    560298.1524

-47.1406932195  37.7766589702 -53.1478080750  39.6018638611    560395.7182 -40.9406852722  36.7942237854    560395.7093

-47.1486458528  37.7549095651 -53.1478080750  39.6018638611    560701.5604 -40.9406852722  36.7942237854    560701.5700

-47.1565936738  37.7331596229 -53.1478080750  39.6018638611    561018.4789 -40.9406852722  36.7942237854    561018.4856

-47.1598433279  37.7242624987 -53.1478080750  39.6018638611    561151.3104 -40.9406852722  36.7942237854    561151.2973

-47.1645371806  37.7114080047 -53.1478080750  39.6018638611    561346.4663 -40.9406852722  36.7942237854    561346.4611

-47.1724752110  37.6896584567 -53.1478080750  39.6018638611    561685.4295 -40.9406852722  36.7942237854    561685.4370

-47.1804084291  37.6679083740 -53.1478080750  39.6018638611    562035.4107 -40.9406852722  36.7942237854    562035.4060

-47.1815937571  37.6646572375 -53.1478080750  39.6018638611    562088.6754 -40.9406852722  36.7942237854    562088.6541

-47.1883373329  37.6461569962 -53.1478080750  39.6018638611    562396.3847 -40.9406852722  36.7942237854    562396.3790

-47.1962607603  37.6244073088 -53.1478080750  39.6018638611    562768.2863 -40.9406852722  36.7942237854    562768.2771

-47.2033441864  37.6049524141 -53.1478080750  39.6018638611    563110.2042 -40.9406852722  36.7942237854    563110.2076

-47.2041802056  37.6026552391 -53.1478080750  39.6018638611    563151.1626 -40.9406852722  36.7942237854    563151.1482

-47.2120940082  37.5809059470 -53.1478080750  39.6018638611    563544.8825 -40.9406852722  36.7942237854    563544.8964

-47.2200028327  37.5591561238 -53.1478080750  39.6018638611    563949.5239 -40.9406852722  36.7942237854    563949.5082

-47.2250946156  37.5451467043 -53.1478080750  39.6018638611    564215.9018 -40.9406852722  36.7942237854    564215.8887

-47.2279078409  37.5374042860 -53.1478080750  39.6018638611    564365.0430 -40.9406852722  36.7942237854    564365.0428

-47.2358070406  37.5156548594 -53.1478080750  39.6018638611    564791.3611 -40.9406852722  36.7942237854    564791.3562

-47.2437017601  37.4939049040 -53.1478080750  39.6018638611    565228.4889 -40.9406852722  36.7942237854    565228.5014

-47.2468450449  37.4852414239 -53.1478080750  39.6018638611    565405.6125 -40.9406852722  36.7942237854    565405.6290

-47.2515919993  37.4721532932 -53.1478080750  39.6018638611    565676.4576 -40.9406852722  36.7942237854    565676.4402

-47.2594769280  37.4504037356 -53.1478080750  39.6018638611    566135.1238 -40.9406852722  36.7942237854    566135.1141

-47.2673572104  37.4286536516 -53.1478080750  39.6018638611    566604.5357 -40.9406852722  36.7942237854    566604.5249

-47.2685954742  37.4252352457 -53.1478080750  39.6018638611    566679.2722 -40.9406852722  36.7942237854    566679.2904

-47.2752331786  37.4069022630 -53.1478080750  39.6018638611    567084.6804 -40.9406852722  36.7942237854    567084.6670

-47.2831038362  37.3851525778 -53.1478080750  39.6018638611    567575.4564 -40.9406852722  36.7942237854    567575.4532

-47.2903459034  37.3651281763 -53.1478080750  39.6018638611    568036.7185 -40.9406852722  36.7942237854    568036.7178

-47.2909705118  37.3634004837 -53.1478080750  39.6018638611    568076.9415 -40.9406852722  36.7942237854    568076.9337

-47.2988315446  37.3416511974 -53.1478080750  39.6018638611    568588.9688 -40.9406852722  36.7942237854    568588.9781

-47.3066879313  37.3199013882 -53.1478080750  39.6018638611    569111.6025 -40.9406852722  36.7942237854    569111.6146

-47.3120963327  37.3049208856 -53.1478080750  39.6018638611    569477.7192 -40.9406852722  36.7942237854    569477.7263

-47.3145403357  37.2981495079 -53.1478080750  39.6018638611    569644.8438 -40.9406852722  36.7942237854    569644.8610

-47.3223869316  37.2764000986 -53.1478080750  39.6018638611    570188.5655 -40.9406852722  36.7942237854    570188.5580

-47.3302292131  37.2546501687 -53.1478080750  39.6018638611    570742.7785 -40.9406852722  36.7942237854    570742.7842

-47.3338467619  37.2446126976 -53.1478080750  39.6018638611    571002.0777 -40.9406852722  36.7942237854    571002.0851

-47.3380673464  37.2328984973 -53.1478080750  39.6018638611    571307.5057 -40.9406852722  36.7942237854    571307.5160

-47.3458998372  37.2111489685 -53.1478080750  39.6018638611    571882.6220 -40.9406852722  36.7942237854    571882.6114

-47.3537280137  37.1893989214 -53.1478080750  39.6018638611    572468.1362 -40.9406852722  36.7942237854    572468.1394

-47.3555971912  37.1842036124 -53.1478080750  39.6018638611    572609.5297 -40.9406852722  36.7942237854    572609.5365

-47.3615518759  37.1676474542 -53.1478080750  39.6018638611    573064.0667 -40.9406852722  36.7942237854    573064.0636

-47.3693704275  37.1458978092 -53.1478080750  39.6018638611    573670.2786 -40.9406852722  36.7942237854    573670.2762

-47.3771844989  37.1241476483 -53.1478080750  39.6018638611    574286.8040 -40.9406852722  36.7942237854    574286.8062

-47.3773476205  37.1236936303 -53.1478080750  39.6018638611    574299.7785 -40.9406852722  36.7942237854    574299.7905

-47.3849942559  37.1023963804 -53.1478080750  39.6018638611    574913.6306 -40.9406852722  36.7942237854    574913.6329

-47.3927988684  37.0806466226 -53.1478080750  39.6018638611    575550.6406 -40.9406852722  36.7942237854    575550.6554

-47.3990980497  37.0630821031 -53.1478080750  39.6018638611    576072.5328 -40.9406852722  36.7942237854    576072.5239

-47.4005994988  37.0588946325 -53.1478080750  39.6018638611    576197.9235 -40.9406852722  36.7942237854    576197.9323

-47.4083944865  37.0371452778 -53.1478080750  39.6018638611    576855.2929 -40.9406852722  36.7942237854    576855.2901

-47.4161851599  37.0153954105 -53.1478080750  39.6018638611    577522.7924 -40.9406852722  36.7942237854    577522.8043

-47.4208484790  37.0023696809 -53.1478080750  39.6018638611    577927.3979 -40.9406852722  36.7942237854    577927.3868

-47.4239716851  36.9936436114 -53.1478080750  39.6018638611    578200.4576 -40.9406852722  36.7942237854    578200.4531

-47.4317528996  36.9718941482 -53.1478080750  39.6018638611    578888.0919 -40.9406852722  36.7942237854    578888.0989

-47.4395296338  36.9501441747 -53.1478080750  39.6018638611    579585.7621 -40.9406852722  36.7942237854    579585.7764

-47.4425989083  36.9415563621 -53.1478080750  39.6018638611    579863.9850 -40.9406852722  36.7942237854    579863.9966

-47.4473022198  36.9283925618 -53.1478080750  39.6018638611    580293.4747 -40.9406852722  36.7942237854    580293.4795

-47.4550694951  36.9066429934 -53.1478080750  39.6018638611    581011.0611 -40.9406852722  36.7942237854    581011.0637

-47.4628322902  36.8848929168 -53.1478080750  39.6018638611    581738.5735 -40.9406852722  36.7942237854    581738.5668

-47.4643493375  36.8806408195 -53.1478080750  39.6018638611    581881.9570 -40.9406852722  36.7942237854    581881.9444

-47.4705911029  36.8631414855 -53.1478080750  39.6018638611    582475.9893 -40.9406852722  36.7942237854    582475.9973

-47.4783446051  36.8413918151 -53.1478080750  39.6018638611    583223.1811 -40.9406852722  36.7942237854    583223.1910

-47.4860936269  36.8196416387 -53.1478080750  39.6018638611    583980.1861 -40.9406852722  36.7942237854    583980.1879

-47.4860997668  36.8196243807 -53.1478080750  39.6018638611    583980.7912 -40.9406852722  36.7942237854    583980.7918

-47.4938385003  36.7978903842 -53.1478080750  39.6018638611    584746.9774 -40.9406852722  36.7942237854    584746.9808

-47.5015782293  36.7761406149 -53.1478080750  39.6018638611    585523.4318 -40.9406852722  36.7942237854    585523.4321

-47.5078501960  36.7585057337 -53.1478080750  39.6018638611    586160.0979 -40.9406852722  36.7942237854    586160.0787

-47.5093141421  36.7543886217 -53.1478080750  39.6018638611    586309.6427 -40.9406852722  36.7942237854    586309.6352

-47.5170447441  36.7326392594 -53.1478080750  39.6018638611    587105.3779 -40.9406852722  36.7942237854    587105.3950

-47.5247706998  36.7108893945 -53.1478080750  39.6018638611    587910.7445 -40.9406852722  36.7942237854    587910.7440

-47.5296006253  36.6972861907 -53.1478080750  39.6018638611    588419.3008 -40.9406852722  36.7942237854    588419.3110

-47.5324930052  36.6891375699 -53.1478080750  39.6018638611    588725.7230 -40.9406852722  36.7942237854    588725.7397

-47.5402096681  36.6673881128 -53.1478080750  39.6018638611    589550.1444 -40.9406852722  36.7942237854    589550.1380

-47.5479221825  36.6456381553 -53.1478080750  39.6018638611    590384.0412 -40.9406852722  36.7942237854    590384.0477

-47.5513510546  36.6359644243 -53.1478080750  39.6018638611    590757.9639 -40.9406852722  36.7942237854    590757.9818

-47.5556307146  36.6238864946 -53.1478080750  39.6018638611    591227.4396 -40.9406852722  36.7942237854    591227.4516

-47.5633337702  36.6021369459 -53.1478080750  39.6018638611    592080.1609 -40.9406852722  36.7942237854    592080.1471

-47.5710326774  36.5803868989 -53.1478080750  39.6018638611    592942.2364 -40.9406852722  36.7942237854    592942.2296

-47.5731014838  36.5745404348 -53.1478080750  39.6018638611    593175.5466 -40.9406852722  36.7942237854    593175.5568

-47.5787276021  36.5586353973 -53.1478080750  39.6018638611    593813.6766 -40.9406852722  36.7942237854    593813.6809

-47.5864172164  36.5368857601 -53.1478080750  39.6018638611    594694.3181 -40.9406852722  36.7942237854    594694.3116

-47.5941025163  36.5151356267 -53.1478080750  39.6018638611    595584.2025 -40.9406852722  36.7942237854    595584.1884

-47.5948519131  36.5130142223 -53.1478080750  39.6018638611    595671.4861 -40.9406852722  36.7942237854    595671.4794

-47.6017838337  36.4933842796 -53.1478080750  39.6018638611    596483.3130 -40.9406852722  36.7942237854    596483.3061

-47.6094601726  36.4716345568 -53.1478080750  39.6018638611    597391.4898 -40.9406852722  36.7942237854    597391.5047

-47.6166023423  36.4513864563 -53.1478080750  39.6018638611    598245.1537 -40.9406852722  36.7942237854    598245.1647

-47.6171326953  36.4498824552 -53.1478080750  39.6018638611    598308.8765 -40.9406852722  36.7942237854    598308.8868

-47.6247997413  36.4281331428 -53.1478080750  39.6018638611    599235.2010 -40.9406852722  36.7942237854    599235.2052

-47.6324624729  36.4063833375 -53.1478080750  39.6018638611    600170.5592 -40.9406852722  36.7942237854    600170.5556

-47.6383527716  36.3896558114 -53.1478080750  39.6018638611    600896.0348 -40.9406852722  36.7942237854    600896.0288

-47.6401215542  36.3846313823 -53.1478080750  39.6018638611    601114.9757 -40.9406852722  36.7942237854    601114.9747

-47.6477753248  36.3628819883 -53.1478080750  39.6018638611    602068.2035 -40.9406852722  36.7942237854    602068.2139

-47.6554246150  36.3411321034 -53.1478080750  39.6018638611    603030.3494 -40.9406852722  36.7942237854    603030.3403

-47.6601032009  36.3278236074 -53.1478080750  39.6018638611    603623.4180 -40.9406852722  36.7942237854    603623.4404

-47.6630702549  36.3193802900 -53.1478080750  39.6018638611    604001.4128 -40.9406852722  36.7942237854    604001.4041

-47.6707105842  36.2976308172 -53.1478080750  39.6018638611    604981.1714 -40.9406852722  36.7942237854    604981.1564

-47.6783467650  36.2758808558 -53.1478080750  39.6018638611    605969.6965 -40.9406852722  36.7942237854    605969.6944

-47.6818536301  36.2658878533 -53.1478080750  39.6018638611    606426.8023 -40.9406852722  36.7942237854    606426.7925

-47.6859789635  36.2541291795 -53.1478080750  39.6018638611    606967.0207 -40.9406852722  36.7942237854    606967.0075

-47.6936060174  36.2323796310 -53.1478080750  39.6018638611    607972.9112 -40.9406852722  36.7942237854    607972.8918

-47.7012290888  36.2106295959 -53.1478080750  39.6018638611    608987.4279 -40.9406852722  36.7942237854    608987.4447

-47.7036040594  36.2038498768 -53.1478080750  39.6018638611    609305.4415 -40.9406852722  36.7942237854    609305.4191

-47.7088526583  36.1888780528 -53.1668968201  39.5819473267    610011.0398 -40.9406852722  36.7942237854    610011.0376

-47.7164010554  36.1671284261 -53.1668968201  39.5819473267    611036.8448 -40.9406852722  36.7942237854    611036.8385

-47.7239024909  36.1453783228 -53.1877403259  39.5601959229    612067.3742 -40.9406852722  36.7942237854    612067.3558

-47.7253544887  36.1411514478 -53.1877403259  39.5601959229    612268.1207 -40.9406852722  36.7942237854    612268.1350

-47.7313602836  36.1236268677 -53.2085876465  39.5384445190    613102.8533 -40.9406852722  36.7942237854    613102.8598

-47.7387536904  36.1018771821 -53.2085876465  39.5384445190    614141.3966 -40.9406852722  36.7942237854    614141.4121

-47.7460885195  36.0801270395 -53.2294311523  39.5166931152    615183.5302 -40.9406852722  36.7942237854    615183.5285

-47.7471049179  36.0771055656 -53.2294311523  39.5166931152    615328.7563 -40.9406852722  36.7942237854    615328.7621

-47.7533805356  36.0583756158 -53.2502746582  39.4949455261    616230.5684 -40.9406852722  36.7942237854    616230.5862

-47.7606252577  36.0366259029 -53.2711181641  39.4731941223    617282.1111 -40.9406852722  36.7942237854    617282.0922

-47.7677909913  36.0148757513 -53.2711181641  39.4731941223    618335.2488 -40.9406852722  36.7942237854    618335.2333

-47.7688553472  36.0116445266 -53.2711181641  39.4731941223    618492.3968 -40.9406852722  36.7942237854    618492.4067

-47.7749182264  35.9931243011 -53.2919616699  39.4514427185    619393.5900 -40.9406852722  36.7942237854    619393.5839

-47.7820009886  35.9713745890 -53.3128051758  39.4296913147    620456.5196 -40.9406852722  36.7942237854    620456.5144

-47.7890153825  35.9496244577 -53.3128051758  39.4296913147    621521.8919 -40.9406852722  36.7942237854    621521.9101

-47.7906057764  35.9446906696 -53.3128051758  39.4296913147    621764.7056 -40.9406852722  36.7942237854    621764.6990

-47.7959851381  35.9278729228 -53.3336524963  39.4079437256    622591.8551 -40.9406852722  36.7942237854    622591.8588

-47.8029080975  35.9061232381 -53.3544960022  39.3861923218    623666.0701 -40.9406852722  36.7942237854    623666.0634

-47.8097724793  35.8843731527 -53.3544960022  39.3861923218    624743.4713 -40.9406852722  36.7942237854    624743.4895

-47.8123562057  35.8761822627 -53.3544960022  39.3861923218    625151.3137 -40.9406852722  36.7942237854    625151.2897

-47.8165807728  35.8626214730 -53.3753395081  39.3644409180    625824.3539 -40.9406852722  36.7942237854    625824.3484

-47.8233482440  35.8408718404 -53.3961830139  39.3426933289    626909.8574 -40.9406852722  36.7942237854    626909.8739

-47.8300637753  35.8191218247 -53.3961830139  39.3426933289    627999.0965 -40.9406852722  36.7942237854    627999.0987

-47.8341066350  35.8060217291 -53.3961830139  39.3426933289    628658.9731 -40.9406852722  36.7942237854    628658.9528

-47.8367165806  35.7973699400 -53.4170265198  39.3209419250    629091.0572 -40.9406852722  36.7942237854    629091.0686

-47.8433274019  35.7756203815 -53.4378700256  39.2991905212    630187.4738 -40.9406852722  36.7942237854    630187.4839

-47.8498990609  35.7538704574 -53.4587173462  39.2774391174    631288.6150 -40.9406852722  36.7942237854    631288.6189

-47.8558570642  35.7339256342 -53.4587173462  39.2774391174    632299.5008 -40.9406852722  36.7942237854    632299.4912

-47.8564305622  35.7321183121 -53.4795608521  39.2556915283    632394.4106 -40.9406852722  36.7942237854    632394.3946

-47.8628568554  35.7103688425 -53.4795608521  39.2556915283    633498.9058 -40.9406852722  36.7942237854    633498.9187

-47.8692751834  35.6886190288 -53.5004043579  39.2339401245    634610.7937 -40.9406852722  36.7942237854    634610.8077

-47.8756271344  35.6668688716 -53.5004043579  39.2339401245    635724.8854 -40.9406852722  36.7942237854    635724.8759

-47.8776074935  35.6600851626 -53.5004043579  39.2339401245    636073.9354 -40.9406852722  36.7942237854    636073.9128

-47.8819359406  35.6451171986 -53.5212478638  39.2121887207    636843.1688 -40.9406852722  36.7942237854    636843.1675

-47.8882049203  35.6233675131 -53.5420913696  39.1904373169    637965.8423 -40.9406852722  36.7942237854    637965.8482

-47.8915765421  35.6016173489 -54.4905929565  33.7424430847    638841.6791 -40.9406852722  36.7942237854    638841.6917

-47.8842118434  35.5798662193 -54.4905929565  33.7424430847    638782.3576 -40.9406852722  36.7942237854    638782.3559

-47.8768519568  35.5581167392 -54.4905929565  33.7424430847    638732.8098 -40.9406852722  36.7942237854    638732.8102

-47.8694958870  35.5363660395 -54.4905929565  33.7424430847    638693.0319 -40.9406852722  36.7942237854    638693.0476

-47.8621436341  35.5146148919 -54.4905929565  33.7424430847    638663.0499 -40.9406852722  36.7942237854    638663.0494

-47.8547961931  35.4928654491 -54.4905929565  33.7424430847    638642.8428 -40.9406852722  36.7942237854    638642.8423

-47.8474524031  35.4711147319 -54.4905929565  33.7424430847    638632.4206 -40.9406852722  36.7942237854    638632.4105

-47.8401127618  35.4493635686 -54.4905929565  33.7424430847    638631.7652 -40.9406852722  36.7942237854    638631.7748

-47.8327777666  35.4276141587 -54.4905929565  33.7424430847    638640.8959 -40.9406852722  36.7942237854    638640.9129

-47.8254462563  35.4058634263 -54.4905929565  33.7424430847    638659.8230 -40.9406852722  36.7942237854    638659.8143

-47.8181188948  35.3841122497 -54.4905929565  33.7424430847    638688.5126 -40.9406852722  36.7942237854    638688.5105

-47.8107961793  35.3623628681 -54.4905929565  33.7424430847    638726.9809 -40.9406852722  36.7942237854    638726.9737

-47.8034772807  35.3406121229 -54.4905929565  33.7424430847    638775.2095 -40.9406852722  36.7942237854    638775.2276

-47.7961620329  35.3188609353 -54.4905929565  33.7424430847    638833.2363 -40.9406852722  36.7942237854    638833.2274

-47.7888517631  35.2971115777 -54.4905929565  33.7424430847    638901.0006 -40.9406852722  36.7942237854    638901.0124

-47.7815449783  35.2753608219 -54.4905929565  33.7424430847    638978.5439 -40.9406852722  36.7942237854    638978.5535

-47.7742421762  35.2536096256 -54.4905929565  33.7424430847    639065.8438 -40.9406852722  36.7942237854    639065.8601

-47.7669440202  35.2318602876 -54.4905929565  33.7424430847    639162.8945 -40.9406852722  36.7942237854    639162.9083

-47.7596493493  35.2101095234 -54.4905929565  33.7424430847    639269.7100 -40.9406852722  36.7942237854    639269.7028

-47.7523586610  35.1883583206 -54.4905929565  33.7424430847    639386.2657 -40.9406852722  36.7942237854    639386.2493

-47.7450727848  35.1666089978 -54.4905929565  33.7424430847    639512.5373 -40.9406852722  36.7942237854    639512.5334

-47.7377903935  35.1448582276 -54.4905929565  33.7424430847    639648.5554 -40.9406852722  36.7942237854    639648.5498

-47.7305119850  35.1231070206 -54.4905929565  33.7424430847    639794.2937 -40.9406852722  36.7942237854    639794.3008

-47.7232380567  35.1013577086 -54.4905929565  33.7424430847    639949.7528 -40.9406852722  36.7942237854    639949.7384

-47.7159677792  35.0796069345 -54.4905929565  33.7424430847    640114.9221 -40.9406852722  36.7942237854    640114.9046

-47.7087014846  35.0578557255 -54.4905929565  33.7424430847    640289.7872 -40.9406852722  36.7942237854    640289.7839

-47.7014398359  35.0361064200 -54.4905929565  33.7424430847    640474.3298 -40.9406852722  36.7942237854    640474.3383

-47.6941815064  35.0143556443 -54.4905929565  33.7424430847    640668.5867 -40.9406852722  36.7942237854    640668.5704

-47.6869273255  34.9926044354 -54.4905929565  33.7424430847    640872.4965 -40.9406852722  36.7942237854    640872.5047

-47.6796776247  34.9708551320 -54.4905929565  33.7424430847    641086.0662 -40.9406852722  36.7942237854    641086.0702

-47.6724314090  34.9491043568 -54.4905929565  33.7424430847    641309.3061 -40.9406852722  36.7942237854    641309.3013

-47.6651890100  34.9273531502 -54.4905929565  33.7424430847    641542.1969 -40.9406852722  36.7942237854    641542.1771

-47.6579514231  34.9056038447 -54.4905929565  33.7424430847    641784.6812 -40.9406852722  36.7942237854    641784.6794

-47.6507171552  34.8838530721 -54.4905929565  33.7424430847    642036.8178 -40.9406852722  36.7942237854    642036.8027

-47.6434868701  34.8621018700 -54.4905929565  33.7424430847    642298.5547 -40.9406852722  36.7942237854    642298.5519

-47.6362612310  34.8403525580 -54.4905929565  33.7424430847    642569.8597 -40.9406852722  36.7942237854    642569.8769

-47.6290389110  34.8186017902 -54.4905929565  33.7424430847    642850.7805 -40.9406852722  36.7942237854    642850.7885

-47.6218204078  34.7968505946 -54.4905929565  33.7424430847    643141.2773 -40.9406852722  36.7942237854    643141.2752

-47.6146065506  34.7751012718 -54.4905929565  33.7424430847    643441.2982 -40.9406852722  36.7942237854    643441.2978

-47.6073961785  34.7533505109 -54.4905929565  33.7424430847    643750.8798 -40.9406852722  36.7942237854    643750.8828

-47.6001896231  34.7315993239 -54.4905929565  33.7424430847    644069.9944 -40.9406852722  36.7942237854    644070.0026

-47.5929875479  34.7098499861 -54.4905929565  33.7424430847    644398.6005 -40.9406852722  36.7942237854    644398.6010

-47.5857889577  34.6880992342 -54.4905929565  33.7424430847    644736.7237 -40.9406852722  36.7942237854    644736.7194

-47.5785941843  34.6663480579 -54.4905929565  33.7424430847    645084.3333 -40.9406852722  36.7942237854    645084.3290

-47.5714038910  34.6445987008 -54.4905929565  33.7424430847    645441.3833 -40.9406852722  36.7942237854    645441.3707

-47.5642172486  34.6228479598 -54.4905929565  33.7424430847    645807.8882 -40.9406852722  36.7942237854    645807.9002

-47.5570342571  34.6010967962 -54.4905929565  33.7424430847    646183.8447 -40.9406852722  36.7942237854    646183.8596

-47.5498555798  34.5793474156 -54.4905929565  33.7424430847    646569.2022 -40.9406852722  36.7942237854    646569.1879

-47.5426805534  34.5575966877 -54.4905929565  33.7424430847    646963.9640 -40.9406852722  36.7942237854    646963.9540

-47.5355093438  34.5358455388 -54.4905929565  33.7424430847    647368.1089 -40.9406852722  36.7942237854    647368.1133

-47.5283424485  34.5140961305 -54.4905929565  33.7424430847    647781.5970 -40.9406852722  36.7942237854    647781.5890

-47.5211790381  34.4923454176 -54.4905929565  33.7424430847    648204.4507 -40.9406852722  36.7942237854    648204.4351

-47.5140196104  34.4705942854 -54.4905929565  33.7424430847    648636.6158 -40.9406852722  36.7942237854    648636.6342

-47.5068643310  34.4488448453 -54.4905929565  33.7424430847    649078.0781 -40.9406852722  36.7942237854    649078.0806

-47.4997125366  34.4270941492 -54.4905929565  33.7424430847    649528.8491 -40.9406852722  36.7942237854    649528.8404

-47.4925645590  34.4053430358 -54.4905929565  33.7424430847    649988.8869 -40.9406852722  36.7942237854    649988.8821

-47.4854210615  34.3835935596 -54.4905929565  33.7424430847    650458.1275 -40.9406852722  36.7942237854    650458.1408

-47.4782808831  34.3618428825 -54.4905929565  33.7424430847    650936.6317 -40.9406852722  36.7942237854    650936.6384

-47.4711443555  34.3400917896 -54.4905929565  33.7424430847    651424.3551 -40.9406852722  36.7942237854    651424.3440

-47.4640123081  34.3183422732 -54.4905929565  33.7424430847    651921.2144 -40.9406852722  36.7942237854    651921.2061

-47.4568837456  34.2965916169 -54.4905929565  33.7424430847    652427.2587 -40.9406852722  36.7942237854    652427.2565

-47.4497588340  34.2748405466 -54.4905929565  33.7424430847    652942.4565 -40.9406852722  36.7942237854    652942.4519

-47.4426377392  34.2530890633 -54.4905929565  33.7424430847    653466.7703 -40.9406852722  36.7942237854    653466.7845

-47.4355211242  34.2313403524 -54.4905929565  33.7424430847    654000.1336 -40.9406852722  36.7942237854    654000.1230

-47.4284078286  34.2095893065 -54.4905929565  33.7424430847    654542.6011 -40.9406852722  36.7942237854    654542.6115

-47.4212980179  34.1878378492 -54.4905929565  33.7424430847    655094.1456 -40.9406852722  36.7942237854    655094.1433

-47.4141930189  34.1660890884 -54.4905929565  33.7424430847    655654.6343 -40.9406852722  36.7942237854    655654.6405

-47.4070910073  34.1443380688 -54.4905929565  33.7424430847    656224.1892 -40.9406852722  36.7942237854    656224.1904

-47.3999926466  34.1225866394 -54.4905929565  33.7424430847    656802.7338 -40.9406852722  36.7942237854    656802.7275

-47.3928990978  34.1008378246 -54.4905929565  33.7424430847    657390.1451 -40.9406852722  36.7942237854    657390.1602

-47.3858083703  34.0790868332 -54.4905929565  33.7424430847    657986.5669 -40.9406852722  36.7942237854    657986.5589

-47.3787214596  34.0573354336 -54.4905929565  33.7424430847    658591.8881 -40.9406852722  36.7942237854    658591.8860

-47.3716391948  34.0355865607 -54.4905929565  33.7424430847    659206.0120 -40.9406852722  36.7942237854    659206.0236

-47.3645599174  34.0138355992 -54.4905929565  33.7424430847    659829.0570 -40.9406852722  36.7942237854    659829.0642

-47.3574842908  33.9920842313 -54.4905929565  33.7424430847    660460.9396 -40.9406852722  36.7942237854    660460.9452

-47.3504131442  33.9703352963 -54.4905929565  33.7424430847    661101.5585 -40.9406852722  36.7942237854    661101.5499

-47.3433453168  33.9485843666 -54.4905929565  33.7424430847    661750.9914 -40.9406852722  36.7942237854    661751.0050

-47.3362808084  33.9268330320 -54.4905929565  33.7424430847    662409.2132 -40.9406852722  36.7942237854    662409.1970

-47.3292211118  33.9050840308 -54.4905929565  33.7424430847    663076.0569 -40.9406852722  36.7942237854    663076.0639

-47.3221644025  33.8833331346 -54.4905929565  33.7424430847    663751.6662 -40.9406852722  36.7942237854    663751.6726

-47.3151111782  33.8615818353 -54.4905929565  33.7424430847    664435.9675 -40.9406852722  36.7942237854    664435.9526

-47.3080625998  33.8398327639 -54.4905929565  33.7424430847    665128.8206 -40.9406852722  36.7942237854    665128.8173

-47.3010170087  33.8180819030 -54.4905929565  33.7424430847    665830.3580 -40.9406852722  36.7942237854    665830.3392

-47.2939752344  33.7963306406 -54.4905929565  33.7424430847    666540.4729 -40.9406852722  36.7942237854    666540.4773

-47.2869377742  33.7745814951 -54.4905929565  33.7424430847    667259.0831 -40.9406852722  36.7942237854    667259.0957

-47.2799034672  33.7528306712 -54.4905929565  33.7424430847    667986.2787 -40.9406852722  36.7942237854    667986.2972

-47.2728724791  33.7310794474 -54.4905929565  33.7424430847    668722.0124 -40.9406852722  36.7942237854    668721.9926

-47.2658461371  33.7093302237 -54.4905929565  33.7424430847    669466.1218 -40.9406852722  36.7942237854    669466.1149

-47.2588229482  33.6875794386 -54.4905929565  33.7424430847    670218.7310 -40.9406852722  36.7942237854    670218.7305

-47.2518032442  33.6658282552 -54.4905929565  33.7424430847    670979.7755 -40.9406852722  36.7942237854    670979.7682

-47.2447880204  33.6440789494 -54.4905929565  33.7424430847    671749.1209 -40.9406852722  36.7942237854    671749.1390

-47.2377757837  33.6223282048 -54.4905929565  33.7424430847    672526.8938 -40.9406852722  36.7942237854    672526.8982

-47.2307671978  33.6005770634 -54.4905929565  33.7424430847    673312.9974 -40.9406852722  36.7942237854    673313.0058

-47.2237627603  33.5788276716 -54.4905929565  33.7424430847    674107.3414 -40.9406852722  36.7942237854    674107.3391

-47.2167616418  33.5570769691 -54.4905929565  33.7424430847    674909.9924 -40.9406852722  36.7942237854    674909.9923

-47.2097640081  33.5353258713 -54.4905929565  33.7424430847    675720.8990 -40.9406852722  36.7942237854    675720.8929

-47.2027706887  33.5135763896 -54.4905929565  33.7424430847    676539.9381 -40.9406852722  36.7942237854    676539.9495

-47.1957805224  33.4918257309 -54.4905929565  33.7424430847    677367.2080 -40.9406852722  36.7942237854    677367.2169

-47.1887938410  33.4700746785 -54.4905929565  33.7424430847    678202.6416 -40.9406852722  36.7942237854    678202.6421

-47.1818108104  33.4483232335 -54.4905929565  33.7424430847    679046.1928 -40.9406852722  36.7942237854    679046.2079

-47.1748320938  33.4265744896 -54.4905929565  33.7424430847    679897.7397 -40.9406852722  36.7942237854    679897.7376

-47.1678563645  33.4048234842 -54.4905929565  33.7424430847    680757.4202 -40.9406852722  36.7942237854    680757.4149

-47.1608841202  33.3830720877 -54.4905929565  33.7424430847    681625.1401 -40.9406852722  36.7942237854    681625.1290

-47.1539165217  33.3613232447 -54.4905929565  33.7424430847    682500.7289 -40.9406852722  36.7942237854    682500.7467

-47.1469515788  33.3395722878 -54.4905929565  33.7424430847    683384.3882 -40.9406852722  36.7942237854    683384.3874

-47.1399902866  33.3178209414 -54.4905929565  33.7424430847    684275.9767 -40.9406852722  36.7942237854    684275.9849

-47.1330333085  33.2960719954 -54.4905929565  33.7424430847    685175.3682 -40.9406852722  36.7942237854    685175.3753

-47.1260793178  33.2743210887 -54.4905929565  33.7424430847    686082.7042 -40.9406852722  36.7942237854    686082.7125

-47.1191286459  33.2525697939 -54.4905929565  33.7424430847    686997.9043 -40.9406852722  36.7942237854    686997.8881

-47.1121826201  33.2308207410 -54.4905929565  33.7424430847    687920.7793 -40.9406852722  36.7942237854    687920.7954

-47.1052392496  33.2090698860 -54.4905929565  33.7424430847    688851.5331 -40.9406852722  36.7942237854    688851.5219

-47.0982995300  33.1873186445 -54.4905929565  33.7424430847    689790.0234 -40.9406852722  36.7942237854    689790.0172

-47.0913641245  33.1655694810 -54.4905929565  33.7424430847    690736.1219 -40.9406852722  36.7942237854    690736.1332

-47.0844317062  33.1438186792 -54.4905929565  33.7424430847    691689.9704 -40.9406852722  36.7942237854    691689.9888

-47.0775026069  33.1220674924 -54.4905929565  33.7424430847    692651.4888 -40.9406852722  36.7942237854    692651.4933

-47.0705778218  33.1003182144 -54.4905929565  33.7424430847    693620.5175 -40.9406852722  36.7942237854    693620.5322

-47.0636560238  33.0785674674 -54.4905929565  33.7424430847    694597.1971 -40.9406852722  36.7942237854    694597.2051

-47.0567375448  33.0568163369 -54.4905929565  33.7424430847    695581.4484 -40.9406852722  36.7942237854    695581.4312

-47.0498233800  33.0350669408 -54.4905929565  33.7424430847    696573.1121 -40.9406852722  36.7942237854    696573.1053

-47.0429122024  33.0133162500 -54.4905929565  33.7424430847    697572.3266 -40.9406852722  36.7942237854    697572.3064

-47.0360046756  32.9915651773 -54.4905929565  33.7424430847    698578.9834 -40.9406852722  36.7942237854    698578.9886

-47.0291009652  32.9698156592 -54.4905929565  33.7424430847    699593.0006 -40.9406852722  36.7942237854    699592.9963

-47.0222005739  32.9480650262 -54.4905929565  33.7424430847    700614.4369 -40.9406852722  36.7942237854    700614.4471

-47.0153033355  32.9263140126 -54.4905929565  33.7424430847    701643.2623 -40.9406852722  36.7942237854    701643.2458

-47.0084097479  32.9045626196 -54.4905929565  33.7424430847    702679.3979 -40.9406852722  36.7942237854    702679.3962

-47.0015204744  32.8828137951 -54.4905929565  33.7424430847    703722.6939 -40.9406852722  36.7942237854    703722.7047

-46.9946338563  32.8610628423 -54.4905929565  33.7424430847    704773.3578 -40.9406852722  36.7942237854    704773.3518

-46.9877507231  32.8393115114 -54.4905929565  33.7424430847    705831.2477 -40.9406852722  36.7942237854    705831.2412

-46.9808719040  32.8175625560 -54.4905929565  33.7424430847    706896.1991 -40.9406852722  36.7942237854    706896.2024

-46.9739959063  32.7958116653 -54.4905929565  33.7424430847    707968.4014 -40.9406852722  36.7942237854    707968.4045

-46.9671232274  32.7740603980 -54.4905929565  33.7424430847    709047.7452 -40.9406852722  36.7942237854    709047.7395

-46.9602548628  32.7523113082 -54.4905929565  33.7424430847    710134.0519 -40.9406852722  36.7942237854    710134.0605

-46.9533893194  32.7305604809 -54.4905929565  33.7424430847    711227.5073 -40.9406852722  36.7942237854    711227.5121

-46.9465270949  32.7088092786 -54.4905929565  33.7424430847    712328.0040 -40.9406852722  36.7942237854    712327.9988

-46.9396690187  32.6870600506 -54.4905929565  33.7424430847    713435.3811 -40.9406852722  36.7942237854    713435.3746

-46.9328139297  32.6653092883 -54.4905929565  33.7424430847    714549.7885 -40.9406852722  36.7942237854    714549.7814

-46.9259621596  32.6435581524 -54.4905929565  33.7424430847    715671.1373 -40.9406852722  36.7942237854    715671.1257

-46.9191145378  32.6218087826 -54.4905929565  33.7424430847    716799.2690 -40.9406852722  36.7942237854    716799.2746

-46.9122699032  32.6000580866 -54.4905929565  33.7424430847    717934.3274 -40.9406852722  36.7942237854    717934.3426

-46.9054284215  32.5783070183 -54.4905929565  33.7424430847    719076.2427 -40.9406852722  36.7942237854    719076.2387

-46.8985909222  32.5565575032 -54.4905929565  33.7424430847    720224.8592 -40.9406852722  36.7942237854    720224.8443

-46.8917567420  32.5348068748 -54.4905929565  33.7424430847    721380.2681 -40.9406852722  36.7942237854    721380.2794

-46.8849255487  32.5130558757 -54.4905929565  33.7424430847    722542.4492 -40.9406852722  36.7942237854    722542.4336

-46.8780980063  32.4913045067 -54.4905929565  33.7424430847    723711.3087 -40.9406852722  36.7942237854    723711.3205

-46.8712744461  32.4695556522 -54.4905929565  33.7424430847    724886.7099 -40.9406852722  36.7942237854    724886.7119

-46.8644537072  32.4478047235 -54.4905929565  33.7424430847    726068.8418 -40.9406852722  36.7942237854    726068.8424

-46.8576362873  32.4260534263 -54.4905929565  33.7424430847    727257.5830 -40.9406852722  36.7942237854    727257.5853

-46.8508230155  32.4043044178 -54.4905929565  33.7424430847    728452.7545 -40.9406852722  36.7942237854    728452.7618

-46.8440123992  32.3825535607 -54.4905929565  33.7424430847    729654.5684 -40.9406852722  36.7942237854    729654.5533

-46.8372052677  32.3608023367 -54.4905929565  33.7424430847    730862.8772 -40.9406852722  36.7942237854    730862.8714

-46.8304021184  32.3390531707 -54.4905929565  33.7424430847    732077.5364 -40.9406852722  36.7942237854    732077.5306

-46.8248000620  32.3173024757 -54.4905929565  33.7424430847    733189.4829 -39.2316894531  31.0568771362    733189.4788

-46.8301246624  32.2955523049 -54.4905929565  33.7424430847    733312.7579 -39.2316894531  31.0568771362    733312.7576

-46.8335868889  32.2814034305 -54.4905929565  33.7424430847    733397.3717 -39.2316894531  31.0568771362    733397.3525

-46.8354471058  32.2738003569 -54.4905929565  33.7424430847    733444.2571 -39.2316894531  31.0568771362    733444.2651

-46.8407662299  32.2520506536 -54.4905929565  33.7424430847    733583.9679 -39.2316894531  31.0568771362    733583.9551

-46.8460830310  32.2303007257 -54.4905929565  33.7424430847    733731.8645 -39.2316894531  31.0568771362    733731.8733

-46.8513971770  32.2085505739 -54.4905929565  33.7424430847    733887.9724 -39.2316894531  31.0568771362    733887.9835

-46.8553373182  32.1924170385 -54.4905929565  33.7424430847    734009.0652 -39.2316894531  31.0568771362    734009.0718

-46.8567090000  32.1867985643 -54.4905929565  33.7424430847    734052.3054 -39.2316894531  31.0568771362    734052.2865

-46.8620178357  32.1650488793 -54.4905929565  33.7424430847    734224.7935 -39.2316894531  31.0568771362    734224.7776

-46.8673241824  32.1432989709 -54.4905929565  33.7424430847    734405.4614 -39.2316894531  31.0568771362    734405.4578

-46.8726278740  32.1215488397 -54.4905929565  33.7424430847    734594.3181 -39.2316894531  31.0568771362    734594.3051

-46.8770877474  32.1032514277 -54.4905929565  33.7424430847    734759.5117 -39.2316894531  31.0568771362    734759.5127

-46.8779295746  32.0997967633 -54.4905929565  33.7424430847    734791.3516 -39.2316894531  31.0568771362    734791.3517

-46.8832279559  32.0780470982 -54.4905929565  33.7424430847    734996.5394 -39.2316894531  31.0568771362    734996.5255

-46.8885240141  32.0562972108 -54.4905929565  33.7424430847    735209.8665 -39.2316894531  31.0568771362    735209.8760

-46.8938174172  32.0345471018 -54.4905929565  33.7424430847    735431.3558 -39.2316894531  31.0568771362    735431.3645

-46.8988381767  32.0139072617 -54.4905929565  33.7424430847    735649.0716 -39.2316894531  31.0568771362    735649.0697

-46.8991086635  32.0127949533 -54.4905929565  33.7424430847    735661.0147 -39.2316894531  31.0568771362    735661.0081

-46.9043969223  31.9910453097 -54.4905929565  33.7424430847    735898.7626 -39.2316894531  31.0568771362    735898.7759

-46.9096825261  31.9692954449 -54.4905929565  33.7424430847    736144.6498 -39.2316894531  31.0568771362    736144.6570

-46.9149656408  31.9475453597 -54.4905929565  33.7424430847    736398.6535 -39.2316894531  31.0568771362    736398.6584

-46.9202462664  31.9257950544 -54.4905929565  33.7424430847    736660.7655 -39.2316894531  31.0568771362    736660.7714

-46.9205886060  31.9243845450 -54.4905929565  33.7424430847    736678.0451 -39.2316894531  31.0568771362    736678.0472

-46.9255245690  31.9040435133 -54.4905929565  33.7424430847    736930.9974 -39.2316894531  31.0568771362    736930.9920

-46.9308000502  31.8822936727 -54.4905929565  33.7424430847    737209.2843 -39.2316894531  31.0568771362    737209.2943

-46.9360728765  31.8605436127 -54.4905929565  33.7424430847    737495.6676 -39.2316894531  31.0568771362    737495.6638

-46.9413433796  31.8387933339 -54.4905929565  33.7424430847    737790.1084 -39.2316894531  31.0568771362    737790.1221

-46.9423390352  31.8346832771 -54.4905929565  33.7424430847    737846.6536 -39.2316894531  31.0568771362    737846.6701

-46.9466113937  31.8170417085 -54.4905929565  33.7424430847    738092.6525 -39.2316894531  31.0568771362    738092.6336

-46.9518767525  31.7952918936 -54.4905929565  33.7424430847    738403.1921 -39.2316894531  31.0568771362    738403.2000

-46.9571394563  31.7735418604 -54.4905929565  33.7424430847    738721.7892 -39.2316894531  31.0568771362    738721.7924

-46.9623996709  31.7517916096 -54.4905929565  33.7424430847    739048.4186 -39.2316894531  31.0568771362    739048.4155

-46.9640894645  31.7448021263 -54.4905929565  33.7424430847    739155.0887 -39.2316894531  31.0568771362    739155.0745

-46.9676577286  31.7300398948 -54.4905929565  33.7424430847    739383.0867 -39.2316894531  31.0568771362    739383.0806

-46.9729127989  31.7082901070 -54.4905929565  33.7424430847    739725.7311 -39.2316894531  31.0568771362    739725.7228

-46.9781653801  31.6865401021 -54.4905929565  33.7424430847    740076.3751 -39.2316894531  31.0568771362    740076.3612

-46.9834156382  31.6647898807 -54.4905929565  33.7424430847    740434.9930 -39.2316894531  31.0568771362    740434.9998

-46.9858398938  31.6547430838 -54.4905929565  33.7424430847    740603.3438 -39.2316894531  31.0568771362    740603.3458

-46.9886635734  31.6430380715 -54.4905929565  33.7424430847    740801.6260 -39.2316894531  31.0568771362    740801.6187

-46.9939086871  31.6212883123 -54.4905929565  33.7424430847    741176.1671 -39.2316894531  31.0568771362    741176.1798

-46.9991511459  31.5995383372 -54.4905929565  33.7424430847    741558.6759 -39.2316894531  31.0568771362    741558.6723

-47.0043912815  31.5777881467 -54.4905929565  33.7424430847    741949.1110 -39.2316894531  31.0568771362    741949.1150

-47.0075903230  31.5645048218 -54.4905929565  33.7424430847    742191.4548 -39.2316894531  31.0568771362    742191.4645

-47.0096292601  31.5560362380 -54.4905929565  33.7424430847    742347.5051 -39.2316894531  31.0568771362    742347.5043

-47.0148642513  31.5342865089 -54.4905929565  33.7424430847    742753.7643 -39.2316894531  31.0568771362    742753.7653

-47.0200967535  31.5125365650 -54.4905929565  33.7424430847    743167.9261 -39.2316894531  31.0568771362    743167.9207

-47.0253269325  31.4907864067 -54.4905929565  33.7424430847    743589.9628 -39.2316894531  31.0568771362    743589.9727

-47.0293407523  31.4740873399 -54.4905929565  33.7424430847    743919.3335 -39.2316894531  31.0568771362    743919.3453

-47.0305549546  31.4690343936 -54.4905929565  33.7424430847    744019.9143 -39.2316894531  31.0568771362    744019.9185

-47.0357512812  31.4472846927 -54.5032539368  33.7093315125    744454.9431 -39.2316894531  31.0568771362    744454.9493

-47.0409026375  31.4255347768 -54.5115699768  33.6875801086    744893.7578 -39.2316894531  31.0568771362    744893.7783

-47.0460103508  31.4037846519 -54.5198860168  33.6658287048    745336.5124 -39.2316894531  31.0568771362    745336.5139

-47.0510696090  31.3820343233 -54.5198860168  33.6658287048    745782.6923 -39.2316894531  31.0568771362    745782.6805

-47.0510911815  31.3819413956 -54.5198860168  33.6658287048    745784.6187 -39.2316894531  31.0568771362    745784.5999

-47.0560872157  31.3602828001 -54.5282020569  33.6440773010    746232.9005 -39.2316894531  31.0568771362    746232.9066

-47.0610636685  31.3385329244 -54.5365219116  33.6223297119    746687.2246 -39.2316894531  31.0568771362    746687.2249

-47.0659944870  31.3167828530 -54.5448379517  33.6005783081    747145.2073 -39.2316894531  31.0568771362    747145.1889

-47.0708824924  31.2950325913 -54.5531539917  33.5788269043    747607.0688 -39.2316894531  31.0568771362    747607.0497

-47.0728416108  31.2862821296 -54.5531539917  33.5788269043    747794.4026 -39.2316894531  31.0568771362    747794.4039

-47.0757280167  31.2732807924 -54.5614700317  33.5570755005    748072.8387 -39.2316894531  31.0568771362    748072.8219

-47.0805310594  31.2515309788 -54.5697860718  33.5353279114    748542.5043 -39.2316894531  31.0568771362    748542.4869

-47.0852909570  31.2297809822 -54.5781021118  33.5135765076    749015.9592 -39.2316894531  31.0568771362    749015.9642

-47.0900082075  31.2080308076 -54.5864181519  33.4918251038    749493.2915 -39.2316894531  31.0568771362    749493.2839

-47.0945920401  31.1867358072 -54.5864181519  33.4918251038    749964.9704 -39.2316894531  31.0568771362    749964.9512

-47.0946836407  31.1862786376 -54.5947341919  33.4700737000    749974.5057 -39.2316894531  31.0568771362    749974.5112

-47.0993169240  31.1645289051 -54.6030502319  33.4483261108    750459.5812 -39.2316894531  31.0568771362    750459.5894

-47.1039073943  31.1427790012 -54.6113662720  33.4265747070    750948.4301 -39.2316894531  31.0568771362    750948.4421

-47.1084500731  31.1210289305 -54.6113662720  33.4265747070    751440.5726 -39.2316894531  31.0568771362    751440.5774

-47.1129522619  31.0992786984 -54.6196823120  33.4048233032    751936.6871 -39.2316894531  31.0568771362    751936.6743

-47.1163424693  31.0828729999 -54.6196823120  33.4048233032    752315.5148 -39.2316894531  31.0568771362    752315.4913

-47.1174137951  31.0775266557 -54.6279983521  33.3830757141    752436.7159 -39.2316894531  31.0568771362    752436.7060

-47.1218325146  31.0557768597 -54.6363143921  33.3613243103    752940.4271 -39.2316894531  31.0568771362    752940.4353

-47.1262114081  31.0340269082 -54.6446342468  33.3395729065    753448.1262 -39.2316894531  31.0568771362    753448.1383

-47.1305468245  31.0122768054 -54.6529502869  33.3178215027    753959.4638 -39.2316894531  31.0568771362    753959.4498

-47.1348417511  30.9905265557 -54.6612663269  33.2960739136    754474.6453 -39.2316894531  31.0568771362    754474.6378

-47.1380928986  30.9739482732 -54.6612663269  33.2960739136    754870.3446 -39.2316894531  31.0568771362    754870.3608

-47.1390950263  30.9687745016 -54.6695823669  33.2743225098    754993.5870 -39.2316894531  31.0568771362    754993.5837

-47.1433066495  30.9470246804 -54.6778984070  33.2525711060    755516.2554 -39.2316894531  31.0568771362    755516.2494

-47.1474772849  30.9252747176 -54.6862144470  33.2308197021    756042.6926 -39.2316894531  31.0568771362    756042.6935

-47.1516075963  30.9035246174 -54.6945304871  33.2090721130    756572.9715 -39.2316894531  31.0568771362    756572.9628

-47.1556907801  30.8817743837 -54.6945304871  33.2090721130    757106.3767 -39.2316894531  31.0568771362    757106.3912

-47.1597343036  30.8600240210 -54.7028465271  33.1873207092    757643.6739 -39.2316894531  31.0568771362    757643.6748

-47.1598433279  30.8594372490 -54.7028465271  33.1873207092    757658.2464 -39.2316894531  31.0568771362    757658.2694

-47.1637375032  30.8382723610 -54.7111625671  33.1655693054    758184.7382 -39.2316894531  31.0568771362    758184.7427

-47.1676997147  30.8165224177 -54.7194786072  33.1438179016    758729.5076 -39.2316894531  31.0568771362    758729.4926

-47.1716224319  30.7947723498 -54.7277946472  33.1220703125    759278.0582 -39.2316894531  31.0568771362    759278.0639

-47.1755039954  30.7730221610 -54.7361106873  33.1003189087    759830.2814 -39.2316894531  31.0568771362    759830.2817

-47.1793454007  30.7512718553 -54.7444267273  33.0785675049    760386.2214 -39.2316894531  31.0568771362    760386.2249

-47.1815937571  30.7384412013 -54.7444267273  33.0785675049    760716.0269 -39.2316894531  31.0568771362    760716.0261

-47.1831488055  30.7295198744 -54.7527465820  33.0568161011    760946.0931 -39.2316894531  31.0568771362    760946.0974

-47.1869105584  30.7077699763 -54.7610626221  33.0350685120    761509.5204 -39.2316894531  31.0568771362    761509.5003

-47.1906319872  30.6860199650 -54.7693786621  33.0133171082    762076.5597 -39.2316894531  31.0568771362    762076.5635

-47.1943135898  30.6642698439 -54.7776947021  32.9915657043    762647.2990 -39.2316894531  31.0568771362    762647.3185

-47.1979462394  30.6425196164 -54.7776947021  32.9915657043    763220.8696 -39.2316894531  31.0568771362    763220.8784

-47.2015437091  30.6207692867 -54.7860107422  32.9698143005    763798.5359 -39.2316894531  31.0568771362    763798.5413

-47.2033441864  30.6098516123 -54.7860107422  32.9698143005    764090.8163 -39.2316894531  31.0568771362    764090.8036

-47.2051026804  30.5990173341 -54.7943267822  32.9480667114    764379.9830 -39.2316894531  31.0568771362    764379.9918

-47.2086211614  30.5772673983 -54.8026428223  32.9263153076    764964.9808 -39.2316894531  31.0568771362    764964.9831

-47.2121003140  30.5555173631 -54.8109588623  32.9045639038    765553.6468 -39.2316894531  31.0568771362    765553.6335

-47.2155404701  30.5337672318 -54.8192749023  32.8828125000    766145.9544 -39.2316894531  31.0568771362    766145.9586

-47.2189421276  30.5120170077 -54.8275909424  32.8610649109    766741.9918 -39.2316894531  31.0568771362    766741.9902

-47.2223041248  30.4902666937 -54.8359069824  32.8393135071    767341.6064 -39.2316894531  31.0568771362    767341.6017

-47.2250946156  30.4719997664 -54.8359069824  32.8393135071    767847.7027 -39.2316894531  31.0568771362    767847.7051

-47.2256276236  30.4685145688 -54.8442230225  32.8175621033    767944.8984 -39.2316894531  31.0568771362    767944.9111

-47.2289136189  30.4467646331 -54.8525428772  32.7958106995    768551.9576 -39.2316894531  31.0568771362    768551.9446

-47.2321486700  30.4250146087 -54.8525428772  32.7958106995    769161.4382 -39.2316894531  31.0568771362    769161.4353

-47.2353515282  30.4032645009 -54.8608589172  32.7740631104    769775.1408 -39.2316894531  31.0568771362    769775.1548

-47.2385150580  30.3815143118 -54.8691749573  32.7523117065    770392.4026 -39.2316894531  31.0568771362    770392.4076

-47.2416402551  30.3597640444 -54.8774909973  32.7305603027    771013.2684 -39.2316894531  31.0568771362    771013.2729

-47.2447271194  30.3380137016 -54.8858070374  32.7088088989    771637.7411 -39.2316894531  31.0568771362    771637.7353

-47.2468450449  30.3229594133 -54.8858070374  32.7088088989    772072.4327 -39.2316894531  31.0568771362    772072.4133

-47.2477768129  30.3162616331 -54.8941230774  32.6870613098    772265.9181 -39.2316894531  31.0568771362    772265.9160

-47.2507875095  30.2945116488 -54.9024391174  32.6653099060    772897.5483 -39.2316894531  31.0568771362    772897.5662

-47.2537600393  30.2727615906 -54.9107551575  32.6435585022    773532.7800 -39.2316894531  31.0568771362    773532.7830

-47.2566947343  30.2510114612 -54.9190711975  32.6218070984    774171.5865 -39.2316894531  31.0568771362    774171.5826

-47.2595821356  30.2292612625 -54.9190711975  32.6218070984    774813.0631 -39.2316894531  31.0568771362    774813.0501

-47.2624370122  30.2075109986 -54.9273872375  32.6000595093    775458.5698 -39.2316894531  31.0568771362    775458.5753

-47.2652533901  30.1857606714 -54.9357032776  32.5783081055    776107.5859 -39.2316894531  31.0568771362    776107.5748

-47.2680324309  30.1640102835 -54.9440193176  32.5565567017    776760.1414 -39.2316894531  31.0568771362    776760.1439

-47.2685954742  30.1595709939 -54.9440193176  32.5565567017    776893.7969 -39.2316894531  31.0568771362    776893.8118

-47.2707741349  30.1422583965 -54.9523353577  32.5348052979    777416.2986 -39.2316894531  31.0568771362    777416.2940

-47.2734808246  30.1205083433 -54.9606552124  32.5130577087    778076.1863 -39.2316894531  31.0568771362    778076.1699

-47.2761478541  30.0987582298 -54.9689712524  32.4913063049    778739.3589 -39.2316894531  31.0568771362    778739.3494

-47.2787777125  30.0770080586 -54.9772872925  32.4695549011    779406.0680 -39.2316894531  31.0568771362    779406.0541

-47.2813707317  30.0552578321 -54.9856033325  32.4478034973    780076.2868 -39.2316894531  31.0568771362    780076.3004

-47.2839161253  30.0335075520 -54.9856033325  32.4478034973    780749.0567 -39.2316894531  31.0568771362    780749.0503

-47.2864306536  30.0117572216 -54.9939193726  32.4260559082    781425.8711 -39.2316894531  31.0568771362    781425.8795

-47.2889075129  29.9900068427 -55.0022354126  32.4043045044    782106.1448 -39.2316894531  31.0568771362    782106.1274

-47.2903459034  29.9772916731 -55.0022354126  32.4043045044    782506.1182 -39.2316894531  31.0568771362    782506.1211

-47.2913481970  29.9682547875 -55.0105514526  32.3825531006    782789.9454 -39.2316894531  31.0568771362    782789.9554

-47.2937527053  29.9465047155 -55.0188674927  32.3608055115    783477.2545 -39.2316894531  31.0568771362    783477.2722

-47.2961198765  29.9247545949 -55.0271835327  32.3390541077    784168.0025 -39.2316894531  31.0568771362    784167.9951

-47.2984508723  29.9030044278 -55.0354995728  32.3173027039    784862.2188 -39.2316894531  31.0568771362    784862.2197

-47.3007455266  29.8812542161 -55.0438156128  32.2955513000    785559.9210 -39.2316894531  31.0568771362    785559.9156

-47.3029962061  29.8595039614 -55.0438156128  32.2955513000    786260.3500 -39.2316894531  31.0568771362    786260.3462

-47.3052138631  29.8377536664 -55.0521316528  32.2738037109    786964.5262 -39.2316894531  31.0568771362    786964.5335

-47.3073946808  29.8160033329 -55.0604476929  32.2520523071    787672.1079 -39.2316894531  31.0568771362    787672.1019

-47.3095414803  29.7942529625 -55.0687675476  32.2303009033    788383.3184 -39.2316894531  31.0568771362    788383.3038

-47.3116507768  29.7725025572 -55.0770835876  32.2085494995    789097.7890 -39.2316894531  31.0568771362    789097.7953

-47.3120963327  29.7678508609 -55.0770835876  32.2085494995    789250.9844 -39.2316894531  31.0568771362    789250.9624

-47.3137250596  29.7507505988 -55.0853996277  32.1868019104    789815.8346 -39.2316894531  31.0568771362    789815.8341

-47.3157628347  29.7290004643 -55.0937156677  32.1650505066    790537.1911 -39.2316894531  31.0568771362    790537.1837

-47.3177652641  29.7072502938 -55.1020317078  32.1432991028    791261.9649 -39.2316894531  31.0568771362    791261.9838

-47.3197320158  29.6855000891 -55.1103477478  32.1215476990    791990.1885 -39.2316894531  31.0568771362    791990.1890

-47.3216509761  29.6637498506 -55.1103477478  32.1215476990    792720.6373 -39.2316894531  31.0568771362    792720.6437

-47.3235420580  29.6419995820 -55.1186637878  32.0998001099    793455.2319 -39.2316894531  31.0568771362    793455.2109

-47.3253976282  29.6202492841 -55.1269798279  32.0780487061    794193.1364 -39.2316894531  31.0568771362    794193.1569

-47.3272176867  29.5984989583 -55.1352958679  32.0562973022    794934.4849 -39.2316894531  31.0568771362    794934.4677

-47.3290030632  29.5767486063 -55.1436119080  32.0345458984    795679.2057 -39.2316894531  31.0568771362    795679.2074

-47.3307540896  29.5549982294 -55.1519279480  32.0127983093    796427.4021 -39.2316894531  31.0568771362    796427.3933

-47.3324681108  29.5332478289 -55.1519279480  32.0127983093    797178.7693 -39.2316894531  31.0568771362    797178.7617

-47.3338467619  29.5157455431 -55.1519279480  32.0127983093    797788.1653 -39.2316894531  31.0568771362    797788.1471

-47.3341525944  29.5114956777 -55.1685638428  31.9692955017    797934.0393 -39.2316894531  31.0568771362    797934.0482

-47.3357854696  29.4897455024 -55.1685638428  31.9692955017    798691.0586 -39.2316894531  31.0568771362    798691.0643

-47.3373916281  29.4679953032 -55.1768798828  31.9475460052    799452.1753 -39.2316894531  31.0568771362    799452.1883

-47.3389627726  29.4462450800 -55.1851959229  31.9257946014    800216.6432 -39.2316894531  31.0568771362    800216.6273

-47.3405000649  29.4244948343 -55.1935119629  31.9040451050    800984.4915 -39.2316894531  31.0568771362    800984.4766

-47.3420028411  29.4027445672 -55.2018280029  31.8822937012    801755.6519 -39.2316894531  31.0568771362    801755.6603

-47.3434715991  29.3809942799 -55.2101440430  31.8605442047    802530.2129 -39.2316894531  31.0568771362    802530.2114

-47.3449060070  29.3592439736 -55.2184600830  31.8387928009    803308.0764 -39.2316894531  31.0568771362    803308.0851

-47.3424394361  29.3374933241 -55.1829109192  27.2277030945    803727.8148 -39.2316894531  31.0568771362    803727.8148

-47.3356133872  29.3157420480 -55.1829109192  27.2277030945    803747.2179 -39.2316894531  31.0568771362    803747.2324

-47.3287290920  29.2939930162 -55.1664505005  27.1842021942    803768.5962 -39.2316894531  31.0568771362    803768.5968

-47.3218137658  29.2722421433 -55.1582221985  27.1624507904    803794.5876 -39.2316894531  31.0568771362    803794.5824

-47.3148552946  29.2504909070 -55.1499900818  27.1407012939    803824.0369 -39.2316894531  31.0568771362    803824.0208

-47.3078591542  29.2287417593 -55.1417617798  27.1189498901    803857.3551 -39.2316894531  31.0568771362    803857.3527

-47.3008211964  29.2069909222 -55.1335334778  27.0972003937    803894.3314 -39.2316894531  31.0568771362    803894.3175

-47.2937409234  29.1852397098 -55.1253013611  27.0754489899    803934.8303 -39.2316894531  31.0568771362    803934.8359

-47.2866218195  29.1634904869 -55.1170730591  27.0536994934    803979.1757 -39.2316894531  31.0568771362    803979.1626

-47.2794599026  29.1417396673 -55.1088409424  27.0319480896    804027.0602 -39.2316894531  31.0568771362    804027.0510

-47.2722584914  29.1199884602 -55.1006126404  27.0101985931    804078.7901 -39.2316894531  31.0568771362    804078.7785

-47.2650172537  29.0982392031 -55.0923843384  26.9884471893    804134.2436 -39.2316894531  31.0568771362    804134.2433

-47.2577322074  29.0764883819 -55.0841522217  26.9666976929    804193.2022 -39.2316894531  31.0568771362    804193.2010

-47.2504083306  29.0547371606 -55.0759239197  26.9449462891    804256.0865 -39.2316894531  31.0568771362    804256.0824

-47.2430419723  29.0329879092 -55.0676918030  26.9231967926    804322.4575 -39.2316894531  31.0568771362    804322.4752

-47.2356361197  29.0112370664 -55.0594635010  26.9014453888    804392.7873 -39.2316894531  31.0568771362    804392.7860

-47.2281867903  28.9894858100 -55.0512313843  26.8796958923    804466.6338 -39.2316894531  31.0568771362    804466.6142

-47.2206996257  28.9677366035 -55.0430030823  26.8579444885    804544.3926 -39.2316894531  31.0568771362    804544.4015

-47.2131703119  28.9459857178 -55.0347747803  26.8361949921    804625.8707 -39.2316894531  31.0568771362    804625.8889

-47.2055980191  28.9242344053 -55.0265426636  26.8144435883    804710.9608 -39.2316894531  31.0568771362    804710.9640

-47.1979868953  28.9024852810 -55.0183143616  26.7926940918    804799.9329 -39.2316894531  31.0568771362    804799.9219

-47.1903324608  28.8807343302 -55.0100822449  26.7709426880    804892.5130 -39.2316894531  31.0568771362    804892.5034

-47.1826382001  28.8589829392 -55.0018539429  26.7491931915    804988.9983 -39.2316894531  31.0568771362    804988.9873

-47.1749039469  28.8372339339 -54.9936256409  26.7274417877    805089.2642 -39.2316894531  31.0568771362    805089.2604

-47.1671253873  28.8154828950 -54.9853935242  26.7056922913    805193.0977 -39.2316894531  31.0568771362    805193.0988

-47.1593028528  28.7937332401 -54.9689331055  26.6621913910    805300.4192 -39.2316894531  31.0568771362    805300.4135

-47.1514423175  28.7719825507 -54.9607048035  26.6404399872    805411.8579 -39.2316894531  31.0568771362    805411.8515

-47.1435379734  28.7502313992 -54.9524726868  26.6186904907    805526.8663 -39.2316894531  31.0568771362    805526.8674

-47.1355951305  28.7284819303 -54.9442443848  26.5969390869    805645.8641 -39.2316894531  31.0568771362    805645.8717

-47.1276099723  28.7067311180 -54.9360160828  26.5751895905    805768.6298 -39.2316894531  31.0568771362    805768.6406

-47.1195815032  28.6849798292 -54.9277839661  26.5534381866    805895.0616 -39.2316894531  31.0568771362    805895.0582

-47.1115138714  28.6632305796 -54.9195556641  26.5316886902    806025.4269 -39.2316894531  31.0568771362    806025.4110

-47.1034025969  28.6414796185 -54.9113235474  26.5099372864    806159.4587 -39.2316894531  31.0568771362    806159.4475

-47.0952511643  28.6197281664 -54.9030952454  26.4881877899    806297.4495 -39.2316894531  31.0568771362    806297.4455

-47.0870788227  28.5979791697 -54.9030952454  26.4881877899    806441.0225 -39.2316894531  31.0568771362    806441.0420

-47.0788228462  28.5762280323 -54.8866348267  26.4446868896    806584.7441 -39.2316894531  31.0568771362    806584.7308

-47.0705472883  28.5544784999 -54.8784065247  26.4229373932    806734.1949 -39.2316894531  31.0568771362    806734.1884

-47.0622279218  28.5327276754 -54.8701744080  26.4011859894    806887.3521 -39.2316894531  31.0568771362    806887.3412

-47.0538683972  28.5109763363 -54.8619461060  26.3794364929    807044.4806 -39.2316894531  31.0568771362    807044.4966

-47.0454660591  28.4892271152 -54.8537139893  26.3576850891    807205.3255 -39.2316894531  31.0568771362    807205.3108

-47.0370230653  28.4674760748 -54.8454856873  26.3359355927    807370.1559 -39.2316894531  31.0568771362    807370.1538

-47.0285390836  28.4457263707 -54.8372573853  26.3141841888    807538.8730 -39.2316894531  31.0568771362    807538.8690

-47.0200106293  28.4239756241 -54.8290252686  26.2924346924    807711.2430 -39.2316894531  31.0568771362    807711.2523

-47.0114423489  28.4022243387 -54.8207969666  26.2706832886    807887.7010 -39.2316894531  31.0568771362    807887.7100

-47.0028305913  28.3804750021 -54.8125648499  26.2489337921    808067.8095 -39.2316894531  31.0568771362    808067.8122

-46.9941785098  28.3587239964 -54.8043365479  26.2271823883    808252.0255 -39.2316894531  31.0568771362    808252.0097

-46.9854811258  28.3369742262 -54.7878761292  26.1836814880    808439.7465 -39.2316894531  31.0568771362    808439.7352

-46.9767429201  28.3152234943 -54.7796478271  26.1619319916    808631.4941 -39.2316894531  31.0568771362    808631.4973

-46.9679685390  28.2934721989 -54.7796478271  26.1619319916    808827.7145 -39.2316894531  31.0568771362    808827.7028

-46.9591388987  28.2717228492 -54.7631874084  26.1184310913    809026.5463 -39.2316894531  31.0568771362    809026.5378

-46.9502727513  28.2499718114 -54.7549552917  26.0966796875    809229.8544 -39.2316894531  31.0568771362    809229.8546

-46.9413666116  28.2282220769 -54.7467269897  26.0749301910    809437.2011 -39.2316894531  31.0568771362    809437.2122

-46.9324181566  28.2064712915 -54.7384986877  26.0531787872    809648.5156 -39.2316894531  31.0568771362    809648.5196

-46.9234248972  28.1847199154 -54.7302665710  26.0314292908    809863.5518 -39.2316894531  31.0568771362    809863.5433

-46.9144117244  28.1629706533 -54.7302665710  26.0314292908    810084.3863 -39.2316894531  31.0568771362    810084.3777

-46.9053152486  28.1412195123 -54.7138061523  25.9879283905    810305.5700 -39.2316894531  31.0568771362    810305.5847

-46.8961983617  28.1194699087 -54.7055778503  25.9661769867    810532.5873 -39.2316894531  31.0568771362    810532.6003

-46.8870381640  28.0977189973 -54.6973495483  25.9444274902    810763.5356 -39.2316894531  31.0568771362    810763.5338

-46.8778338256  28.0759674684 -54.6891174316  25.9226760864    810998.2912 -39.2316894531  31.0568771362    810998.2882

-46.8685898266  28.0542183834 -54.6808891296  25.9009265900    811237.1084 -39.2316894531  31.0568771362    811237.1198

-46.8593006915  28.0324670657 -54.6726570129  25.8791751862    811479.7851 -39.2316894531  31.0568771362    811479.7802

-46.8499717300  28.0107176831 -54.6644287109  25.8574256897    811726.5294 -39.2316894531  31.0568771362    811726.5431

-46.8405977982  27.9889665687 -54.6561965942  25.8356742859    811977.1374 -39.2316894531  31.0568771362    811977.1439

-46.8311835422  27.9672169083 -54.6479682922  25.8139247894    812231.8514 -39.2316894531  31.0568771362    812231.8427

-46.8217266390  27.9454659891 -54.6397399902  25.7921733856    812490.5897 -39.2316894531  31.0568771362    812490.5785

-46.8122245997  27.9237144143 -54.6315078735  25.7704238892    812753.1102 -39.2316894531  31.0568771362    812753.1124

-46.8026752662  27.9019653370 -54.6150474548  25.7269229889    813019.1129 -39.2316894531  31.0568771362    813019.1057

-46.7930958976  27.8802139387 -54.6150474548  25.7269229889    813290.3413 -39.2316894531  31.0568771362    813290.3205

-46.7834582827  27.8584646237 -54.5985908508  25.6834220886    813564.0771 -39.2316894531  31.0568771362    813564.0754

-46.7737834970  27.8367133910 -54.5903587341  25.6616706848    813842.4291 -39.2316894531  31.0568771362    813842.4259

-46.7640683870  27.8149638585 -54.5821304321  25.6399211884    814124.9096 -39.2316894531  31.0568771362    814124.9179

-46.7543081408  27.7932127831 -54.5738983154  25.6181697845    814411.2954 -39.2316894531  31.0568771362    814411.3093

-46.7445072386  27.7714630503 -54.5656700134  25.5964202881    814701.8361 -39.2316894531  31.0568771362    814701.8479

-46.7346612000  27.7497121227 -54.5574378967  25.5746688843    814996.2977 -39.2316894531  31.0568771362    814996.2867

-46.7247745055  27.7279622074 -54.5492095947  25.5529193878    815294.9098 -39.2316894531  31.0568771362    815294.9065

-46.7148448318  27.7062114177 -54.5409812927  25.5311679840    815597.6150 -39.2316894531  31.0568771362    815597.6147

-46.7048695241  27.6844599102 -54.5327491760  25.5094184875    815904.1732 -39.2316894531  31.0568771362    815904.1834

-46.6948545558  27.6627106753 -54.5245208740  25.4876670837    816214.9694 -39.2316894531  31.0568771362    816214.9758

-46.6847931238  27.6409592841 -54.5162887573  25.4659175873    816529.6606 -39.2316894531  31.0568771362    816529.6534

-46.6746920313  27.6192099021 -54.5080604553  25.4441661835    816848.5874 -39.2316894531  31.0568771362    816848.5846

-46.6645464664  27.5974586168 -54.4998321533  25.4224166870    817171.5955 -39.2316894531  31.0568771362    817171.5778

-46.6543536077  27.5757091041 -54.4833717346  25.3789157867    817498.1993 -39.2316894531  31.0568771362    817498.1994

-46.6441169403  27.5539579126 -54.4751396179  25.3571662903    817828.9675 -39.2316894531  31.0568771362    817828.9483

-46.6338404465  27.5322082867 -54.4669113159  25.3354148865    818163.9825 -39.2316894531  31.0568771362    818163.9933

-46.6235173230  27.5104571782 -54.4586791992  25.3136653900    818502.9403 -39.2316894531  31.0568771362    818502.9327

-46.6131540412  27.4887074547 -54.4504508972  25.2919139862    818846.1766 -39.2316894531  31.0568771362    818846.1663

-46.6027464529  27.4669564177 -54.4422225952  25.2701644897    819193.5081 -39.2316894531  31.0568771362    819193.5017

-46.5922943918  27.4452066121 -54.4339904785  25.2484130859    819544.8032 -39.2316894531  31.0568771362    819544.7902

-46.5818001815  27.4234556345 -54.4257621765  25.2266635895    819900.3611 -39.2316894531  31.0568771362    819900.3746

-46.5712611665  27.4017057622 -54.4175300598  25.2049121857    820259.9157 -39.2316894531  31.0568771362    820259.9090

-46.5606800022  27.3799548317 -54.4093017578  25.1831626892    820623.7422 -39.2316894531  31.0568771362    820623.7512

-46.5500636580  27.3582049078 -54.3928413391  25.1396617889    820992.3953 -39.2316894531  31.0568771362    820992.3773

-46.5393857492  27.3364540118 -54.3928413391  25.1396617889    821363.6889 -39.2316894531  31.0568771362    821363.6902

-46.5286746518  27.3147040508 -54.3846130371  25.1179103851    821739.9862 -39.2316894531  31.0568771362    821739.9762

-46.5179172564  27.2929531766 -54.3763809204  25.0961608887    822120.2390 -39.2316894531  31.0568771362    822120.2504

-46.5071198688  27.2712031927 -54.3685226440  25.0753879547    822504.9491 -39.2316894531  31.0568771362    822504.9440

-46.4963267958  27.2494523312 -54.3685226440  25.0753879547    822897.8660 -39.2316894531  31.0568771362    822897.8670

-46.4855388670  27.2277023344 -54.3685226440  25.0753879547    823298.9527 -39.2316894531  31.0568771362    823298.9728

-46.4747549208  27.2059514871 -54.3685226440  25.0753879547    823708.2570 -39.2316894531  31.0568771362    823708.2546

-46.4639752893  27.1841998117 -54.3685226440  25.0753879547    824125.7349 -39.2316894531  31.0568771362    824125.7270

-46.4532016314  27.1624506441 -54.3685226440  25.0753879547    824551.3069 -39.2316894531  31.0568771362    824551.3126

-46.4424312927  27.1406989866 -54.3685226440  25.0753879547    824985.0735 -39.2316894531  31.0568771362    824985.0813

-46.4316667616  27.1189498021 -54.3685226440  25.0753879547    825426.9183 -39.2316894531  31.0568771362    825426.9234

-46.4209055497  27.0971981638 -54.3685226440  25.0753879547    825876.9317 -39.2316894531  31.0568771362    825876.9215

-46.4101503114  27.0754489612 -54.3685226440  25.0753879547    826334.9749 -39.2316894531  31.0568771362    826334.9799

-46.3993983923  27.0536973435 -54.3685226440  25.0753879547    826801.1596 -39.2316894531  31.0568771362    826801.1659

-46.3886522808  27.0319481211 -54.3685226440  25.0753879547    827275.3567 -39.2316894531  31.0568771362    827275.3713

-46.3779094885  27.0101965253 -54.3685226440  25.0753879547    827757.6675 -39.2316894531  31.0568771362    827757.6750

-46.3671769844  26.9884472820 -54.3685226440  25.0753879547    828247.5234 -39.2156944275  31.0340270996    828247.5358

-46.3564952590  26.9666957173 -54.3685226440  25.0753879547    828740.8700 -39.2156944275  31.0340270996    828740.8729

-46.3458518660  26.9449464523 -54.3685226440  25.0753879547    829238.9995 -39.1852455139  30.9905261993    829238.9983

-46.3352778374  26.9231949362 -54.3685226440  25.0753879547    829738.7665 -39.1852455139  30.9905261993    829738.7803

-46.3247361672  26.9014456342 -54.3685226440  25.0753879547    830243.8372 -39.1700172424  30.9687767029    830243.8186

-46.3142416251  26.8796941774 -54.3685226440  25.0753879547    830752.6499 -39.1547927856  30.9470252991    830752.6343

-46.3037928828  26.8579448227 -54.3685226440  25.0753879547    831265.4064 -39.1395683289  30.9252758026    831265.3866

-46.2933892772  26.8361934386 -54.3685226440  25.0753879547    831782.0491 -39.1243438721  30.9035243988    831782.0672

-46.2830291483  26.8144440152 -54.3685226440  25.0753879547    832302.8043 -39.1091156006  30.8817749023    832302.8252

-46.2727256060  26.7926927168 -54.3685226440  25.0753879547    832826.2821 -39.1091156006  30.8817749023    832826.2768

-46.2624655405  26.7709432088 -54.3685226440  25.0753879547    833353.8134 -39.0938911438  30.8600234985    833353.8188

-46.2522486203  26.7491920073 -54.3685226440  25.0753879547    833885.3292 -39.0786666870  30.8382740021    833885.3366

-46.2420775000  26.7274423978 -54.3685226440  25.0753879547    834420.6147 -39.0634422302  30.8165225983    834420.6266

-46.2319493591  26.7056913041 -54.3685226440  25.0753879547    834959.8548 -39.0482177734  30.7947731018    834959.8749

-46.2218646950  26.6839415770 -54.3685226440  25.0753879547    835503.0346 -39.0329895020  30.7730216980    835503.0420

-46.2118245036  26.6621906016 -54.3685226440  25.0753879547    836049.9778 -39.0177650452  30.7512722015    836049.9715

-46.2018292825  26.6404407408 -54.3685226440  25.0753879547    836600.6574 -39.0025405884  30.7295207977    836600.6551

-46.1918967879  26.6186898954 -54.3685226440  25.0753879547    837153.2649 -39.0025405884  30.7295207977    837153.2618

-46.1819956565  26.5969383620 -54.3685226440  25.0753879547    837710.8557 -38.9873161316  30.7077713013    837710.8737

-46.1721375039  26.5751891762 -54.3685226440  25.0753879547    838272.3235 -38.9720878601  30.6860198975    838272.3192

-46.1623228286  26.5534377937 -54.3685226440  25.0753879547    838837.5092 -38.9568634033  30.6642704010    838837.5232

-46.1525524597  26.5316884372 -54.3685226440  25.0753879547    839406.3840 -38.9416389465  30.6425189972    839406.3870

-46.1428300485  26.5099372154 -54.3685226440  25.0753879547    839978.4931 -38.9416389465  30.6425189972    839978.4912

-46.1331385024  26.4881876706 -54.3685226440  25.0753879547    840555.5571 -38.9111900330  30.5990180969    840555.5574

-46.1235184777  26.4664366188 -54.3685226440  25.0753879547    841133.4914 -38.9111900330  30.5990180969    841133.4959

-46.1139243399  26.4446868683 -54.3685226440  25.0753879547    841716.8143 -38.8959617615  30.5772686005    841716.7986

-46.1043743429  26.4229359934 -54.3685226440  25.0753879547    842303.6627 -38.8807373047  30.5555171967    842303.6504

-46.0948654999  26.4011844877 -54.3685226440  25.0753879547    842894.3159 -38.8655128479  30.5337677002    842894.3114

-46.0854001335  26.3794353305 -54.3685226440  25.0753879547    843488.5673 -38.8502883911  30.5120162964    843488.5710

-46.0759867074  26.3576840222 -54.3685226440  25.0753879547    844085.4850 -38.8502883911  30.5120162964    844085.4914

-46.0666126094  26.3359346209 -54.3685226440  25.0753879547    844686.3533 -38.8350639343  30.4902667999    844686.3562

-46.0572781720  26.3141835164 -54.3685226440  25.0753879547    845291.0618 -38.8198356628  30.4685153961    845291.0829

-46.0479863816  26.2924338528 -54.3685226440  25.0753879547    845899.3373 -38.8046112061  30.4467658997    845899.3159

-46.0387360770  26.2706829591 -54.3685226440  25.0753879547    846511.2328 -38.7893867493  30.4250144958    846511.2268

-46.0295269263  26.2489314763 -54.3685226440  25.0753879547    847126.7674 -38.7893867493  30.4250144958    847126.7622

-46.0203556102  26.2271823391 -54.3685226440  25.0753879547    847746.2863 -38.7589340210  30.3815155029    847746.3014

-46.0112460250  26.2054310853 -54.3685226440  25.0753879547    848367.3348 -38.7589340210  30.3815155029    848367.3491

-46.0021679686  26.1836816463 -54.3685226440  25.0753879547    848992.9372 -38.7437095642  30.3597640991    848992.9247

-45.9931292409  26.1619306257 -54.3685226440  25.0753879547    849622.2538 -38.7284851074  30.3380146027    849622.2605

-45.9841316668  26.1401808664 -54.3685226440  25.0753879547    850255.1154 -38.7132606506  30.3162631989    850255.1123

-45.9751730893  26.1184300849 -54.3685226440  25.0753879547    850891.6860 -38.6980361938  30.2945137024    850891.6705

-45.9662644606  26.0966787541 -54.3685226440  25.0753879547    851530.8592 -38.6980361938  30.2945137024    851530.8509

-45.9573943303  26.0749294514 -54.3685226440  25.0753879547    852173.7794 -38.6828079224  30.2727622986    852173.7732

-45.9485641924  26.0531783747 -54.3685226440  25.0753879547    852820.2335 -38.6675834656  30.2510128021    852820.2271

-45.9397747104  26.0314287105 -54.3685226440  25.0753879547    853470.1669 -38.6523590088  30.2292613983    853470.1643

-45.9310233952  26.0096778927 -54.3685226440  25.0753879547    854123.7785 -38.6371345520  30.2075119019    854123.7660

-45.9223133998  25.9879265515 -54.3685226440  25.0753879547    854780.7387 -38.6371345520  30.2075119019    854780.7253

-45.9136375883  25.9661772943 -54.3685226440  25.0753879547    855441.7618 -38.6066818237  30.1640110016    855441.7635

-45.9050245034  25.9444262267 -54.3685226440  25.0753879547    856103.9397 -38.6066818237  30.1640110016    856103.9394

-45.8964396285  25.9226765665 -54.3685226440  25.0753879547    856770.7245 -38.5914573669  30.1422595978    856770.7352

-45.8878922568  25.9009257746 -54.3685226440  25.0753879547    857441.1444 -38.5762329102  30.1205101013    857441.1574

-45.8793837157  25.8791744848 -54.3685226440  25.0753879547    858115.0512 -38.5610084534  30.0987586975    858115.0602

-45.8709120136  25.8574251807 -54.3685226440  25.0753879547    858792.6417 -38.5457801819  30.0770092010    858792.6612

-45.8624942431  25.8356741799 -54.3685226440  25.0753879547    859472.1556 -38.5457801819  30.0770092010    859472.1522

-45.8541104907  25.8139244306 -54.3685226440  25.0753879547    860155.5846 -38.5305557251  30.0552577972    860155.5806

-45.8457637436  25.7921737213 -54.3685226440  25.0753879547    860842.5927 -38.5153312683  30.0335083008    860842.6018

-45.8374549974  25.7704225382 -54.3685226440  25.0753879547    861533.0629 -38.5001068115  30.0117568970    861533.0513

-45.8291824265  25.7486730928 -54.3685226440  25.0753879547    862227.1704 -38.4848785400  29.9900074005    862227.1780

-45.8209490182  25.7269222114 -54.3685226440  25.0753879547    862924.5752 -38.4696540833  29.9682559967    862924.5839

-45.8154208063  25.7051712182 -54.3685226440  25.0753879547    863358.0010 -37.2785491943  24.9533157349    863358.0164

-45.8156106446  25.6834208124 -54.3685226440  25.0753879547    863225.0515 -37.2785491943  24.9533157349    863225.0466

-45.8158004830  25.6616704064 -54.3685226440  25.0753879547    863098.7612 -37.2785491943  24.9533157349    863098.7499

-45.8159903213  25.6399200001 -54.3685226440  25.0753879547    862979.1329 -37.2785491943  24.9533157349    862979.1292

-45.8161801596  25.6181695935 -54.3685226440  25.0753879547    862866.1695 -37.2785491943  24.9533157349    862866.1872

-45.8163696661  25.5964191866 -54.3685226440  25.0753879547    862759.9067 -37.2785491943  24.9533157349    862759.8932

-45.8165593385  25.5746687794 -54.3685226440  25.0753879547    862660.2971 -37.2785491943  24.9533157349    862660.2995

-45.8167488449  25.5529183719 -54.3685226440  25.0753879547    862567.3761 -37.2785491943  24.9533157349    862567.3751

-45.8169383514  25.5311679642 -54.3685226440  25.0753879547    862481.1293 -37.2785491943  24.9533157349    862481.1387

-45.8171276919  25.5094175562 -54.3685226440  25.0753879547    862401.5753 -37.2785491943  24.9533157349    862401.5755

-45.8173170324  25.4876671479 -54.3685226440  25.0753879547    862328.6992 -37.2785491943  24.9533157349    862328.7040

-45.8175062070  25.4659167394 -54.3685226440  25.0753879547    862262.5193 -37.2785491943  24.9533157349    862262.5093

-45.8176953815  25.4441663305 -54.3685226440  25.0753879547    862203.0204 -37.2785491943  24.9533157349    862203.0093

-45.8178845561  25.4224159214 -54.3685226440  25.0753879547    862150.2039 -37.2785491943  24.9533157349    862150.2055

-45.8180735647  25.4006655120 -54.3685226440  25.0753879547    862104.0876 -37.2785491943  24.9533157349    862104.0823

-45.8182625734  25.3789151024 -54.3685226440  25.0753879547    862064.6558 -37.2785491943  24.9533157349    862064.6574

-45.8184514161  25.3571646925 -54.3685226440  25.0753879547    862031.9262 -37.2785491943  24.9533157349    862031.9150

-45.8186402587  25.3354142823 -54.3685226440  25.0753879547    862005.8828 -37.2785491943  24.9533157349    862005.8724

-45.8188291014  25.3136638718 -54.3685226440  25.0753879547    861986.5260 -37.2785491943  24.9533157349    861986.5302

-45.8190177782  25.2919134610 -54.3685226440  25.0753879547    861973.8730 -37.2785491943  24.9533157349    861973.8720

-45.8192064549  25.2701630500 -54.3685226440  25.0753879547    861967.9074 -37.2785491943  24.9533157349    861967.9149

-45.8193949657  25.2484126388 -54.3685226440  25.0753879547    861968.6458 -37.2785491943  24.9533157349    861968.6422

-45.8195834765  25.2266622272 -54.3685226440  25.0753879547    861976.0717 -37.2785491943  24.9533157349    861976.0704

-45.8197718214  25.2049118154 -54.3685226440  25.0753879547    861990.2014 -37.2785491943  24.9533157349    861990.1827

-45.8199603321  25.1831614033 -54.3685226440  25.0753879547    862011.0011 -37.2785491943  24.9533157349    862011.0120

-45.8201485111  25.1614109910 -54.3685226440  25.0753879547    862038.5205 -37.2785491943  24.9533157349    862038.5077

-45.8203368559  25.1396605783 -54.3685226440  25.0753879547    862072.7087 -37.2785491943  24.9533157349    862072.7192

-45.8205248689  25.1179101655 -54.3685226440  25.0753879547    862113.6150 -37.2785491943  24.9533157349    862113.5955

-45.8207130478  25.0961597523 -54.3685226440  25.0753879547    862161.1882 -37.2785491943  24.9533157349    862161.1857

-45.8209010608  25.0744093389 -54.3685226440  25.0753879547    862215.4607 -37.2785491943  24.9533157349    862215.4553

-45.8210890737  25.0526589252 -54.3685226440  25.0753879547    862276.4144 -37.2785491943  24.9533157349    862276.4195

-45.8212769208  25.0309085113 -54.3685226440  25.0753879547    862344.0646 -37.2785491943  24.9533157349    862344.0603

-45.8214647678  25.0091580971 -54.3685226440  25.0753879547    862418.3929 -37.2785491943  24.9533157349    862418.3926

-45.8216526148  24.9874076827 -54.3685226440  25.0753879547    862499.3975 -37.2785491943  24.9533157349    862499.4147

-45.8218401300  24.9656572679 -54.3685226440  25.0753879547    862587.1100 -37.2785491943  24.9533157349    862587.0911

-45.8220278111  24.9439068530 -54.3685226440  25.0753879547    862681.4780 -37.2785491943  24.9533157349    862681.4700

-45.8222154921  24.9221564377 -54.3685226440  25.0753879547    862782.5161 -37.2785491943  24.9533157349    862782.5324

-45.8224030073  24.9004060223 -54.3685226440  25.0753879547    862890.2387 -37.2785491943  24.9533157349    862890.2591

-45.8225903565  24.8786556065 -54.3685226440  25.0753879547    863004.6430 -37.2785491943  24.9533157349    863004.6476

-45.8227777057  24.8569051905 -54.3685226440  25.0753879547    863125.7099 -37.2785491943  24.9533157349    863125.7118

-45.8229648889  24.8351547742 -54.3685226440  25.0753879547    863253.4530 -37.2785491943  24.9533157349    863253.4322

-45.8231522381  24.8134043577 -54.3685226440  25.0753879547    863387.8359 -37.2785491943  24.9533157349    863387.8392

-45.8233394214  24.7916539410 -54.3685226440  25.0753879547    863528.8890 -37.2785491943  24.9533157349    863528.8961

-45.8235264387  24.7699035239 -54.3685226440  25.0753879547    863676.6089 -37.2785491943  24.9533157349    863676.5997

-45.8237136220  24.7481531067 -54.3685226440  25.0753879547    863830.9587 -37.2785491943  24.9533157349    863830.9799

-45.8239004734  24.7264026891 -54.3685226440  25.0753879547    863991.9850 -37.2785491943  24.9533157349    863991.9828

-45.8240873247  24.7046522713 -54.3685226440  25.0753879547    864159.6505 -37.2785491943  24.9533157349    864159.6382

-45.8242741761  24.6829018533 -54.3685226440  25.0753879547    864333.9513 -37.2785491943  24.9533157349    864333.9422

-45.8244610275  24.6611514350 -54.3685226440  25.0753879547    864514.8834 -37.2785491943  24.9533157349    864514.8906

-45.8246477129  24.6394010165 -54.3685226440  25.0753879547    864702.4593 -37.2785491943  24.9533157349    864702.4624

-45.8248343983  24.6176505977 -54.3685226440  25.0753879547    864896.6579 -37.2785491943  24.9533157349    864896.6701

-45.8250209178  24.5959001787 -54.3685226440  25.0753879547    865097.4913 -37.2785491943  24.9533157349    865097.4924

-45.8252074373  24.5741497594 -54.3685226440  25.0753879547    865304.9383 -37.2785491943  24.9533157349    865304.9412

-45.8253939568  24.5523993399 -54.3685226440  25.0753879547    865518.9939 -37.2785491943  24.9533157349    865519.0119

-45.8255801444  24.5306489201 -54.3685226440  25.0753879547    865739.6868 -37.2785491943  24.9533157349    865739.6659

-45.8257666639  24.5088985001 -54.3685226440  25.0753879547    865966.9448 -37.2785491943  24.9533157349    865966.9651

-45.8259528515  24.4871480799 -54.3685226440  25.0753879547    866200.8297 -37.2785491943  24.9533157349    866200.8372

-45.8261390391  24.4653976594 -54.3685226440  25.0753879547    866441.3026 -37.2785491943  24.9533157349    866441.3103

-45.8263252267  24.4436472386 -54.3685226440  25.0753879547    866688.3580 -37.2785491943  24.9533157349    866688.3790

-45.8265110824  24.4218968176 -54.3685226440  25.0753879547    866942.0235 -37.2785491943  24.9533157349    866942.0039

-45.8266972700  24.4001463964 -54.3685226440  25.0753879547    867202.2266 -37.2785491943  24.9533157349    867202.2462

-45.8268831257  24.3783959749 -54.3685226440  25.0753879547    867469.0282 -37.2785491943  24.9533157349    867469.0329

-45.8270689815  24.3566455532 -54.3685226440  25.0753879547    867742.3886 -37.2785491943  24.9533157349    867742.3915

-45.8272548372  24.3348951313 -54.3685226440  25.0753879547    868022.3016 -37.2785491943  24.9533157349    868022.3156

-45.8274405270  24.3131447091 -54.3685226440  25.0753879547    868308.7776 -37.2785491943  24.9533157349    868308.7822

-45.8276262167  24.2913942866 -54.3685226440  25.0753879547    868601.7933 -37.2785491943  24.9533157349    868601.8013

-45.8278117406  24.2696438640 -54.3685226440  25.0753879547    868901.3587 -37.2785491943  24.9533157349    868901.3495

-45.8279972644  24.2478934411 -54.3685226440  25.0753879547    869207.4504 -37.2785491943  24.9533157349    869207.4369

-45.8281827882  24.2261430179 -54.3685226440  25.0753879547    869520.0614 -37.2785491943  24.9533157349    869520.0563

-45.8283683121  24.2043925945 -54.3685226440  25.0753879547    869839.1846 -37.2785491943  24.9533157349    869839.2008

-45.8285535040  24.1826421709 -54.3685226440  25.0753879547    870164.8461 -37.2785491943  24.9533157349    870164.8295

-45.8287388619  24.1608917471 -54.3685226440  25.0753879547    870496.9886 -37.2785491943  24.9533157349    870496.9854

-45.8289240539  24.1391413230 -54.3685226440  25.0753879547    870835.6379 -37.2785491943  24.9533157349    870835.6274

-45.8291092458  24.1173908987 -54.3685226440  25.0753879547    871180.7698 -37.2785491943  24.9533157349    871180.7647

-45.8292942718  24.0956404741 -54.3685226440  25.0753879547    871532.3930 -37.2785491943  24.9533157349    871532.3727

-45.8294794638  24.0738900494 -54.3685226440  25.0753879547    871890.4665 -37.2785491943  24.9533157349    871890.4770

-45.8296643238  24.0521396243 -54.3685226440  25.0753879547    872255.0322 -37.2785491943  24.9533157349    872255.0194

-45.8298493498  24.0303891991 -54.3685226440  25.0753879547    872626.0320 -37.2785491943  24.9533157349    872626.0418

-45.8300340439  24.0086387736 -54.3685226440  25.0753879547    873003.5075 -37.2785491943  24.9533157349    873003.4859

-45.8302189040  23.9868883479 -54.3685226440  25.0753879547    873387.4003 -37.2785491943  24.9533157349    873387.3933

-45.8304037641  23.9651379220 -54.3685226440  25.0753879547    873777.7187 -37.2785491943  24.9533157349    873777.7388

-45.8305882922  23.9433874959 -54.3685226440  25.0753879547    874174.4872 -37.2785491943  24.9533157349    874174.4803

-45.8307728204  23.9216370695 -54.3685226440  25.0753879547    874577.6637 -37.2785491943  24.9533157349    874577.6424

-45.8309575145  23.8998866429 -54.3685226440  25.0753879547    874987.2228 -37.2785491943  24.9533157349    874987.2328

-45.8311418768  23.8781362160 -54.3685226440  25.0753879547    875403.2052 -37.2785491943  24.9533157349    875403.1925

-45.8313264050  23.8563857890 -54.3685226440  25.0753879547    875825.5519 -37.2785491943  24.9533157349    875825.5622

-45.8315106012  23.8346353617 -54.3685226440  25.0753879547    876254.3035 -37.2785491943  24.9533157349    876254.2827

-45.8316949635  23.8128849342 -54.3685226440  25.0753879547    876689.4007 -37.2785491943  24.9533157349    876689.3946

-45.8318793257  23.7911345065 -54.3685226440  25.0753879547    877130.8507 -37.2785491943  24.9533157349    877130.8716

-45.8320633561  23.7693840785 -54.3685226440  25.0753879547    877578.6770 -37.2785491943  24.9533157349    877578.6708

-45.8322473864  23.7476336503 -54.3685226440  25.0753879547    878032.8366 -37.2785491943  24.9533157349    878032.8157

-45.8324315827  23.7258832219 -54.3685226440  25.0753879547    878493.3031 -37.2785491943  24.9533157349    878493.3131

-45.8326154471  23.7041327933 -54.3685226440  25.0753879547    878960.1163 -37.2785491943  24.9533157349    878960.1030

-45.8327994775  23.6823823645 -54.3685226440  25.0753879547    879433.2162 -37.2785491943  24.9533157349    879433.2251

-45.8329833419  23.6606319354 -54.3685226440  25.0753879547    879912.6258 -37.2785491943  24.9533157349    879912.6361

-45.8330671429  23.6507125578 -54.3685226440  25.0753879547    880133.3544 -37.2785491943  24.9533157349    880133.3591

-45.8331670405  23.6388799951 -54.3685226440  25.0753879547    880398.3700 -37.2785491943  24.9533157349    880398.3582

-45.8333509049  23.6171295925 -54.3685226440  25.0753879547    880890.3346 -37.2785491943  24.9533157349    880890.3487

-45.8335344374  23.5953791895 -54.3685226440  25.0753879547    881388.5941 -37.2785491943  24.9533157349    881388.5799

-45.8337181359  23.5736287863 -54.3685226440  25.0753879547    881893.0881 -37.2785491943  24.9533157349    881893.0911

-45.8339016684  23.5518783828 -54.3685226440  25.0753879547    882403.8391 -37.2785491943  24.9533157349    882403.8382

-45.8340852009  23.5301279791 -54.3685226440  25.0753879547    882920.8195 -37.2785491943  24.9533157349    882920.8269

-45.8342685675  23.5083775751 -54.3685226440  25.0753879547    883444.0348 -37.2785491943  24.9533157349    883444.0297

-45.8344519341  23.4866271709 -54.3685226440  25.0753879547    883973.4576 -37.2785491943  24.9533157349    883973.4519

-45.8346353007  23.4648767664 -54.3685226440  25.0753879547    884509.0765 -37.2785491943  24.9533157349    884509.0824

-45.8348185013  23.4431263616 -54.3685226440  25.0753879547    885050.8968 -37.2785491943  24.9533157349    885050.8932

-45.8350017019  23.4213759566 -54.3685226440  25.0753879547    885598.8906 -37.2785491943  24.9533157349    885598.8896

-45.8351849026  23.3996255514 -54.3685226440  25.0753879547    886153.0463 -37.2785491943  24.9533157349    886153.0599

-45.8353679373  23.3778751459 -54.3685226440  25.0753879547    886713.3688 -37.2785491943  24.9533157349    886713.3761

-45.8355509720  23.3561247401 -54.3685226440  25.0753879547    887279.8300 -37.2785491943  24.9533157349    887279.8429

-45.8357338407  23.3343743341 -54.3685226440  25.0753879547    887852.4345 -37.2785491943  24.9533157349    887852.4319

-45.8359167094  23.3126239278 -54.3685226440  25.0753879547    888431.1540 -37.2785491943  24.9533157349    888431.1479

-45.8360995782  23.2908735213 -54.3685226440  25.0753879547    889015.9763 -37.2785491943  24.9533157349    889015.9787

-45.8362822810  23.2691231145 -54.3685226440  25.0753879547    889606.9060 -37.2785491943  24.9533157349    889606.8957

-45.8364649838  23.2473727075 -54.3685226440  25.0753879547    890203.9143 -37.2785491943  24.9533157349    890203.9033

-45.8366476866  23.2256223002 -54.3685226440  25.0753879547    890806.9891 -37.2785491943  24.9533157349    890806.9891

-45.8368302235  23.2038718927 -54.3685226440  25.0753879547    891416.1342 -37.2785491943  24.9533157349    891416.1243

-45.8370127603  23.1821214849 -54.3685226440  25.0753879547    892031.3210 -37.2785491943  24.9533157349    892031.3129

-45.8371952972  23.1603710769 -54.3685226440  25.0753879547    892652.5368 -37.2785491943  24.9533157349    892652.5423

-45.8373776681  23.1386206686 -54.3685226440  25.0753879547    893279.7853 -37.2785491943  24.9533157349    893279.7834

-45.8375600390  23.1168702601 -54.3685226440  25.0753879547    893913.0376 -37.2785491943  24.9533157349    893913.0399

-45.8377424100  23.0951198514 -54.3685226440  25.0753879547    894552.2807 -37.2785491943  24.9533157349    894552.2990

-45.8379246149  23.0733694424 -54.3685226440  25.0753879547    895197.5181 -37.2785491943  24.9533157349    895197.5313

-45.8381068199  23.0516190331 -54.3685226440  25.0753879547    895848.7206 -37.2785491943  24.9533157349    895848.7404

-45.8382888590  23.0298686236 -54.3685226440  25.0753879547    896505.8914 -37.2785491943  24.9533157349    896505.8966

-45.8384708980  23.0081182139 -54.3685226440  25.0753879547    897169.0010 -37.2785491943  24.9533157349    897169.0033

-45.8386527711  22.9863678039 -54.3685226440  25.0753879547    897838.0525 -37.2785491943  24.9533157349    897838.0308

-45.8388348101  22.9646173937 -54.3685226440  25.0753879547    898513.0001 -37.2785491943  24.9533157349    898512.9986

-45.8390166832  22.9428669832 -54.3685226440  25.0753879547    899193.8629 -37.2785491943  24.9533157349    899193.8605

-45.8391985563  22.9211165725 -54.3685226440  25.0753879547    899880.6113 -37.2785491943  24.9533157349    899880.6195

-45.8393802635  22.8993661616 -54.3685226440  25.0753879547    900573.2479 -37.2785491943  24.9533157349    900573.2457

-45.8395619706  22.8776157504 -54.3685226440  25.0753879547    901271.7429 -37.2785491943  24.9533157349    901271.7417

-45.8397436778  22.8558653390 -54.3685226440  25.0753879547    901976.0827 -37.2785491943  24.9533157349    901976.0940

-45.8399252190  22.8341149273 -54.3685226440  25.0753879547    902686.2697 -37.2785491943  24.9533157349    902686.2723

-45.8401067602  22.8123645155 -54.3685226440  25.0753879547    903402.2740 -37.2785491943  24.9533157349    903402.2793

-45.8402883014  22.7906141033 -54.3685226440  25.0753879547    904124.0816 -37.2785491943  24.9533157349    904124.1011

-45.8404695107  22.7688636910 -54.3685226440  25.0753879547    904851.7109 -37.2785491943  24.9533157349    904851.6910

-45.8406510519  22.7471132784 -54.3685226440  25.0753879547    905585.0833 -37.2785491943  24.9533157349    905585.1002

-45.8408322613  22.7253628655 -54.3685226440  25.0753879547    906324.2494 -37.2785491943  24.9533157349    906324.2494

-45.8410134706  22.7036124525 -54.3685226440  25.0753879547    907069.1626 -37.2785491943  24.9533157349    907069.1572

-45.8411946799  22.6818620392 -54.3685226440  25.0753879547    907819.8088 -37.2785491943  24.9533157349    907819.8092

-45.8413758892  22.6601116256 -54.3685226440  25.0753879547    908576.1737 -37.2785491943  24.9533157349    908576.1912

-45.8415567667  22.6383612119 -54.3685226440  25.0753879547    909338.2753 -37.2785491943  24.9533157349    909338.2563

-45.8417379760  22.6166107979 -54.3685226440  25.0753879547    910106.0346 -37.2785491943  24.9533157349    910106.0551

-45.8419188534  22.5948603837 -54.3685226440  25.0753879547    910879.5018 -37.2785491943  24.9533157349    910879.5082

-45.8420997309  22.5731099692 -54.3685226440  25.0753879547    911658.6300 -37.2785491943  24.9533157349    911658.6335

-45.8422806083  22.5513595545 -54.3685226440  25.0753879547    912443.4047 -37.2785491943  24.9533157349    912443.4165

-45.8424613198  22.5296091396 -54.3685226440  25.0753879547    913233.8274 -37.2785491943  24.9533157349    913233.8263

-45.8426420313  22.5078587244 -54.3685226440  25.0753879547    914029.8673 -37.2785491943  24.9533157349    914029.8645

-45.8428227428  22.4861083091 -54.3685226440  25.0753879547    914831.5097 -37.2785491943  24.9533157349    914831.5162

-45.8430032883  22.4643578935 -54.3685226440  25.0753879547    915638.7560 -37.2785491943  24.9533157349    915638.7506

-45.8431838339  22.4426074777 -54.3685226440  25.0753879547    916451.5751 -37.2785491943  24.9533157349    916451.5689

-45.8433643795  22.4208570616 -54.3685226440  25.0753879547    917269.9524 -37.2785491943  24.9533157349    917269.9563

-45.8435447591  22.3991066453 -54.3685226440  25.0753879547    918093.8888 -37.2785491943  24.9533157349    918093.8817

-45.8437251387  22.3773562288 -54.3685226440  25.0753879547    918923.3534 -37.2785491943  24.9533157349    918923.3463

-45.8439055183  22.3556058121 -54.3685226440  25.0753879547    919758.3312 -37.2785491943  24.9533157349    919758.3350

-45.8440857320  22.3338553952 -54.3685226440  25.0753879547    920598.8231 -37.2785491943  24.9533157349    920598.8166

-45.8442659456  22.3121049780 -54.3685226440  25.0753879547    921444.7980 -37.2785491943  24.9533157349    921444.7921

-45.8444461593  22.2903545606 -54.3685226440  25.0753879547    922296.2407 -37.2785491943  24.9533157349    922296.2464

-45.8446262070  22.2686041430 -54.3685226440  25.0753879547    923153.1522 -37.2785491943  24.9533157349    923153.1482

-45.8448062548  22.2468537252 -54.3685226440  25.0753879547    924015.5011 -37.2785491943  24.9533157349    924015.4982

-45.8449863025  22.2251033071 -54.3685226440  25.0753879547    924883.2722 -37.2785491943  24.9533157349    924883.2813

-45.8451412929  22.2033528874 -54.3767051697  25.0526599884    925754.0643 -37.2785491943  24.9533157349    925754.0681

-45.8452682390  22.1816024658 -54.3845329285  25.0309085846    926627.5649 -37.2785491943  24.9533157349    926627.5612

-45.8453706256  22.1598520428 -54.3923645020  25.0091590881    927504.0885 -37.2785491943  24.9533157349    927504.0867

-45.8454457976  22.1381016181 -54.4001960754  24.9874076843    928383.3942 -37.2785491943  24.9533157349    928383.3797

-45.8454929253  22.1163511917 -54.4080238342  24.9656581879    929265.3286 -37.2785491943  24.9533157349    929265.3510

-45.8455146637  22.0946007639 -54.4158554077  24.9439067841    930150.2392 -37.2785491943  24.9533157349    930150.2466

-45.8455008905  22.0728503340 -54.4158554077  24.9439067841    931037.0729 -37.2785491943  24.9533157349    931037.0863

-45.8454643831  22.0510999029 -54.4236869812  24.9221572876    931927.1052 -37.2785491943  24.9533157349    931927.0870

-45.8453993336  22.0293494701 -54.4315147400  24.9004058838    932819.6880 -37.2785491943  24.9533157349    932819.6827

-45.8453100565  22.0075990359 -54.4393463135  24.8786563873    933715.2729 -37.2785491943  24.9533157349    933715.2773

-45.8451920713  21.9858486000 -54.4471740723  24.8569049835    934613.4274 -37.2785491943  24.9533157349    934613.4329

-45.8450498585  21.9640981626 -54.4550056458  24.8351554871    935514.5871 -37.2785491943  24.9533157349    935514.5687

-45.8448812608  21.9423477234 -54.4628372192  24.8134040833    936418.4630 -37.2785491943  24.9533157349    936418.4693

-45.8446769855  21.9205972819 -54.4628372192  24.8134040833    937324.2332 -37.2785491943  24.9533157349    937324.2395

-45.8444488144  21.8988468387 -54.4706649780  24.7916545868    938232.9994 -37.2785491943  24.9533157349    938232.9950

-45.8441962497  21.8770963936 -54.4784965515  24.7699031830    939144.6607 -37.2785491943  24.9533157349    939144.6788

-45.8439177980  21.8553459464 -54.4863281250  24.7481536865    940059.1277 -37.2785491943  24.9533157349    940059.1392

-45.8436111361  21.8335954969 -54.4941558838  24.7264022827    940976.1266 -37.2785491943  24.9533157349    940976.1467

-45.8432805784  21.8118450452 -54.5019874573  24.7046527863    941896.1093 -37.2785491943  24.9533157349    941896.1022

-45.8429219765  21.7900945908 -54.5098152161  24.6829013824    942818.6112 -37.2785491943  24.9533157349    942818.6028

-45.8425291903  21.7683441332 -54.5098152161  24.6829013824    943743.0447 -37.2785491943  24.9533157349    943743.0583

-45.8421156614  21.7465936731 -54.5176467896  24.6611518860    944670.7315 -37.2785491943  24.9533157349    944670.7344

-45.8416760794  21.7248432099 -54.5254783630  24.6394004822    945601.1167 -37.2785491943  24.9533157349    945601.1187

-45.8412092828  21.7030927434 -54.5333061218  24.6176509857    946534.0784 -37.2785491943  24.9533157349    946534.0926

-45.8407182587  21.6813422736 -54.5411376953  24.5958995819    947469.9329 -37.2785491943  24.9533157349    947469.9297

-45.8402020112  21.6595918002 -54.5489692688  24.5741500854    948408.5423 -37.2785491943  24.9533157349    948408.5269

-45.8396580514  21.6378413227 -54.5567970276  24.5523986816    949349.6488 -37.2785491943  24.9533157349    949349.6405

-45.8390784139  21.6160908402 -54.5567970276  24.5523986816    950292.5076 -37.2785491943  24.9533157349    950292.5123

-45.8384801908  21.5943403539 -54.5646286011  24.5306491852    951238.7435 -37.2785491943  24.9533157349    951238.7443

-45.8378542553  21.5725898627 -54.5724563599  24.5088977814    952187.4803 -37.2785491943  24.9533157349    952187.4681

-45.8372054197  21.5508393669 -54.5802879333  24.4871482849    953139.1227 -37.2785491943  24.9533157349    953139.1276

-45.8365308630  21.5290888658 -54.5881195068  24.4653968811    954093.4446 -37.2785491943  24.9533157349    954093.4487

-45.8358294236  21.5073383591 -54.5959472656  24.4436473846    955050.3236 -37.2785491943  24.9533157349    955050.3139

-45.8351049182  21.4855878468 -54.6037788391  24.4218978882    956010.0626 -37.2785491943  24.9533157349    956010.0726

-45.8343402547  21.4638373266 -54.6037788391  24.4218978882    956971.0967 -37.2785491943  24.9533157349    956971.1161

-45.8335593288  21.4420868011 -54.6116104126  24.4001464844    957935.6822 -37.2785491943  24.9533157349    957935.6738

-45.8327520179  21.4203377212 -54.6194381714  24.3783969879    958902.7232 -37.2785491943  24.9533157349    958902.7195

-45.8319213092  21.3985872883 -54.6272697449  24.3566455841    959872.6507 -37.2785491943  24.9533157349    959872.6580

-45.8310638838  21.3768368510 -54.6350975037  24.3348960876    960845.1275 -37.2785491943  24.9533157349    960845.1063

-45.8301770865  21.3550864089 -54.6350975037  24.3348960876    961819.7965 -37.2785491943  24.9533157349    961819.8091

-45.8292660616  21.3333359615 -54.6429290771  24.3131446838    962797.2186 -37.2785491943  24.9533157349    962797.2377

-45.8283304771  21.3115855085 -54.6507606506  24.2913951874    963777.3543 -37.2785491943  24.9533157349    963777.3529

-45.8273680100  21.2898350495 -54.6585884094  24.2696437836    964759.9284 -37.2785491943  24.9533157349    964759.9301

-45.8263831407  21.2680845841 -54.6664199829  24.2478942871    965745.3784 -37.2785491943  24.9533157349    965745.3775

-45.8253733799  21.2463341119 -54.6742515564  24.2261428833    966733.4457 -37.2785491943  24.9533157349    966733.4551

-45.8243374002  21.2245836324 -54.6820793152  24.2043933868    967724.0236 -37.2785491943  24.9533157349    967724.0318

-45.8232682320  21.2028331447 -54.6820793152  24.2043933868    968716.4727 -37.2785491943  24.9533157349    968716.4551

-45.8221793166  21.1810826491 -54.6899108887  24.1826419830    969711.9411 -37.2785491943  24.9533157349    969711.9610

-45.8210641823  21.1593321447 -54.6977386475  24.1608924866    970709.9245 -37.2785491943  24.9533157349    970709.9425

-45.8199261480  21.1375816313 -54.7055702209  24.1391410828    971710.7076 -37.2785491943  24.9533157349    971710.6979

-45.8187643838  21.1158311084 -54.7134017944  24.1173915863    972714.1361 -37.2785491943  24.9533157349    972714.1420

-45.8175759028  21.0940805753 -54.7212295532  24.0956401825    973719.9991 -37.2785491943  24.9533157349    973719.9916

-45.8163656834  21.0723300318 -54.7290611267  24.0738906860    974728.6861 -37.2785491943  24.9533157349    974728.6969

-45.8151163016  21.0505794759 -54.7290611267  24.0738906860    975738.6422 -37.2785491943  24.9533157349    975738.6485

-45.8138514870  21.0288289092 -54.7368927002  24.0521392822    976752.0209 -37.2785491943  24.9533157349    976752.0199

-45.8125609514  21.0070783303 -54.7447204590  24.0303897858    977767.8755 -37.2785491943  24.9533157349    977767.8574

-45.8112483453  20.9853291363 -54.7525520325  24.0086383820    978786.4022 -37.2785491943  24.9533157349    978786.4142

-45.8099095203  20.9635787012 -54.7525520325  24.0086383820    979807.4554 -37.2785491943  24.9533157349    979807.4397

-45.8085433149  20.9418282552 -54.7603836060  23.9868888855    980830.7616 -37.2785491943  24.9533157349    980830.7559

-45.8071508905  20.9200777977 -54.7682113647  23.9651374817    981856.4641 -37.2785491943  24.9533157349    981856.4619

-45.8057370594  20.8983273282 -54.7760429382  23.9433879852    982884.9694 -37.2785491943  24.9533157349    982884.9889

-45.8042970095  20.8765768459 -54.7838706970  23.9216365814    983915.8737 -37.2785491943  24.9533157349    983915.8901

-45.8028353870  20.8548263506 -54.7917022705  23.8998870850    984949.5991 -37.2785491943  24.9533157349    984949.5807

-45.8013500348  20.8330758416 -54.7995338440  23.8781356812    985985.8545 -37.2785491943  24.9533157349    985985.8562

-45.7998392933  20.8113253181 -54.8073616028  23.8563861847    987024.5646 -37.2785491943  24.9533157349    987024.5578

-45.7982933720  20.7895747789 -54.8073616028  23.8563861847    988064.7885 -37.2785491943  24.9533157349    988064.7904

-45.7967311883  20.7678242245 -54.8151931763  23.8346347809    989108.2678 -37.2785491943  24.9533157349    989108.2631

-45.7951459386  20.7460736540 -54.8230247498  23.8128852844    990154.3504 -37.2785491943  24.9533157349    990154.3502

-45.7935349678  20.7243230665 -54.8308525085  23.7911338806    991202.7927 -37.2785491943  24.9533157349    991202.8036

-45.7919027564  20.7025724618 -54.8386840820  23.7693843842    992254.0330 -37.2785491943  24.9533157349    992254.0208

-45.7902449898  20.6808218388 -54.8465118408  23.7476329803    993307.6194 -37.2785491943  24.9533157349    993307.6041

-45.7885527069  20.6590726944 -54.8465118408  23.7476329803    994362.6487 -37.2785491943  24.9533157349    994362.6557

-45.7868448256  20.6373222466 -54.8543434143  23.7258834839    995421.0068 -37.2785491943  24.9533157349    995421.0280

-45.7851132145  20.6155717815 -54.8621749878  23.7041320801    996481.9070 -37.2785491943  24.9533157349    996481.9087

-45.7833570439  20.5938212981 -54.8700027466  23.6823825836    997545.1943 -37.2785491943  24.9533157349    997545.2156
