# Supplementary material for: A coastline generalization method that considers buffer consistency
Source: PLoS One. 2018 Nov 1;13(11):e0206565. doi: 10.1371/journal.pone.0206565 (PMC6211722; doi:10.1371/journal.pone.0206565)
Supplement: S1 File — (ZIP) [file pone.0206565.s001.zip › Data used in methodology/the data used Fig 3/distance fileds/turnPoint.txt]

-46.4524934943  40.1507080417 -53.1478080750  39.6018638611    575861.8230 -40.1220741272  38.4944229126    575861.8104 -40.1325454712  38.4726753235    575861.8211

-46.4768051642  39.9950753373 -53.1478080750  39.6018638611    572864.0947 -40.1953811646  38.3421707153    572864.0956 -40.2058525085  38.3204231262    572864.0851

-46.4805761142  39.9725904303 -53.1478080750  39.6018638611    572450.4865 -40.2058525085  38.3204231262    572450.4992 -40.2163238525  38.2986717224    572450.4871

-46.4843599777  39.9504078931 -53.1478080750  39.6018638611    572047.3331 -40.2163238525  38.2986717224    572047.3360 -40.2267951965  38.2769203186    572047.3182

-46.4880867100  39.9289230074 -53.1478080750  39.6018638611    571661.3662 -40.2267951965  38.2769203186    571661.3630 -40.2372703552  38.2551689148    571661.3708

-46.4920436177  39.9064820165 -53.1478080750  39.6018638611    571263.0311 -40.2372703552  38.2551689148    571263.0062 -40.2477416992  38.2334213257    571263.0287

-46.4960770615  39.8839755530 -53.1478080750  39.6018638611    570868.5705 -40.2477416992  38.2334213257    570868.5836 -40.2582130432  38.2116699219    570868.5702

-46.4999938621  39.8624653337 -53.1478080750  39.6018638611    570496.2073 -40.2582130432  38.2116699219    570496.2136 -40.2686882019  38.1899185181    570496.1968

-46.5041939216  39.8397585707 -53.1478080750  39.6018638611    570108.0847 -40.2686882019  38.1899185181    570108.0765 -40.2791595459  38.1681671143    570108.0742

-46.5082922124  39.8179427127 -53.1478080750  39.6018638611    569740.0164 -40.2791595459  38.1681671143    569740.0373 -40.2896308899  38.1464195251    569740.0277

-46.5125576887  39.7955783662 -53.1478080750  39.6018638611    569367.6156 -40.2896308899  38.1464195251    569367.6059 -40.3001022339  38.1246681213    569367.6078

-46.5167112705  39.7741256052 -53.1478080750  39.6018638611    569015.0093 -40.3001022339  38.1246681213    569014.9938 -40.3105773926  38.1029167175    569014.9991

-46.5211794276  39.7513875826 -53.1478080750  39.6018638611    568646.2707 -40.3105773926  38.1029167175    568646.2723 -40.3210487366  38.0811653137    568646.2515

-46.5255154243  39.7296423148 -53.1478080750  39.6018638611    568298.4827 -40.3210487366  38.0811653137    568298.5034 -40.3315200806  38.0594177246    568298.4879

-46.5345551099  39.6852764877 -53.1478080750  39.6018638611    567603.4754 -40.3419952393  38.0376663208    567603.4716 -40.3524665833  38.0159149170    567603.4587

-46.5391381120  39.6632494801 -53.1478080750  39.6018638611    567265.8263 -40.3524665833  38.0159149170    567265.8362 -40.3629379272  37.9941635132    567265.8195

-46.5437127530  39.6415635427 -53.1478080750  39.6018638611    566938.1379 -40.3629379272  37.9941635132    566938.1342 -40.3734092712  37.9724159241    566938.1296

-46.5483416334  39.6199174536 -53.1478080750  39.6018638611    566615.6883 -40.3734092712  37.9724159241    566615.6794 -40.3838844299  37.9506645203    566615.6899

-46.5532434861  39.5973004810 -53.1478080750  39.6018638611    566283.8698 -40.3838844299  37.9506645203    566283.8539 -40.3943557739  37.9289131165    566283.8553

-46.5580680563  39.5753342616 -53.1478080750  39.6018638611    565966.6124 -40.3943557739  37.9289131165    565966.6113 -40.4048271179  37.9071617126    565966.6155

-46.5627546960  39.5542742178 -53.1478080750  39.6018638611    565666.9153 -40.4048271179  37.9071617126    565666.9332 -40.4153022766  37.8854141235    565666.9324

-46.5678991685  39.5314527084 -53.1478080750  39.6018638611    565347.2549 -40.4153022766  37.8854141235    565347.2353 -40.4257736206  37.8636627197    565347.2514

-46.5779841095  39.4875631948 -53.1478080750  39.6018638611    564747.5839 -40.4362449646  37.8419113159    564747.5922 -40.4467163086  37.8201599121    564747.5930

-46.5829012855  39.4665617432 -53.1478080750  39.6018638611    564467.4806 -40.4467163086  37.8201599121    564467.4809 -40.4571914673  37.7984123230    564467.4836

-46.5883148476  39.4437238629 -53.1478080750  39.6018638611    564168.0003 -40.4571914673  37.7984123230    564168.0079 -40.4676628113  37.7766609192    564167.9925

-46.5935611037  39.4218600729 -53.1478080750  39.6018638611    563886.4100 -40.4676628113  37.7766609192    563886.4270 -40.4781341553  37.7549095154    563886.4236

-46.5987287622  39.4005816911 -53.1478080750  39.6018638611    563616.9965 -40.4781341553  37.7549095154    563617.0260 -40.4886093140  37.7331581116    563617.0163

-46.6041717259  39.3784343270 -53.1478080750  39.6018638611    563341.5022 -40.4886093140  37.7331581116    563341.5057 -40.4990806580  37.7114105225    563341.5114

-46.6096749216  39.3563037043 -53.1478080750  39.6018638611    563071.3440 -40.4990806580  37.7114105225    563071.3341 -40.5095520020  37.6896591187    563071.3455

-46.6151817031  39.3344158540 -53.1478080750  39.6018638611    562809.1484 -40.5095520020  37.6896591187    562809.1708 -40.5200233459  37.6679077148    562809.1564

-46.6205851194  39.3131846431 -53.1478080750  39.6018638611    562559.4918 -40.5200233459  37.6679077148    562559.5085 -40.5304985046  37.6461563110    562559.4879

-46.6262701053  39.2911004506 -53.1478080750  39.6018638611    562304.7157 -40.5304985046  37.6461563110    562304.7323 -40.5409698486  37.6244087219    562304.7336

-46.6320146496  39.2690330063 -53.1478080750  39.6018638611    562055.3059 -40.5409698486  37.6244087219    562055.2694 -40.5514411926  37.6026573181    562055.2831

-46.6377619936  39.2472015103 -53.1478080750  39.6018638611    561813.5479 -40.5514411926  37.6026573181    561813.5605 -40.5619125366  37.5809059143    561813.5518

-46.6434003059  39.2260186200 -53.1478080750  39.6018638611    561583.6704 -40.5619125366  37.5809059143    561583.6780 -40.5723876953  37.5591545105    561583.6633

-46.6493260486  39.2039979543 -53.1478080750  39.6018638611    561349.6234 -40.5723876953  37.5591545105    561349.6314 -40.5828590393  37.5374069214    561349.6455

-46.6553331492  39.1819142638 -53.1478080750  39.6018638611    561120.0970 -40.5828590393  37.5374069214    561120.1177 -40.5933303833  37.5156555176    561120.1090

-46.6673491974  39.1384480168 -53.1478080750  39.6018638611    560683.2222 -40.6038055420  37.4939041138    560683.2272 -40.6142768860  37.4721527100    560683.2176

-46.6733579526  39.1170488123 -53.1478080750  39.6018638611    560475.4937 -40.6142768860  37.4721527100    560475.4818 -40.6247482300  37.4504051208    560475.4839

-46.6795886640  39.0950878880 -53.1478080750  39.6018638611    560267.3440 -40.6247482300  37.4504051208    560267.3085 -40.6352195740  37.4286537170    560267.3252

-46.6856399462  39.0739786093 -53.1478080750  39.6018638611    560072.0116 -40.6352195740  37.4286537170    560072.0164 -40.6456947327  37.4069023132    560072.0213

-46.6920998972  39.0516711256 -53.1478080750  39.6018638611    559870.7556 -40.6456947327  37.4069023132    559870.7491 -40.6561660767  37.3851509094    559870.7378

-46.6983413833  39.0303348810 -53.1478080750  39.6018638611    559683.2328 -40.6561660767  37.3851509094    559683.2334 -40.6666374207  37.3634033203    559683.2407

-46.7112878436  38.9867384951 -53.1478080750  39.6018638611    559315.0469 -40.6771125793  37.3416519165    559315.0523 -40.6875839233  37.3199005127    559315.0480

-46.7177034111  38.9654479515 -53.1478080750  39.6018638611    559142.6872 -40.6875839233  37.3199005127    559142.6694 -40.6980552673  37.2981529236    559142.6879

-46.7243869808  38.9434825324 -53.1478080750  39.6018638611    558969.9551 -40.6980552673  37.2981529236    558969.9423 -40.7085266113  37.2764015198    558969.9252

-46.7308378495  38.9224860611 -53.1478080750  39.6018638611    558809.6275 -40.7085266113  37.2764015198    558809.6351 -40.7190017700  37.2546501160    558809.6201

-46.7377217231  38.9002923764 -53.1478080750  39.6018638611    558645.3317 -40.7190017700  37.2546501160    558645.3322 -40.7294731140  37.2328987122    558645.3119

-46.7443654048  38.8790748103 -53.1478080750  39.6018638611    558493.2550 -40.7294731140  37.2328987122    558493.2542 -40.7399444580  37.2111511230    558493.2685

-46.7510875831  38.8578063232 -53.1478080750  39.6018638611    558345.6286 -40.7399444580  37.2111511230    558345.6247 -40.7504196167  37.1893997192    558345.6287

-46.7581523108  38.8356611975 -53.1478080750  39.6018638611    558197.1501 -40.7504196167  37.1893997192    558197.1596 -40.7608909607  37.1676483154    558197.1626

-46.7650916882  38.8141076148 -53.1478080750  39.6018638611    558057.8481 -40.7608909607  37.1676483154    558057.8346 -40.7713623047  37.1458969116    558057.8271

-46.7719953809  38.7928609050 -53.1478080750  39.6018638611    557925.4117 -40.7713623047  37.1458969116    557925.4193 -40.7818336487  37.1241493225    557925.4039

-46.7789305220  38.7717093177 -53.1478080750  39.6018638611    557798.3896 -40.7818336487  37.1241493225    557798.3734 -40.7923088074  37.1023979187    557798.3825

-46.7862566965  38.7495653663 -53.1478080750  39.6018638611    557670.6661 -40.7923088074  37.1023979187    557670.6818 -40.8027801514  37.0806465149    557670.6619

-46.7934135018  38.7281248970 -53.1478080750  39.6018638611    557552.1957 -40.8027801514  37.0806465149    557552.2099 -40.8132514954  37.0588951111    557552.2117

-46.8003620590  38.7074913048 -53.1478080750  39.6018638611    557442.8385 -40.8132514954  37.0588951111    557442.8539 -40.8237266541  37.0371475220    557442.8308

-46.8079173324  38.6852513118 -53.1478080750  39.6018638611    557330.2125 -40.8237266541  37.0371475220    557330.1777 -40.8341979980  37.0153961182    557330.2041

-46.8152839781  38.6637549456 -53.1478080750  39.6018638611    557226.6124 -40.8341979980  37.0153961182    557226.6350 -40.8446693420  36.9936447144    557226.6322

-46.8226982921  38.6423045739 -53.1478080750  39.6018638611    557128.3440 -40.8446693420  36.9936447144    557128.3596 -40.8551406860  36.9718933105    557128.3452

-46.8298637064  38.6217517106 -53.1478080750  39.6018638611    557038.8325 -40.8551406860  36.9718933105    557038.8655 -40.8656158447  36.9501457214    557038.8422

-46.8376818622  38.5995154234 -53.1478080750  39.6018638611    556947.2753 -40.8656158447  36.9501457214    556947.2833 -40.8760871887  36.9283943176    556947.2821

-46.8452703784  38.5781130423 -53.1478080750  39.6018638611    556864.4492 -40.8760871887  36.9283943176    556864.4583 -40.8865585327  36.9066429138    556864.4498

-46.8527088908  38.5573085043 -53.1478080750  39.6018638611    556788.7467 -40.8865585327  36.9066429138    556788.7528 -40.8970336914  36.8848915100    556788.7335

-46.8605205979  38.5356410104 -53.1478080750  39.6018638611    556714.9880 -40.8970336914  36.8848915100    556715.0004 -40.9075050354  36.8631439209    556714.9809

-46.8683678594  38.5140528032 -53.1478080750  39.6018638611    556646.7995 -40.9075050354  36.8631439209    556646.8023 -40.9179763794  36.8413925171    556646.8059

-46.8761908010  38.4927061433 -53.1478080750  39.6018638611    556584.5493 -40.9179763794  36.8413925171    556584.5456 -40.9284477234  36.8196411133    556584.5431

-46.8846551285  38.4697956863 -53.1478080750  39.6018638611    556523.6472 -40.9284477234  36.8196411133    556523.6572 -40.9406852722  36.7942237854    556523.6694

-46.8242737694  32.3194518364 -54.4905929565  33.7424430847    733177.7444 -40.9406852722  36.7942237854    733177.7467 -39.2316894531  31.0568771362    733177.7452

-46.3680921752  26.9903105877 -54.3685226440  25.0753879547    828205.6392 -39.2316894531  31.0568771362    828205.6503 -39.2156944275  31.0340270996    828205.6435

-46.3493589095  26.9521585501 -54.3685226440  25.0753879547    829075.0476 -39.2156944275  31.0340270996    829075.0465 -39.1852455139  30.9905261993    829075.0503

-46.3305125652  26.9133893706 -54.3685226440  25.0753879547    829966.6615 -39.1852455139  30.9905261993    829966.6872 -39.1700172424  30.9687767029    829966.6637

-46.3188628066  26.8892985509 -54.3685226440  25.0753879547    830528.1855 -39.1700172424  30.9687767029    830528.1472 -39.1547927856  30.9470252991    830528.1620

-46.3065967402  26.8638020045 -54.3685226440  25.0753879547    831127.4742 -39.1547927856  30.9470252991    831127.4373 -39.1395683289  30.9252758026    831127.4660

-46.2945796600  26.8386934667 -54.3685226440  25.0753879547    831722.7680 -39.1395683289  30.9252758026    831722.7542 -39.1243438721  30.9035243988    831722.7464

-46.2705138062  26.7880219313 -54.3685226440  25.0753879547    832939.6967 -39.1091156006  30.8817749023    832939.7177 -39.0938911438  30.8600234985    832939.7098

-46.2584496386  26.7624191523 -54.3685226440  25.0753879547    833562.3005 -39.0938911438  30.8600234985    833562.3074 -39.0786666870  30.8382740021    833562.3201

-46.2466187170  26.7371797020 -54.3685226440  25.0753879547    834181.1647 -39.0786666870  30.8382740021    834181.2010 -39.0634422302  30.8165225983    834181.1727

-46.2346509426  26.7115146222 -54.3685226440  25.0753879547    834815.6607 -39.0634422302  30.8165225983    834815.6618 -39.0482177734  30.7947731018    834815.6538

-46.2226175348  26.6855731696 -54.3685226440  25.0753879547    835462.3643 -39.0482177734  30.7947731018    835462.3283 -39.0329895020  30.7730216980    835462.3372

-46.1876943119  26.6094844943 -54.3685226440  25.0753879547    837389.4587 -39.0025405884  30.7295207977    837389.4412 -38.9873161316  30.7077713013    837389.4490

-46.1758417164  26.5833871487 -54.3685226440  25.0753879547    838060.8876 -38.9873161316  30.7077713013    838060.8843 -38.9720878601  30.6860198975    838060.8969

-46.1644749582  26.5582262477 -54.3685226440  25.0753879547    838713.2357 -38.9720878601  30.6860198975    838713.2469 -38.9568634033  30.6642704010    838713.2388

-46.1530557966  26.5328141004 -54.3685226440  25.0753879547    839376.9752 -38.9568634033  30.6642704010    839377.0150 -38.9416389465  30.6425189972    839376.9923

-46.1358095058  26.4942253630 -54.3685226440  25.0753879547    840396.4746 -38.9416389465  30.6425189972    840396.4506 -38.9111900330  30.5990180969    840396.4672

-46.1183217504  26.4546832188 -54.3685226440  25.0753879547    841448.9284 -38.9111900330  30.5990180969    841448.9195 -38.8959617615  30.5772686005    841448.9340

-46.1074294589  26.4299185673 -54.3685226440  25.0753879547    842115.4632 -38.8959617615  30.5772686005    842115.4539 -38.8807373047  30.5555171967    842115.4404

-46.0960351850  26.4038722036 -54.3685226440  25.0753879547    842821.4268 -38.8807373047  30.5555171967    842821.4197 -38.8655128479  30.5337677002    842821.4222

-46.0736109282  26.3521931571 -54.3685226440  25.0753879547    844237.3532 -38.8502883911  30.5120162964    844237.3471 -38.8350639343  30.4902667999    844237.3592

-46.0622393117  26.3257722388 -54.3685226440  25.0753879547    844969.1131 -38.8350639343  30.4902667999    844969.0994 -38.8198356628  30.4685153961    844969.1129

-46.0513448853  26.3003211672 -54.3685226440  25.0753879547    845678.9525 -38.8198356628  30.4685153961    845678.9612 -38.8046112061  30.4467658997    845678.9559

-46.0404213383  26.2746624878 -54.3685226440  25.0753879547    846399.4131 -38.8046112061  30.4467658997    846399.4074 -38.7893867493  30.4250144958    846399.4079

-46.0236277719  26.2349931673 -54.3685226440  25.0753879547    847525.0501 -38.7893867493  30.4250144958    847525.0640 -38.7589340210  30.3815155029    847525.0721

-46.0075403180  26.1965807173 -54.3685226440  25.0753879547    848622.1388 -38.7589340210  30.3815155029    848622.1250 -38.7437095642  30.3597640991    848622.1163

-45.9965559720  26.1702035564 -54.3685226440  25.0753879547    849383.1010 -38.7437095642  30.3597640991    849383.1254 -38.7284851074  30.3380146027    849383.1132

-45.9858915958  26.1444531346 -54.3685226440  25.0753879547    850130.9437 -38.7284851074  30.3380146027    850130.9377 -38.7132606506  30.3162631989    850130.9536

-45.9640494084  26.0912688070 -54.3685226440  25.0753879547    851690.9393 -38.6980361938  30.2945137024    851690.9570 -38.6828079224  30.2727622986    851690.9561

-45.9535968969  26.0656036630 -54.3685226440  25.0753879547    852451.1713 -38.6828079224  30.2727622986    852451.1706 -38.6675834656  30.2510128021    852451.1706

-45.9430942385  26.0396698217 -54.3685226440  25.0753879547    853224.1028 -38.6675834656  30.2510128021    853224.1300 -38.6523590088  30.2292613983    853224.1339

-45.9324173844  26.0131579173 -54.3685226440  25.0753879547    854019.3171 -38.6523590088  30.2292613983    854019.3110 -38.6371345520  30.2075119019    854019.3313

-45.9164894789  25.9733770152 -54.3685226440  25.0753879547    855224.1220 -38.6371345520  30.2075119019    855224.1624 -38.6066818237  30.1640110016    855224.1543

-45.9010601749  25.9344121073 -54.3685226440  25.0753879547    856411.1866 -38.6066818237  30.1640110016    856411.1793 -38.5914573669  30.1422595978    856411.1778

-45.8905723969  25.9077718707 -54.3685226440  25.0753879547    857230.3477 -38.5914573669  30.1422595978    857230.3229 -38.5762329102  30.1205101013    857230.3366

-45.8803194315  25.8815785989 -54.3685226440  25.0753879547    858040.6752 -38.5762329102  30.1205101013    858040.6659 -38.5610084534  30.0987586975    858040.6539

-45.8597876942  25.8286786193 -54.3685226440  25.0753879547    859692.1779 -38.5457801819  30.0770092010    859692.1811 -38.5305557251  30.0552577972    859692.1804

-45.8494867816  25.8019050877 -54.3685226440  25.0753879547    860535.4569 -38.5305557251  30.0552577972    860535.4573 -38.5153312683  30.0335083008    860535.4689

-45.8394251591  25.7756015344 -54.3685226440  25.0753879547    861368.8200 -38.5153312683  30.0335083008    861368.8476 -38.5001068115  30.0117568970    861368.8377

-45.8153606103  25.7120583045 -54.3685226440  25.0753879547    863401.4946 -38.4696540833  29.9682559967    863401.5006 -37.2785491943  24.9533157349    863401.5022
