# Supplementary material for: A coastline generalization method that considers buffer consistency
Source: PLoS One. 2018 Nov 1;13(11):e0206565. doi: 10.1371/journal.pone.0206565 (PMC6211722; doi:10.1371/journal.pone.0206565)
Supplement: S1 File — (ZIP) [file pone.0206565.s001.zip › Data used in methodology/the data used Fig 5/Dis.bmp.aux.xml]

<PAMDataset>
  <SRS>GEOGCS[&quot;GCS_WGS_1984&quot;,DATUM[&quot;WGS_1984&quot;,SPHEROID[&quot;WGS_1984&quot;,6378137.0,298.257223563]],PRIMEM[&quot;Greenwich&quot;,0.0],UNIT[&quot;Degree&quot;,0.0174532925199433]]</SRS>
  <Metadata domain="xml:ESRI" format="xml">
    <GeodataXform xsi:type="typens:PolynomialXform" xmlns:xsi="http://www.w3.org/2001/XMLSchema-instance" xmlns:xs="http://www.w3.org/2001/XMLSchema" xmlns:typens="http://www.esri.com/schemas/ArcGIS/10.1">
      <PolynomialOrder>1</PolynomialOrder>
      <SpatialReference xsi:type="typens:UnknownCoordinateSystem">
        <XOrigin>-450359962737.0495</XOrigin>
        <YOrigin>-450359962737.0495</YOrigin>
        <XYScale>10000</XYScale>
        <ZOrigin>-100000</ZOrigin>
        <ZScale>10000</ZScale>
        <MOrigin>-100000</MOrigin>
        <MScale>10000</MScale>
        <XYTolerance>1.0743406164692715e-008</XYTolerance>
        <ZTolerance>0.00020000000000000001</ZTolerance>
        <MTolerance>0.00020000000000000001</MTolerance>
        <HighPrecision>true</HighPrecision>
      </SpatialReference>
      <SourceGCPs xsi:type="typens:ArrayOfDouble">
        <Double>-0.5029295139762594</Double>
        <Double>0.50331454148735455</Double>
        <Double>1007.4999985580055</Double>
        <Double>0.49999244788336644</Double>
        <Double>1007.5003268833464</Double>
        <Double>-937.50022957409249</Double>
        <Double>-0.50086299522738342</Double>
        <Double>-937.5020297740316</Double>
      </SourceGCPs>
      <TargetGCPs xsi:type="typens:ArrayOfDouble">
        <Double>125.8338613018</Double>
        <Double>34.844328642900003</Double>
        <Double>126.6395276982</Double>
        <Double>34.844328642900003</Double>
        <Double>126.6395276982</Double>
        <Double>34.094611301800001</Double>
        <Double>125.8338613018</Double>
        <Double>34.094611301800001</Double>
      </TargetGCPs>
      <Name />
    </GeodataXform>
  </Metadata>
</PAMDataset>
