# Supplementary material for: A coastline generalization method that considers buffer consistency
Source: PLoS One. 2018 Nov 1;13(11):e0206565. doi: 10.1371/journal.pone.0206565 (PMC6211722; doi:10.1371/journal.pone.0206565)
Supplement: S1 File — (ZIP) [file pone.0206565.s001.zip › Data used in methodology/the data used Fig 5/Dis.bpwx]

0.00079927058603351971
6.033753971235085e-010
-1.0203233054466829e-009
-0.00079926984711328958
125.83426293073467
34.843927382586571
