# Supplementary material for: A coastline generalization method that considers buffer consistency
Source: PLoS One. 2018 Nov 1;13(11):e0206565. doi: 10.1371/journal.pone.0206565 (PMC6211722; doi:10.1371/journal.pone.0206565)
Supplement: S1 File — (ZIP) [file pone.0206565.s001.zip › Data used in methodology/the data used Fig 5/Ocp.bmp.aux.xml]

<PAMDataset>
  <Metadata domain="xml:ESRI" format="xml">
    <GeodataXform xsi:type="typens:PolynomialXform" xmlns:xsi="http://www.w3.org/2001/XMLSchema-instance" xmlns:xs="http://www.w3.org/2001/XMLSchema" xmlns:typens="http://www.esri.com/schemas/ArcGIS/10.1">
      <PolynomialOrder>1</PolynomialOrder>
      <SpatialReference xsi:type="typens:UnknownCoordinateSystem">
        <XOrigin>-19358400</XOrigin>
        <YOrigin>-27009600</YOrigin>
        <XYScale>186160698.882709</XYScale>
        <ZOrigin>0</ZOrigin>
        <ZScale>1</ZScale>
        <MOrigin>0</MOrigin>
        <MScale>1</MScale>
        <XYTolerance>1.0743406164692715e-008</XYTolerance>
        <ZTolerance>2</ZTolerance>
        <MTolerance>2</MTolerance>
        <HighPrecision>true</HighPrecision>
      </SpatialReference>
      <SourceGCPs xsi:type="typens:ArrayOfDouble">
        <Double>-4800.1308154593289</Double>
        <Double>4800.1216495940043</Double>
        <Double>9672000.1354337204</Double>
        <Double>4800.0859431344679</Double>
        <Double>9671999.9624504112</Double>
        <Double>-9000000.6933558136</Double>
        <Double>-4800.1953684342816</Double>
        <Double>-8999999.9180673435</Double>
      </SourceGCPs>
      <TargetGCPs xsi:type="typens:ArrayOfDouble">
        <Double>125.8338613018</Double>
        <Double>34.844328642900003</Double>
        <Double>126.6395276982</Double>
        <Double>34.844328642900003</Double>
        <Double>126.6395276982</Double>
        <Double>34.094611301800001</Double>
        <Double>125.8338613018</Double>
        <Double>34.094611301800001</Double>
      </TargetGCPs>
      <Name />
    </GeodataXform>
  </Metadata>
</PAMDataset>
