# Supplementary material for: A coastline generalization method that considers buffer consistency
Source: PLoS One. 2018 Nov 1;13(11):e0206565. doi: 10.1371/journal.pone.0206565 (PMC6211722; doi:10.1371/journal.pone.0206565)
Supplement: S1 File — (ZIP) [file pone.0206565.s001.zip › Data used in methodology/the data used Fig 5/Ocp.bpwx]

0.00079927220113743729
3.3492761096666837e-011
1.0541887134058186e-011
-0.0007992721823085133
125.83426094654035
34.843928981303421
