# Supplementary material for: A coastline generalization method that considers buffer consistency
Source: PLoS One. 2018 Nov 1;13(11):e0206565. doi: 10.1371/journal.pone.0206565 (PMC6211722; doi:10.1371/journal.pone.0206565)
Supplement: S1 File — (ZIP) [file pone.0206565.s001.zip › Data used in methodology/the data used Fig 7/Baseline.shp.xml]

<?xml version="1.0" encoding="UTF-8"?>
<metadata xml:lang="zh"><Esri><CreaDate>20171101</CreaDate><CreaTime>21175600</CreaTime><ArcGISFormat>1.0</ArcGISFormat><SyncOnce>TRUE</SyncOnce><DataProperties><itemProps><itemLocation><linkage Sync="TRUE">file://\\DESKTOP-UM7796G\E$\科研\文章\海岸线\Plos one\文章的过程说明图\图七结果\baseline</linkage><protocol Sync="TRUE">Local Area Network</protocol></itemLocation></itemProps><copyHistory><copy source="E:\科研\文章\海岸线\Plos one\文章的过程说明图\原理图数据\原理说明使用图\baseline" dest="\\DESKTOP-UM7796G\E$\科研\文章\海岸线\Plos one\文章的过程说明图\图七结果\baseline" date="20171105" time="22022900"></copy></copyHistory></DataProperties></Esri></metadata>
