# Supplementary material for: A coastline generalization method that considers buffer consistency
Source: PLoS One. 2018 Nov 1;13(11):e0206565. doi: 10.1371/journal.pone.0206565 (PMC6211722; doi:10.1371/journal.pone.0206565)
Supplement: S1 File — (ZIP) [file pone.0206565.s001.zip › Experimental data and result/supporting tables/the distance from vertexes to buffer boundary(the generalized coastline at the tolerance of 2500 m)/the distance from vertexes to buffer boundary(the buffer radius is 1000 m).xlsx]

## Sheet: Sheet1
distance(STPBB)/m	distance(WM)/m
0	8.85894
0	23.4948
0	51.112
0	79.2829
0	107.56
0	135.861
0	164.157
0	192.432
0	220.676
0	248.882
0	277.041
0	305.147
0	333.193
0	361.175
0.0596247	375.724
0.0458917	389.093
0	618.229
0	631.7
0	659.785
0	687.784
0	715.687
0	743.482
0	771.16
0	798.713
0	826.132
0.113916	853.409
0.941496	880.537
4.04842	907.508
11.8112	934.314
22.9011	960.95
23.3664	961.907
14.0941	1019.38
11.2357	1036.95
7.40151	1064.66
4.36236	1092.54
2.1207	1120.57
0.67833	1148.71
0.0363999	1176.92
0.00852543	1205.19
0.103005	1233.49
0	1242.1
0	1240.33
0	1231.95
0	1224.94
0	1219.34
0	1215.16
0	1212.42
0	1211.15
0	1211.33
0	1212.97
0	1216.07
0.808067	1220.61
4.89163	1226.56
11.7419	1233.92
22.6937	1242.63
36.7161	1252.68
53.4494	1264.02
72.4644	1276.6
93.2684	1290.38
115.356	1305.31
139.042	1321.34
163.356	1338.42
184.632	1353.49
192.763	1355.89
206.891	1360.65
261.812	1380.9
261.407	1380.01
240.562	1358.72
214.119	1330.98
188.285	1303.11
162.818	1275.12
138.485	1247.04
114.898	1218.87
92.8219	1190.65
72.0279	1162.37
53.0593	1134.08
36.4024	1105.78
22.4827	1077.5
11.6556	1049.26
4.19972	1021.1
0.469778	993.042
0.00276302	965.117
0	937.363
0	909.817
0	882.524
0	855.529
0	828.884
0	802.648
0	776.882
0	751.658
0	727.054
0	703.153
0	680.052
0	657.854
0	636.672
0	616.628
0	597.854
0.223313	580.488
1.22174	564.676
3.02017	550.564
12.7305	538.298
27.6903	528.016
36.7064	523.305
35.0813	518.105
27.6282	492.245
20.9506	467.032
14.8121	442.598
9.31508	419.101
4.60593	396.726
2.01163	375.687
0.617246	355.558
0.0233552	336
0	317.028
0	298.659
0	280.906
0	263.784
0	247.307
0	231.487
0	216.338
0	201.871
0	188.099
0	175.032
0	162.68
0	151.054
0	140.163
0	130.016
0	120.62
0	111.983
0	109.029
0	40.5228
0	35.606
0	28.5081
0	22.1883
0	16.6517
0	11.9027
0	7.94522
0	4.78235
0	2.41663
0.315705	0.849961
1.4271	1.4271
3.33835	3.33835
6.12079	6.12079
0	0
0	0
0	0
0	0
0	0
0	0
0	0
0	0
0	0
0	0
0	0
0	0
0	0
0	0
0.0606701	0
0.772859	0
0.810776	0
88.408	147.044
70.2266	149.123
51.6306	156.733
35.2604	166.005
21.5014	176.031
12.4944	186.801
4.98285	198.307
1.05642	210.541
0.365039	223.492
3.41968	237.15
10.4965	251.504
20.9579	266.542
34.529	282.253
50.8591	298.624
58.6011	305.875
18.3377	253.121
11.0587	239.657
8.81099	234.681
2.63141	216.773
0.0699382	199.492
0	182.853
0	166.868
0	151.55
0	136.912
0	122.965
0	109.721
0	97.1897
0	85.3817
0	74.3062
0	63.9722
0	54.388
0	45.5612
0	37.4989
0	30.2075
0	23.6929
0	17.9603
0	13.0144
0	8.85894
359.69	152.343
473.772	52.7923
366.922	418.431
378.088	434.032
390.6	449.288
404.326	464.525
391.172	471.102
365.433	485.523
340.482	500.832
316.529	517.331
293.837	534.675
272.744	552.994
253.668	572.118
246.436	580.421
41.4139	582.026
37.4748	582.22
30.1755	583.21
23.6528	585
17.9122	587.588
12.9581	590.973
8.79453	595.151
5.42482	600.12
2.85166	605.876
1.07713	612.248
0.10263	614.435
0	617.42
0	621.2
0	615.833
0	605.712
0	594.848
0	583.248
0	570.922
0	557.881
0	544.133
0	529.692
0	514.567
0	498.771
0.0436119	495.254
0	360.533
0	348.069
0	331.951
0	315.467
0	298.917
0	281.993
0	264.844
0	247.537
0	229.862
0	212.082
0	194.051
0	175.688
0	157.285
0	138.588
0	119.599
0	100.584
0	81.282
0.31703	61.7054
1.42992	42.1165
6.37488	22.2699
15.1266	2.17481
16.2409	0
8.11222	0
2.22945	0
0.308873	0
0	0
0	0
0	0
0	0
0	0
0	0
0	0
0	0
0	0
0	0
0	0.0450283
0	0.714051
0	2.18349
0	4.45216
0	7.51825
0	11.3793
0	16.0322
0	21.4733
6.83224	27.6982
33.1281	34.7018
59.7095	42.4787
86.5553	51.0225
89.8789	52.1275
155.859	74.1661
80.9873	30.2392
70.4106	40.0276
66.2992	43.8412
40.721	68.2849
22.788	93.1226
17.1588	118.334
12.3326	143.9
8.2975	169.798
5.05674	196.01
2.61291	222.513
0.967973	249.286
0.123247	276.308
0.0445917	298.088
0	303.866
0	315.403
0	327.667
0	340.648
0	354.335
0	368.718
0	383.784
0	399.523
0	415.921
0	432.966
0	450.661
0	469.166
0	488.671
0	508.836
0	529.964
0	508.388
0	483.404
0	458.055
1.04787	432.359
5.2426	406.338
12.9962	380.012
24.1046	353.403
38.3322	326.531
55.2059	299.419
74.3544	272.089
90.036	251.384
89.9767	251.033
81.2594	255.16
61.6165	264.423
43.9827	272.926
28.8232	280.661
16.5373	287.622
7.45229	293.804
2.33654	299.203
0.110743	303.813
0	307.631
0	310.654
0	312.879
0	314.305
0	314.931
0	314.755
0	313.779
0	312.003
0	309.428
0	306.056
0	301.891
0	296.935
0	291.193
0	284.668
0	277.367
0	269.296
2.43567	260.459
8.60753	250.866
18.2466	240.522
26.3063	233.536
12.7138	306.484
13.1154	306.895
18.0789	311.098
23.8288	314.507
30.3607	317.12
37.6692	318.935
45.7485	319.949
54.5922	320.163
64.1931	319.576
74.5436	318.188
85.6354	316.001
97.4596	313.016
110.007	309.236
123.267	304.664
137.229	299.303
151.882	293.158
167.215	286.234
183.214	278.536
199.868	270.07
217.163	260.843
235.085	250.863
253.62	240.137
272.752	226.902
292.467	210.243
312.748	192.944
333.58	175.018
354.946	156.479
359.69	152.343
1944.62	0
1944.14	0.513116
1943.07	0.550048
1944.62	0
0	420.514
0	415.741
0	410.862
0	405.651
0	400.132
0	394.532
0	388.648
0	382.436
0	376.082
0	369.546
0	362.69
0	355.578
0	348.389
0	340.912
0	335.69
0	296.191
0	294.479
0	288.746
0	282.232
0	274.941
0	266.879
0	258.052
0	248.468
0	238.134
0	227.059
0	215.251
0	202.72
0.409528	189.476
1.78518	175.529
7.47991	160.891
16.6962	145.574
29.4568	129.589
31.3937	127.458
18.4356	139.595
9.80551	149.569
3.09843	160.34
0.393244	170.365
0.00182806	179.637
0	188.15
0	195.894
0	202.866
0	209.058
0	214.467
0	219.087
0	222.915
0	225.948
0	228.183
0	229.619
0	230.255
0	230.09
0	229.124
0	227.358
0	224.793
0	221.432
0	217.276
0.504605	212.331
3.84378	207.154
13.8555	199.063
0	251.357
0	252.52
0.0133735	264.026
0.560216	274.797
1.9076	284.822
4.05443	294.095
6.99901	302.607
10.739	310.352
15.2713	317.323
20.5924	323.515
26.698	328.924
33.5832	333.544
41.2424	337.372
49.6697	340.405
58.8581	342.64
68.8004	344.077
79.4885	344.712
90.914	341.49
103.068	328.801
115.94	315.401
129.52	301.301
143.797	286.513
156.551	273.331
153.238	276.535
138.524	290.737
124.5	304.24
111.178	317.034
98.5671	329.109
86.6785	340.454
75.5215	351.061
70.1344	360.922
72.6024	366.478
74.5384	368.488
56.5852	382.116
28.2891	404.099
0.00972988	426.577
0	449.533
0	472.948
0	496.804
0	521.081
0	545.76
0	570.822
0	560.992
0	547.218
0	532.749
0	517.598
0	501.777
0	485.298
0	468.174
0	450.42
0	432.048
0	413.075
0	393.516
0	373.385
0.0402714	352.699
2.86969	331.476
9.32785	309.73
19.3996	287.481
24.8831	277.786
26.787	274.445
0.024236	274.59
0	274.506
0	273.738
0	272.169
0	269.801
0	266.636
0	262.676
0	257.925
0	252.386
0	246.064
0	238.964
0	231.092
0	222.453
0	213.055
0	202.905
0	192.012
0	180.384
0	168.03
0	154.961
0	141.187
0	126.718
0	111.567
0	95.7459
0	79.2668
0	62.1431
0.896889	44.3885
4.92541	26.0174
12.9323	7.04441
22.4924	9.62745
18.3536	8.2453
8.59584	5.01597
2.75629	2.58361
0.380901	0.950165
0.172097	0.596699
0	8.75122
0	9.20899
0	9.20899
0	8.40809
0	6.80692
0	4.40677
0.00174478	1.20956
1.48295	0.417134
0.426938	1.20956
0	4.40677
0	6.80692
0	8.40809
0	9.20899
0	9.30912
43.0401	9.30912
32.4649	26.9022
19.1262	52.524
9.15939	77.7953
2.76627	102.696
0.00316636	127.206
0	151.306
0	174.976
0	198.197
0	220.952
0	243.221
0	264.987
0	286.232
0	306.94
0	327.093
0	346.676
0	365.673
0	384.069
0	401.849
0	418.998
0	435.504
0	451.352
0	466.53
0	481.026
0	494.829
0	507.927
0	520.309
0	531.967
0	542.89
0	553.07
0	562.498
0	571.168
0	579.071
2.89212	586.203
5.20235	588.612
4.26083	591.335
0.340155	609.115
0	626.264
0	642.77
0	658.618
0	673.796
0	688.292
0	702.095
0	715.193
0	717.655
0	696.14
0	674.113
0	651.591
0	628.594
0	605.14
0	581.246
0	556.933
0	532.219
0	507.126
0	481.671
0	455.877
0.00286179	429.764
0.39216	403.352
3.44947	376.663
10.6047	349.719
21.1384	322.54
30.0626	304.239
25.7875	301.957
14.0142	293.659
5.93125	284.598
1.44399	274.782
0.0758998	264.219
0.221082	252.917
1.21651	240.885
5.41424	228.133
13.7629	214.671
25.4152	200.51
39.0694	186.656
38.1671	187.563
23.8204	203.732
12.6986	219.237
4.97029	234.066
0.809506	248.207
0.0434635	261.648
0	274.379
0	286.39
0	297.671
0	308.213
0	318.007
0	327.046
0	335.656
0	343.968
0	351.973
0	359.873
0	367.558
0	374.92
0	382.056
0	389.084
0	395.782
0	402.178
0	408.494
0	414.507
0.847724	419.702
8.15365	429.429
0	721.456
0	716.047
0	691.944
0	668.27
0	645.044
0	622.285
0	600.012
0	578.241
0	556.991
0	536.278
0	516.12
0	496.532
0	477.529
0	459.128
0	441.343
0	424.188
0	407.676
0	391.822
0	377.484
0	223.942
0	223.096
0	208.594
0	194.785
0	181.681
22.4737	169.226
7.88855	172.388
8.60164	177.178
12.7024	181.177
17.594	184.381
23.2725	186.788
29.7333	188.397
36.9713	189.205
41.6573	189.209
34.9026	202.362
27.8779	216.865
21.6319	230.674
16.1695	243.778
11.4951	256.167
7.61252	267.831
4.52483	278.761
2.23449	288.948
0.743357	298.383
0.0526096	307.059
0	314.97
0	322.108
0	328.469
0	334.047
0	338.837
0	342.836
0	346.04
0	348.447
0	350.056
0	350.864
0	350.871
0	350.078
0	348.484
0	346.091
0	342.901
0	338.916
0	334.14
0	328.577
0	322.231
0	315.106
0	307.21
0	298.547
0	289.125
0	278.952
0	268.036
0.33553	256.385
3.77082	244.009
11.1902	230.918
20.154	219.349
0	404.196
0	404.542
0	412.452
0	419.591
0	425.951
0	431.529
0	436.319
0	440.318
0	443.523
0	445.93
0	447.538
0	448.347
0	448.354
0	447.56
0	445.966
0	443.573
0	440.447
0	437.018
0	433.2
0	429.208
0	425.036
0	420.514
104.312	232.751
120.239	230.586
113.926	219.332
113.345	207.525
118.554	195.175
126.31	182.288
169.211	112.135
156.216	120.246
141.366	129.18
127.205	137.351
113.742	144.751
100.989	151.376
88.9562	157.219
78.0712	162.276
75.3597	166.544
83.4035	170.017
95.0848	172.695
107.491	174.574
120.612	175.653
134.438	175.932
148.956	175.409
158.071	174.616
65.8176	325.948
62.0675	319.394
62.4155	304.386
75.0849	290.064
95.2739	276.438
103.701	271.753
78.7114	270.159
50.4244	267.558
22.1272	264.16
0.00336588	259.969
0.47728	254.987
1.7518	249.219
3.8259	242.669
6.69792	235.342
10.3656	227.245
14.8259	218.383
20.0753	208.764
26.1097	198.397
32.9241	187.287
40.5131	175.446
48.8707	162.882
57.9901	149.606
66.5224	137.506
92.5861	100.954
74.7968	107.125
54.4651	212.05
76.0217	221.277
104.312	232.751
13.31	16.0171
22.4898	20.4458
15.8252	10.2141
6.93401	7.66988
1.64507	24.926
0.195422	41.5404
0	52.3995
0	156.07
0	161.17
0	176.462
0	191.073
0	204.993
0	218.21
0	230.713
0	242.493
0	253.54
0	263.845
0	273.4
0	282.197
0	290.229
0	297.491
0	303.975
0	309.677
0	314.593
0	318.717
0	322.048
0	324.582
0	326.317
0	327.252
0	327.387
0	326.72
0	325.253
0	322.987
0	319.923
0	316.064
0	311.414
0	305.975
0	299.752
0	292.751
0	284.977
0	276.435
0	267.133
0	257.079
0	246.573
0	235.714
0	224.788
0	213.679
0	202.332
0	190.757
0	179.1
0	167.305
0	155.301
0	143.097
0	130.722
0	118.32
0	115.99
41.3279	0
63.7662	0
50.2191	19.0563
33.9919	44.656
20.5348	69.904
10.1964	94.7799
3.24914	119.264
0.428337	143.336
0	166.978
0	190.17
0	212.894
0	235.131
0	256.864
0	278.075
0	298.747
0	318.864
0	338.41
0	351.779
0	358.862
0	365.166
0	370.688
0	375.422
0	379.364
0	382.511
0	384.861
0	386.413
0.263345	387.164
3.32004	387.114
10.5751	386.263
12.4732	385.937
5.67012	400.212
1.65733	413.966
0.483825	427.192
0	525.291
0	529.237
0	543.691
0	557.449
0	570.503
0	582.841
0	593.349
0	602.593
0	611.077
0	618.793
0	625.736
0	631.899
0	637.278
0	641.869
0	645.667
0	648.671
0	650.877
0	652.283
0	652.889
0	652.694
0	651.698
0	649.903
0	647.308
0	643.917
0	639.733
0	634.758
0	628.996
0	622.453
0	615.133
0	607.042
0	598.188
0	588.576
0	578.214
0	567.111
0	555.277
0	542.719
0	529.448
0	515.476
0	500.813
0	485.47
0	469.461
0	459.542
21.1999	128.807
64.3884	32.4087
54.9001	24.4374
46.9034	16.2932
40.5992	8.20674
36.1404	0
27.2924	0
15.0602	0
6.4167	0
1.30566	0
0	0
0	0
0	0
0	0
0	0
0	0
0	0
0	0
0	0
0	0
0	0
0	0
0	0
0	0
0	0
0	0
0	0
0	0
0	0
0	0
0	0
0	0
0	0
0	0
0	0
0	0.373909
0	1.54805
0	3.52193
0	6.29398
0	9.86198
0	14.2231
0	19.3737
0	25.3099
0	32.0267
0.303742	39.5189
2.7617	47.7804
7.39345	55.0301
6.8117	54.5487
0	11.8214
0	10.1315
0	6.50987
0	3.684
0	1.65616
0	0.427989
0	0
0	0
0	0
0	0
0	0
0	0
0	0
0	0
0	0
0	0
0	0
0	0
0	0
0	0
0	0.294888
0	1.38246
0	3.26991
0	5.95572
0	9.43775
0	13.2713
7.58229	56.6845
2.67698	49.3108
0.164124	40.9148
0	33.287
0	26.4335
0	20.3599
0	15.0709
0	10.5708
0	6.86325
0	3.95119
0	1.83695
0	0.522226
0	0.00806709
0	0
0	0
0	0
0	0
0	0.0376925
0	0.683871
0	2.13049
0	4.37638
0	7.4027
0	64.9449
0	68.7919
0	73.4222
0	78.8409
0	85.0435
0	92.025
0	99.7798
0	108.302
0	117.584
0	127.619
0	138.4
0	149.916
0	162.159
1.36219	175.12
6.57557	188.787
15.4394	203.15
27.5562	218.197
42.6113	233.917
60.2172	250.297
79.1665	266.687
75.2053	262.225
56.0554	239.379
39.0338	217.014
24.591	195.15
13.1096	173.803
5.06003	152.99
0.97683	132.728
0.085765	113.033
0.00144215	93.922
0.0445434	75.4089
0	66.3814
0	109.805
0	118.677
0	135.949
0	152.58
0	168.557
0	183.865
0	198.494
0	212.432
0	225.667
0	238.188
0	249.987
0	261.052
0	271.376
0	280.951
0	289.767
0	297.819
0	305.101
0	311.605
0	317.365
0	322.87
0	328.113
0	333.079
0	337.864
0	342.548
0	346.858
0	350.775
0	353.898
0	356.223
0	357.75
0	358.476
0	358.402
0	357.526
0	355.85
0	353.376
0	352.457
0	325.28
0	322.928
0	318.862
0	314.006
0	308.362
0	301.936
0	294.732
0	286.757
0	278.017
0	268.518
0	258.268
0	247.276
0	235.551
0	223.101
0.00674665	209.937
1.24841	196.07
5.07804	181.509
7.69858	175.197
5.25289	174.885
0.776187	173.209
0.0616054	170.734
0	167.463
0.00263076	164.095
11.399	56.8039
5.80494	65.2574
1.52223	76.1115
0.0250045	86.2216
0	95.5796
0	104.178
0	112.01
0	118.093
0	118.657
0	118.42
0	117.382
0	115.544
0.0816074	112.908
0.843594	109.476
2.84282	105.25
9.29872	100.233
19.5277	82.1089
32.9454	61.0073
46.3206	42.7915
48.0036	39.4569
33.8154	49.871
20.2917	60.9935
9.85232	71.375
3.00976	81.0074
0	89.8828
0	97.9942
0	105.335
0	111.899
0	117.682
0	122.678
0	126.884
0	130.297
0	133.202
0	135.873
0	137.98
0	267.097
0	269.126
0	281.558
0	293.927
0	306.034
0	317.804
0	329.282
0	340.046
0	350.064
0	359.33
0	367.835
0	375.573
0	382.537
0	388.722
0	394.124
0.207758	398.736
2.36856	402.557
7.90194	405.583
16.0842	407.563
0	569.063
0	583.002
0	602.46
0	621.328
0	639.593
0	657.238
0	674.25
0	690.615
0	706.32
0	721.352
0	735.7
0	749.352
0	762.296
0	774.524
0	786.024
0	796.787
0	806.806
0	816.072
0	824.577
0	832.314
0	839.279
0	845.464
0	850.865
0	855.478
0	859.299
0	862.325
0	864.553
0	865.982
0	866.61
0	866.438
0	865.464
0	863.691
0	861.119
0	857.75
0	853.588
0	848.635
0	842.895
0	836.399
0	829.391
0	822.123
0	814.297
0	806.308
0	797.762
0	789.046
0	779.798
0	770.351
0	760.421
0	750.239
0	739.647
0	728.724
0	717.482
0	705.828
0	693.942
0	681.578
0	669.045
0	655.995
0	642.811
0	629.102
0	615.261
0	600.923
0	586.418
0	571.482
0	556.304
0	540.792
0	524.943
0	508.867
0	492.369
0	475.734
0	458.622
0	441.419
0	429.581
0	248.638
0	244.471
0	231.697
0	218.655
0	205.554
0	192.248
0	178.692
0	164.909
0	151.093
0	150.19
4.70761	0
8.30491	0
0	160.67
0	171.792
0	182.577
0	192.618
0	201.905
0	210.432
0	218.192
0	225.178
0	231.386
0	236.81
0	241.445
0	245.289
0	248.338
0	250.589
0	252.04
0	252.692
0	252.542
0	251.592
0	238.27
0	236.52
0	233.971
0	230.625
0	226.485
0	221.555
0	215.838
0	209.339
0	202.063
0	194.016
0	185.204
0	175.635
0	165.316
0	154.255
0	142.461
0	129.944
0	120.708
7.25667	20.2652
4.43346	6.81581
9.28554	35.1446
1.65159	60.5953
0.9302	63.9397
0	81.348
0	98.1179
0	114.236
0	129.689
0	144.465
0	158.552
0	171.939
0	184.615
0	196.569
0	207.793
0	218.277
0	228.013
0	236.993
0	245.21
0	252.658
0	258.445
0	341.143
0	342.028
0	347.918
0	353.023
0	357.338
0	360.86
0	363.586
0	365.513
0	366.641
0	366.968
0	366.493
0	365.219
0	363.144
0	360.272
0	356.604
0	352.144
0	296.86
0.0229275	287.79
0.042372	277.965
0.0156748	267.393
0.574608	256.082
4.71188	244.041
5.88992	241.762
2.58059	241.978
0.585057	241.557
0.0174402	240.334
2.571	238.312
3.26731	237.962
0.397138	245.157
0	251.879
0	257.821
0	262.977
0	267.344
0	270.917
0	273.695
0	275.674
0	276.854
0	277.233
0	276.811
0	275.589
0	273.566
0	270.746
0	267.13
0	262.721
0	257.523
0	251.539
0	244.775
0.537734	237.237
3.71111	230.803
0.0167075	233.493
0	235.473
0	236.652
0	237.032
0	236.61
0	235.387
0	233.365
0	230.545
0	226.929
0	222.52
0	217.321
0	211.338
0	204.574
0	197.035
0.110109	188.727
1.64844	179.657
6.38813	169.832
14.4672	159.655
0	308.459
0	311.88
0	319.377
0	326.1
0	332.041
0	337.197
0	341.564
0	345.138
0	347.915
0	349.895
0	351.075
0	351.454
0	351.032
0	349.809
0.00296703	347.787
0.472394	344.967
2.17779	341.351
8.1471	336.942
17.8358	331.743
30.8547	325.76
39.1011	322.082
32.3793	332.24
19.2329	354.741
9.22191	376.747
2.77207	398.241
0.243652	419.206
0.174059	439.623
1.99444	459.478
7.27314	478.755
9.04542	482.589
0	602.616
0	626.425
0	652.027
0	677.278
0	702.158
0	726.645
0	750.721
0	774.366
0	797.562
0	820.29
0	842.531
0	864.268
0	885.484
0	906.161
0	926.283
0	945.833
0	964.797
0	983.158
0	1000.9
0	1018.02
0	1034.49
0	1050.3
0	1065.44
0	1079.89
0	1093.66
0	1106.72
0	1119.06
0	1130.67
0	1141.56
0	1151.69
0	1161.08
0	1169.71
0	1177.57
0	1184.65
0	1190.96
0	1196.49
0	1201.23
0	1205.18
0	1208.33
0	1209.39
0	1268.25
0	1269.54
0	1271.1
0	1271.85
0	1271.81
0	1270.96
0	1269.32
0	1266.87
0	1263.63
0	1259.59
0	1254.77
0	1249.15
0	1242.75
0	1235.58
0	1227.63
0	1218.92
0	1209.45
0	1199.23
0	1188.26
0	1176.56
0	1164.14
0	1151
0	1137.16
0	1122.63
0	1107.41
0	1091.52
0	1074.98
0	1073.58
0	576.578
0	560.798
0	542.983
0	524.553
0	505.523
0	485.907
0	465.722
0	444.984
0	423.709
0	401.914
0	379.618
0	356.787
0	332.984
0	320.468
1.48941	108.374
2.98929	96.6627
8.76752	72.031
18.3344	47.0148
31.0624	21.6341
40.6377	5.33988
40.0025	0
3.33472	0
14.1973	0
9.58375	8.94426
2.89643	26.2719
0.332739	42.9595
0	58.9934
0	74.361
0	89.0498
0	103.048
0	116.345
0	128.929
0	140.791
0	151.921
0	162.31
0	171.95
0	180.834
0	188.953
0	196.301
0	202.81
1.41885	205.651
6.6571	207.693
8.28163	207.947
5.06612	215.02
1.00389	230.57
0	245.444
0	259.63
0	273.118
0	285.897
0	297.955
0	309.285
0	319.875
0	329.719
0	338.808
0	347.135
0	354.693
0	361.477
0	367.48
0	372.697
0	377.126
0	380.762
0	383.602
0	385.644
0	386.887
0	387.328
0	386.969
0	385.809
0	383.85
0	381.092
0	377.538
0.0447723	373.191
0.713031	368.055
3.29204	362.133
10.374	355.43
21.0292	347.951
34.7443	339.703
51.1569	330.693
69.8352	320.926
77.5129	316.951
71.3568	331.812
67.0589	346.279
64.7269	360.346
64.4137	374.004
51.084	394.366
34.7621	422.268
21.0659	450.024
10.6309	477.612
3.78401	505.011
0.548323	532.198
0	559.152
0	585.93
0	951.36
0	977.624
0	1003.75
0	1029.55
0	1055.02
0	1080.13
0	1104.86
0	1129.19
0	1153.1
0	1176.57
0	1199.58
0	1222.12
0	1244.17
0	1265.7
0	1286.71
0	1307.17
0	1327.07
0	1346.39
0	1365.12
0	1383.24
0	1400.74
0	1417.6
0	1433.81
0	1449.36
0	1464.24
0	1478.42
0	1491.91
0	1504.69
0	1516.75
0	1528.08
0	1538.67
0	1548.51
0	1557.6
0	1565.93
0	1573.49
0	1580.27
0	1586.27
0	1591.49
0	1595.92
0	1599.56
0	1602.4
0	1604.44
0	1605.68
0	1606.12
0	1605.76
0	1604.6
0	1602.64
0	1602.47
0	1580.27
0	1577.69
0	1574.13
0	1569.79
0	1564.65
0	1558.73
0	1552.02
0	1544.55
0	1536.3
0	1527.29
0	1517.52
0	1507.01
0	1495.75
0	1483.77
0	1471.07
0	1457.65
0	1443.53
0	1428.73
0	1413.25
0	1396.46
0	1368.67
0	1341.07
0	1313.7
0	1299.01
17.84	1074.42
10.7624	1056.71
3.42674	1030.89
0.635841	1004.87
0.027084	978.608
0	952.059
0	925.244
0	898.225
0	871.05
0	843.725
0	816.238
0	788.572
0	760.747
0	732.788
0	704.716
0	676.553
0	648.323
0	620.051
0	591.755
0	563.454
0	535.174
0	506.941
0	478.778
0	450.705
0	422.746
0	394.922
0	367.255
0	339.77
0.180193	312.596
1.11781	285.78
5.40583	259.231
13.7258	232.971
25.3554	207.273
39.9974	182.001
57.2746	157.15
76.7496	133.05
97.9176	109.391
120.296	86.6255
144.233	64.4566
168.739	43.2113
194.363	22.8432
220.503	3.36655
225.341	0
218.137	0
191.974	0
166.754	0
142.014	0
118.506	0
95.9046	0
75.1022	0
55.9646	0
38.9561	0
24.5266	0
13.0592	0
5.03818	0
0.969532	0
0	0
0	0
0	0
0	0
0	0
0	0
0	0
0	0
0	0
0	0
0	0
0	0
0	0
0	0
0	0
0	0
0	0
0	0
0	0
0	0
0	0
0	0
0	0
0	0.271974
0	1.33232
0	3.19258
0	5.85127
0	9.30626
0	13.5548
0	18.5934
0	24.4182
0	31.0244
0	38.4067
0	46.5592
0	55.4754
0	65.1482
0	75.5698
0	86.7318
0	87.3005
18.2431	451.232
26.1335	459.607
35.5177	468.366
46.3874	477.507
44.3433	475.195
28.9462	455.801
16.5237	436.997
7.35358	418.799
1.67082	401.222
0	384.28
0	367.986
0	352.353
0	337.395
0	323.122
0	309.547
0	296.68
0	284.531
0	273.11
0.501694	262.427
2.80985	257.249
0.0070883	244.059
0	225.861
0	208.284
0	191.342
0	175.048
0	159.416
0	144.457
0	130.184
0	116.609
0	103.742
0	91.5932
0	80.1727
0	69.4896
0	59.5524
0	50.3692
0	41.9471
0	34.2931
0	27.4132
0	21.3129
0	15.9972
0	11.4702
0	7.73566
0	4.7965
0	2.65509
0	1.31315
0	0.771754
0	1.03133
0	2.09168
0	3.95194
0	6.61063
0	10.0656
0	14.3141
0	19.3528
0	25.1775
0	31.7837
0	39.166
0.157183	47.3185
1.73514	56.2348
6.80072	65.9075
15.6772	76.3291
16.455	77.0723
8.91446	68.7302
2.6162	58.7931
0	49.6098
0	41.1878
0	33.5337
0	26.6538
0	20.5536
0	15.2378
0	10.7109
0	6.97631
0	4.03715
0	1.89574
0	0.553796
0	0.0123972
0	0.00642145
0	0.508326
0	1.81081
0	2.66579
0	19.0093
0	20.2564
0	23.1562
0	26.8516
0	31.3396
0	36.6165
0	42.6782
0	49.5198
0	57.1358
0	65.5201
0	74.666
0	84.5662
0	95.2127
0	106.597
0	118.71
0	131.542
0	145.083
0.188168	159.321
2.05229	171.314
45.8043	239.728
37.9548	230.763
33.1227	222.476
31.386	214.875
32.7838	207.965
26.7413	198.822
14.7976	176.866
6.14916	155.425
1.32893	134.514
0.270444	114.152
0	94.3542
0	75.1366
0	56.5147
0	38.5033
0	21.1169
0	4.3694
0	11.7257
0	27.1556
0	41.908
0	55.9709
0	69.3331
0	81.984
0	93.9134
0	105.112
0	115.57
0	125.28
0	134.234
0	142.424
0	149.844
0	156.489
0	162.352
0	167.43
0	171.717
0	175.212
0	177.91
0	179.809
0	180.909
0	181.208
0	180.706
0	179.404
0	177.302
0	174.402
0	170.707
0	166.219
0	160.942
0	154.885
0	148.494
0	141.959
0	135.287
0	128.484
0	121.555
0	114.506
0	107.375
0	100.113
0	92.2167
0.0328957	83.5545
0.757271	74.1334
4.76446	63.9609
12.3441	53.045
23.3028	41.3945
24.6627	40.163
15.3313	50.8676
6.5885	63.9724
1.37433	76.362
0.232206	88.0265
0	98.9567
0	109.144
0	118.579
0	127.256
0	135.234
0	143.006
0	150.605
0	158.054
0	165.348
0	172.497
0	179.612
0	186.577
0	193.371
0	199.986
0	206.418
0	212.772
0	219.016
0	225.067
0	230.919
0	236.569
0	242.139
0	247.581
0	252.775
0	257.668
0	261.893
0	265.325
0	267.961
0	269.798
0	270.836
0	271.072
0	270.507
0	269.142
0	266.978
0	264.016
0	260.258
0	255.708
0	250.588
0	245.118
0	239.547
0	233.867
0	227.982
0	221.897
0	215.616
0	209.262
0	202.778
0	195.894
0	188.342
0	180.021
0	170.938
0	161.1
0	150.515
0	139.192
0	127.139
0	114.366
0	100.884
0	86.7027
0	71.8341
0.116913	56.29
0.950074	40.0829
3.69089	23.2256
11.0887	5.73181
14.281	0
0	0
0	0
0	0
0	0
0	0
0	0
0	0
0	0
0	0
0	0
0	0
0	0
0	0
0	0
0	0
0	0
0	0
0	0
0	0
0	0
0	0
0	0
0	0
0	0
0	0
0	0
0	0
0.72812	0
3.99128	0
5.3957	0
135.426	0
157.191	0.0821867
179.818	0.0571804
203.594	0
193.107	9.12071
167.676	32.3423
143.077	56.1418
119.567	80.6517
97.2072	105.596
76.151	131.175
57.1115	157.107
40.208	183.442
25.8028	210.06
14.493	236.939
6.70111	264.058
1.65224	291.396
0.121434	318.929
0	346.637
0	374.498
[truncated: 11,455 more rows]
