# Supplementary material for: A coastline generalization method that considers buffer consistency
Source: PLoS One. 2018 Nov 1;13(11):e0206565. doi: 10.1371/journal.pone.0206565 (PMC6211722; doi:10.1371/journal.pone.0206565)
Supplement: S1 File — (ZIP) [file pone.0206565.s001.zip › Experimental data and result/supporting tables/the distance from vertexes to buffer boundary(the generalized coastline at the tolerance of 2500 m)/the distance from vertexes to buffer boundary(the buffer radius is 1250 m).xlsx]

## Sheet: Sheet1
distance(STPBB)/m	distance(WM)/m
1.20986	4703.31
2.24192	4693.35
0.0016692	4678.75
1.26347	4671.35
1.20986	4703.31
1.52583	3623.69
0	3625.33
0	3635.95
0	3527.22
0.0597741	3593.65
3.27992	3610.33
1.52583	3623.69
1.67104	257.825
6.10155	297.035
0	324.365
0	299.666
0	249.184
0	196.665
0	143.579
0	88.228
0	30.9608
1.58801	0
0.229749	0.135852
0.367647	0.840643
0.759989	1.64626
0.988536	1.74992
1.05317	1.15155
0.95387	1.50704
0.690678	1.57851
0.263732	0.947968
1.18387	0.384136
0.403664	20.948
0.267595	42.7817
0.151485	65.1027
0.0553808	87.8967
0.0206762	111.149
0.0766552	135.41
0.112534	160.769
0.128298	186.49
0.123944	212.556
1.16704	238.95
0	230.734
0	236.921
0	257.1
0	291.892
0	277.965
1.67104	257.825
0	396.408
0	391.197
0	386.321
0	380.677
0	374.267
0	367.91
0	362.375
0	356.105
0	349.074
0	341.749
0	335.492
0	328.6
0	292.129
0	281.253
0	255.355
0	221.915
0	181.145
2.15876	157.008
0.143406	161.664
0	190.383
0	211.452
0	224.736
0	230.153
0	227.668
0	217.297
1.18222	210.116
0	228.01
0.0209043	239.933
6.83815	276.121
5.96324	304.84
2.80525	325.909
4.65147	326.938
0.320997	347.418
0.372158	368.352
0.058912	389.494
0.201668	371.595
0.296429	353.179
0.225242	334.257
0.0118568	314.842
0.414662	294.945
1.05511	274.578
0.393144	274.59
0	272.452
0	262.7
0	245.12
0	219.824
0	186.971
0	146.769
0	99.4726
0	45.3802
1.70513	1.45175
0.275298	0.745874
0	8.61175
0.0034223	9.23968
0.0317842	9.10052
0.0850607	8.19435
0.163212	6.52178
0.266184	4.08392
0.607161	0.882384
0.526172	4.0272
1.56768	6.47815
1.91064	8.23307
1.55475	9.2904
0.572982	9.64919
0	9.30912
1.09098	9.30912
0	67.194
0	147.136
0	222.133
0	291.711
0	355.43
0	412.888
0	463.72
0	507.606
0	544.268
0.320343	566.195
0	620.154
0	670.986
0	612.722
0	534.229
0	451.139
0	363.978
0.0189716	273.299
1.0674	249.444
0.151029	246.36
1.66776	224.701
0.0669243	232.898
0	275.384
0	310.597
0	338.338
0	361.921
0	383.842
0	403.174
1.24504	412.605
0	344.812
0	340.928
0	338.359
0	320.378
0	294.687
0	261.449
1.35742	237.669
0	393.133
0	407.866
0	429.144
0	442.641
0	448.271
0	446
0	437.537
0	426.338
0	412.147
0	396.408
0	5.11887
0	9.58092
0	26.0836
0	55.1281
0	91.6329
0	135.367
1.10471	178.265
0	129.392
0	88.9315
0	55.812
0	30.2426
0	12.3849
0	2.35173
0	0
0	0
0	0
0	0
0	0
0	0
0	0
0	0
0	0
0	0
0	0
0	0
0	0
0	0
0	0
0	0.584081
1.08628	5.50551
0.00943821	11.1657
0	25.1122
0	11.9604
0	36.8224
0.374188	37.6445
0.00386536	39.2106
0.692052	41.5195
0.645183	44.5699
0.14612	48.3597
1.55766	52.8866
0	40.0748
0	18.9541
0	5.6165
0	0.146268
0	0
0	0
0	0
0	0
0	0
0.147261	0
0.922334	0
0	143.33
0	234.624
0	329.628
0	422.628
0	514.873
0	536.315
0	452.243
0	364.225
0	272.817
0	178.597
0.995328	90.5922
0.55534	69.3882
0.476252	47.8408
0.273869	25.9634
0.976313	3.76964
1.04437	18.7267
0.478011	41.5116
0.653183	64.5708
2.6555	87.8901
0	9.02124
0	19.5746
0	17.0269
0	6.59322
0	11.6605
0	37.6189
0	71.1178
0	111.945
0	159.844
0	214.51
1.6149	245.162
0.192789	227.956
0.162777	211.319
0.135268	195.261
0.110277	179.791
0.0878162	164.918
0.067896	150.651
0.0505245	136.997
0.0357077	123.964
0.0234495	111.56
0.0137513	99.7921
0.00661259	88.6666
0.0020305	78.1901
0	68.3684
1.56375	46.8701
0.765453	28.5745
0.411295	10.7698
0.215614	6.53437
0.0610296	23.3283
0.0523667	39.6029
0.124508	55.3492
0.155351	70.5585
0.144874	85.2224
0.0930814	99.3329
0	112.882
0	235.405
0	267.683
0	307.073
0	339.089
0	363.527
0	380.235
0	353.874
0	259.418
0	167.717
0	79.3519
0	5.11887
0	1.29877
2.29723	7.73568
0.00344979	9.55931
0	114.431
0	167.66
0	212.795
0	250.752
0	281.291
0	304.219
0	319.391
0	326.711
0	326.132
0	317.659
0	301.344
0	277.292
0	247.47
0	216.328
0	183.752
0	149.521
0	113.849
0	95.2758
1.20563	34.5197
0.0280527	51.4101
0	131.708
0	207.099
0	277.105
0	341.285
0	376.71
0	385.656
1.06766	386.041
0.617321	389.319
0	487.418
0	506.828
0	553.411
0	592.871
0	620.782
0	639.306
0	650.012
0	652.835
0	647.755
0	634.804
0	614.066
0	585.67
0	549.796
0	506.671
0	456.568
0	411.199
3.51663	0
0	0
0	0
0	0
0	0
0	0
0	0
0	0
0	0
0	0.0637709
0	0.0222805
0	0.713781
0	8.01869
0	23.1758
0.384452	46.0893
0.774175	49.1121
0	14.7767
0	9.79538
0	1.30726
0	0
0	0
0	0
0	0
0	0
0	2.28471
0	12.2307
0	16.5891
1.45452	50.5215
0	41.2657
0	19.7794
0	6.07102
0	0.227134
0	0
0	0.0782636
0	5.14078
0	9.25338
0	66.7871
0	75.6074
0	96.3289
0	124.708
0	160.566
1.16404	192.226
0	138.644
0	122.734
0	53.4519
0	98.8605
0	153.77
0	201.924
0	243.018
0	276.792
0	303.033
0	321.705
0	336.325
0	349.22
0	357.404
0	357.694
0	350.935
0	323.758
0	322.91
0	307.452
0	284.243
0	253.429
0	215.205
1.17458	169.913
0.0413161	167.445
0.00328845	161.143
1.17615	65.6754
0.0596166	76.1506
0.139718	85.9093
0.18722	94.9453
0.202106	103.253
0.184372	110.827
0.134034	117.662
0.051119	118.582
0.0643251	117.805
0.212237	116.267
0.392539	113.97
1.17234	100.172
2.94695	79.9752
0.434053	88.9222
0.27153	97.1032
0.135313	104.513
0.0254914	111.146
0.057862	116.998
0.114689	122.066
0.144949	126.345
0.148613	129.834
0.125671	132.588
0.0761266	135.287
0	137.19
0	245.061
0	281.976
0	317.055
0	349.193
0	376.008
0.16171	395.133
1.01707	396.041
0	495.497
0	564.101
0	625.887
0	681.292
0	729.966
0	771.602
0	805.935
0	832.749
0	851.875
0	863.191
0	866.626
0	862.158
0	849.816
0	831.439
0	808.133
0	783.278
0	753.513
0	722.269
0	687.289
0	648.861
0	608.977
0	564.61
0	518.918
0	470.203
0	417.923
0	383.478
0	227.152
0	215.648
0	205.214
0	194.188
0	182.539
0	170.315
0	159.267
0	147.879
0	135.872
0	123.254
1.32814	0
1.00089	0
0	138.145
0	176.976
0	207.312
0	230.032
0	244.993
0	252.099
0	251.307
0	237.986
0	229.299
0	212.774
0	188.515
0	156.674
0	117.453
0	91.0326
0.500445	17.2847
0.253346	8.51977
1.34606	16.5529
0	48.599
0	104.224
0	152.191
0	193.089
0	226.661
0	251.988
0	335.04
0	353.723
0	364.234
0	366.86
0	361.583
0	348.437
0	284.784
0	250.53
1.5611	240.312
0.686662	239.805
0	260.232
0	272.658
0	277.211
0	273.86
0	262.628
0	243.585
0.736864	233.343
0	237.009
0	233.658
0	222.426
0	203.384
0.238579	176.651
1.91521	173.185
0	297.711
0	314.231
0	334.453
0	346.879
0	351.431
0	348.081
1.86765	342.537
0.0626007	356.635
1.26289	367.876
0	431.033
0	515.388
0	606.483
0	694.13
0	777.777
0	850.81
0	917.921
0	978.995
0	1033.65
0	1081.53
0	1122.34
0	1155.82
0	1181.76
0	1200
0	1208.47
0	1267.33
0	1269.27
0	1271.8
0	1266.43
0	1253.19
0	1232.17
0	1203.49
0	1167.34
0	1123.96
0	1073.6
0	1023.99
0	526.989
0	519.598
0	455.315
0	383.653
0	306.746
0	225.079
0	199.582
2.46736	0
1.21236	0
0.0216094	13.995
0	66.1722
0	111.464
0	149.583
0	180.288
1.00089	197.605
0	242.061
0	285.037
0	320.756
0	348.993
0	369.57
0	382.356
0	387.271
0	384.283
0	373.411
1.66685	364.324
0	422.319
0	787.669
0	805.91
0	897.149
0	984.967
0	1068.81
0	1148.15
0	1222.48
0	1291.33
0	1354.27
0	1410.89
0	1460.85
0	1503.83
0	1539.55
0	1567.79
0	1588.36
0	1601.15
0	1606.06
0	1603.08
0	1601.56
0	1579.36
0	1570.01
0	1551.32
0	1503.18
0	1405.78
0	1307.26
0	1208.05
0	1108.68
0	1009.81
0	990.914
1.386	851.273
0	814.893
0	725.637
0	633.255
0	538.252
0	441.712
0	344.452
0	246.022
0	146.808
0	47.4359
1.82568	0
0	0
0	0
0	0
0	0
0	0
0	0
0	0
0	0
0	2.21257
0	12.0634
0	29.7409
0	55.1332
0	88.0799
0	109.126
2.48705	434.452
0.40099	417.186
0.344187	400.537
0.274557	384.517
0.192145	369.136
0.097006	354.405
0.0107965	340.334
0.131191	326.931
0.264097	314.206
0.409427	302.168
0.640928	290.823
0	260.439
0	202.97
0	152.126
0	108.227
0	71.552
0	42.3322
0	20.7526
0	6.94941
0	1.01001
0	2.97193
0	12.8228
0	30.5002
0.0716066	55.8926
1.22399	61.5492
0	41.5729
0	19.9932
0	6.19005
0	0.250652
0	0.988308
0	3.33224
0	19.6758
0	25.2286
0	40.9721
0	64.4628
0	95.5521
0	134.044
0	179.694
1.61858	194.715
0	158.936
0	93.7129
0	34.6546
0	17.8656
0	63.5157
0	102.007
0	133.096
0	156.587
0	172.33
0	180.226
0	180.226
0	172.33
0	156.83
0	138.22
0	118.705
0	97.2298
0.119212	68.8676
1.80969	63.8022
0.0618729	78.8877
0	112.678
0	138.936
0	161.315
0	181.935
0	201.256
0	219.155
0	235.524
0	251.262
0	264.403
0	270.731
0	269.158
0	259.694
0	244.735
0	228.251
0	210.467
0	189.432
0	160.978
0	125.047
0	81.8667
0	31.7107
1.64734	0
0	0
0	0
0	0
0	0
0	0
0	0
0	0
0	0
0	0
0	0
1.37257	0
0.386771	10.508
0	109.292
0	208.664
0	307.879
0	406.433
0	504.325
0	600.958
0	695.438
0	724.489
1.46259	819.413
0	846.544
0	840.177
0	770.231
0	694.896
0	614.648
0	529.995
0	441.471
0	349.637
0	255.073
0	158.376
0	60.1594
0	38.9574
1.62809	93.3205
0.206444	115.616
0.234235	138.316
0.227323	161.406
0.185702	184.875
0.113417	208.707
0.0823672	232.89
0.0166636	257.409
0.0836353	282.251
0.218451	307.4
0.387683	332.843
0.611655	358.565
1.35819	384.551
0	352.837
0	290.547
0	130.429
0	126.401
0	66.1745
0	12.4207
0	0
0	0
0	0
0	0
0	0
0	0
0	0
0	0
0	0
0	0
0	0
0	0
0	0
0	0.155967
0	5.67573
0.0770582	19.0625
1.21062	24.7335
0	12.8071
0	2.53813
0	0
0	0
0	0
0	0
0	0
0	2.80448
0	13.3959
0	31.8056
0	44.4317
1.12416	167.957
0	105.599
0	42.4417
0	14.4181
0	64.6214
0	107.851
0	143.833
0	172.34
0	193.192
0	206.258
0	213.113
0	217.674
0	220.627
0	222.184
0	222.445
0	223.023
0	242.774
0	254.324
0	269.157
0	281.584
0	290.625
0	292.243
0	285.96
0	271.816
0	249.901
0	220.352
0	183.358
0	139.151
0	88.0107
0	30.2614
0	33.7324
0	103.566
0	178.798
1.11718	259.927
0.103	255.611
0	252.627
0	243.119
0	241.501
0	247.784
0	261.928
0	283.844
0	313.392
1.11254	326.667
0	271.075
0	217.188
0	170.107
0	130.129
0	97.5075
0	72.4481
0	55.1094
0	52.6335
0	12.3321
0	26.0665
0	50.1113
0	81.7422
0	120.759
0	166.916
0	219.92
0	279.436
0	345.089
0	416.463
0	493.107
0	574.536
0	591.432
1.55983	633.075
0	641.37
0	665.415
0	697.046
0	736.063
0	782.219
0.578303	802.695
0	737.233
0	656.463
0	580.551
0	509.977
0	445.185
0	386.587
0	334.552
0.736881	306.981
0	270.453
0	211.854
0	159.82
0	114.677
0	76.7127
0	46.1661
0	23.2305
0	8.05098
0	0.747179
0	0
0	0
0	0
0	0
0	0
0	0
0	0
0	0
0	0
0	0
0	0
0	0
0	0
0	0
0	0
0	0
0	0
0	0
0	0
0	2.76749
0	13.3151
0	31.6815
0	57.7504
0	91.3571
0	132.289
0	180.288
0	235.049
0	296.228
0	363.436
0	401.09
1.04281	450.38
0	463.907
0	489.975
0	523.582
0	564.514
2.62717	579.914
0	543.133
0	468.588
0	399.502
0	336.311
0	279.415
0	229.174
0	185.905
0	149.881
0	121.332
0	100.437
0	94.5445
0	12.5623
0	5.3453
0	0.105276
0	0
0	0
0	0
0	0
0	0
0	0
0	0
0	0
0	0
0	0
0	0
0	0
0	0
0	0
0	0
0	0
0	0
0	1.55041
0	10.4418
0	27.1701
0	51.6295
0.564029	83.6654
1.82599	92.059
0	80.1295
0	74.869
0	44.7295
0	22.2101
0	7.45322
0	0.552108
0	0.00530798
0	0.0522494
0	0.0868213
0	0.885371
0	8.57126
0.407585	22.4735
0	9.20417
0	1.09679
0	0.095
0	0.0722452
0	0
1.49824	0
0.0874559	15.0298
0	105.945
0	193.383
0	276.789
0	355.637
0	355.312
0	269.62
0	180.442
0	89.1973
1.64074	0
0	0
0	0
0	0
0	0
0	0
0	0
0	0
0	0
0	0
0	0
0	0
0	0.247088
0	6.17231
0	19.9614
0	25.9406
1.62393	53.2971
0.672758	44.8174
0.507398	37.0597
0.362691	30.0285
0.23873	23.7282
0.135591	18.1626
0.0533362	13.335
0.00798654	9.24831
0.0483446	5.90506
0.0677205	3.30727
0.0661111	1.45648
0.0435287	0.35384
0	0
0	0
0	0
0	0
0	0
0	0
0	0
0	0
0	1.433
0	10.134
0	26.6738
1.35576	45.5538
0.0773645	34.7684
0	23.6389
0	75.4722
0	120.404
0	158.15
0	188.471
0	211.177
0.0388495	226.123
1.22178	227.963
0	230.855
0	172.873
0	108.66
0	38.6232
0	36.7955
0	117.119
0	201.84
0	268.749
0	225.369
0	171.723
0	124.894
0	85.1787
0	52.8277
0	28.0456
0	10.9891
0	1.76599
0	0
0	0
0	0
0	0
0	0
0	0
0	0
0	0
0	0
0	0
0	0
0	3.35838
0	14.5743
0	33.601
0	52.433
1.06743	61.8875
0	37.2726
0	17.035
0	4.59263
0	0.0241336
0	0
0	0
0	0
0	0
0	0
0	0
0	0
0	0
0	1.1671
0	9.40545
0	25.4872
0	49.3108
1.00089	70.5543
0	63.6563
0	17.3636
0	8.37913
0	0.824268
0	0.037236
0	0.0720835
0	0.0605256
0	1.62126
0	10.6241
0	27.4626
0	52.0305
0	84.1723
0	123.685
0	170.318
0	223.778
0	283.725
0	298.961
1.01707	409.77
0	416.695
1.43645	423.19
0.39378	406.622
0.219526	390.659
0.0777832	375.311
0.0313711	360.587
0.107879	346.496
0.151702	333.047
0.162817	320.247
0.141225	308.106
0.0869407	296.629
0	285.825
0	107.906
0	113.381
0	86.5028
0	60.1317
0	35.4489
0	20.1613
0	32.3706
0	51.9232
0	71.919
1.72795	106.59
0	83.2843
0	51.3282
0	26.9506
0	10.3054
0	1.49804
0	0
0	0
0	0
0	0
0	0
0	0
0	0
0	0.103386
0	5.33179
0	18.4294
0.232517	37.5949
1.47442	59.5925
0	23.2749
0	16.363
0	5.80382
0	3.12997
0	8.35838
0.150539	21.7106
0	13.3364
0	19.5524
0	40.9389
0	69.9694
0	106.461
0	150.181
0	200.856
0	258.163
2.44442	280.083
1.89018	83.284
0	63.5084
0	36.006
0	16.1789
0	4.15235
0	0.00249466
0	0
0	0
0	0
0	0
0	0
0	0
0	0
0	1.20708
0	9.51815
1.04046	24.5334
0	81.8221
0	141.812
0	193.979
0	239.259
0	277.367
0	308.061
0	331.147
0	346.48
0	353.962
0	354.427
0	350.828
0	340.355
0	322.062
0	297.039
0	268.32
0	237.16
0	231.615
3.34685	165.372
0	198.876
0	238.478
0	270.713
0	295.376
0	312.312
0	321.412
0	322.621
0	315.93
0	301.381
0	279.066
0	249.891
1.84841	235.455
0	275.942
0	339.182
0	398.727
0	441.423
0	423.273
0	397.416
0	364.017
1.37334	340.459
0	361.824
0	375.151
0	380.611
0	378.168
0	367.839
0	349.689
0	323.832
0	290.432
0	249.701
0	201.895
0	147.317
0	86.3116
1.91703	46.8947
0.180234	43.6576
1.15658	34.2493
0	35.3036
0	35.4682
0	33.0257
0	22.6967
0	4.5464
0	21.3104
0.00970781	54.7101
1.71528	63.7762
0	55.5475
0	19.6332
0	39.7151
0	68.3761
0	104.508
0	147.881
0	198.223
1.37442	219.601
0	179.531
0	131.634
0	90.8084
0	57.3113
0	31.3547
0	13.1028
0	2.67096
0	0.0876455
0	0.0343798
0	0.0577265
0	0
0	0
0	0.0787501
0	0.0226771
0	0.0799543
0	3.02404
0	13.8699
1.01536	33.2593
0	17.8142
0	5.00249
0	0.0620111
0	0
0	0
0	0
0	0
0	0
0	0
0	0
0	0
0	0
0	0
0	0
0	0
0	0
0	0
0	0
0	0
0	0
0	0
0	0
0	0
0	0
0	0
0	0
0	0
0	0
0	0
0	0
0	0
0.0204874	27.2895
0.0340721	55.3995
0.0407561	83.7537
0.0405441	112.333
0.0334439	141.117
0.0194659	170.086
0.00137638	199.221
0.0290668	228.501
1.0177	257.907
0	305.712
0	345.098
0	428.418
0	440.044
0	398.806
0	352.431
0	299.217
0	239.503
0	176.648
0	81.2824
0.0491919	101.176
0.0608444	121.563
0.0349427	142.431
0.0285088	163.766
0.129487	185.558
0.267948	207.792
0.443831	230.456
0.657055	253.536
0	281.403
1.13594	306.889
0.34784	289.465
0	272.549
0.275653	256.152
0.470989	240.284
0.586548	224.957
0.633815	210.179
0.649785	195.962
0.585899	182.312
1.2032	169.241
0	35.0757
0	9.64676
0	1.25324
0	0.37538
0	6.75935
0	21.0035
0	43.0177
0	72.6629
0	109.752
0.00110958	143.542
1.11254	384.736
0.197665	368.22
0.121125	352.278
0.0839587	336.92
0.0861885	322.154
0.127814	307.988
0.208811	294.43
0.329134	281.488
0.488715	269.168
0.687461	257.479
1.00089	246.426
0	179.957
0	113.597
0	53.3257
0	0.475978
0	47.4679
0	59.0307
0	213.656
0	241.978
0	274.504
0	301.452
0	326.5
0	348.29
0	362.594
0	369.038
0	367.582
0	358.235
0	341.056
0	316.153
0	283.684
0	243.855
0	215.65
0	96.5528
0.00156262	82.5439
0.0347479	67.9543
0.0995484	52.7922
0.195935	37.0656
0.323857	20.7832
0.483242	3.95384
0.673998	13.4134
1.00089	31.309
1.82597	44.0629
0	32.4078
0	10.0342
0	4.57478
0	11.3267
0	10.1788
0	1.1384
0	15.7373
1.30661	25.1013
0.125375	21.8584
0	7.24949
0	0.497614
0	0
0	0
0	0
0	0
0	0
0	0
0	0
0	0
0	0
0	0
0	0
0	0
0	0.0415609
0	0.0751089
0	0.0189364
0	3.6851
0	15.2475
0	34.6164
0	61.6693
0	96.2352
0	112.939
0	265.356
0	290.512
1.15662	337.04
0.125162	325.766
0.937914	315.037
1.54801	304.861
1.53439	295.246
0.897066	286.198
0	277.726
0	95.6224
0	63.7867
0	36.2168
0	16.3209
0	4.22463
0	0.00457248
0	0
0	0
0	0
0	0
0	0
0	0
0	0
0	0
0	0
0	0
0	0
0	0
0	0
0	0
0	0.139848
0	5.57639
0	18.8806
0	39.3714
0	43.7016
0.00424829	101.914
1.5633	108.024
0	90.4306
0	57.0091
0	31.1301
0	12.9572
0	2.60533
0	0
0	0
0	0
0	0
0	0
0	0
0	0
0	0
0	0
0	2.19007
0	12.0109
0	29.6587
1.00812	48.735
0.038943	41.6699
0	20.0608
0	6.2278
0	0.258303
0	0
0	0
0	0
0	0
0	0
0	0
0	0
0	0
0	0
0	0
0	0
0	0
0	0
0	0
0	0
0	0
0	0
0	0
0.107791	0
3.00079	0
0.0749936	42.4598
0.0620258	139.375
0.0499259	234.231
0.123116	326.43
1.89109	339.52
0	433.653
0	530.568
0	625.425
0	717.623
0	806.657
0	892.906
0	975.916
0	1056.85
0	1133.13
0	1206.32
0	1256.08
0	1237.26
0	1210.75
0	1176.71
0	1135.36
0	1086.96
0	1031.81
0	970.273
0	901.505
0	628.859
0	537.686
0	441.111
0	342.975
0	243.898
1.3097	166.592
0.113665	165.518
0.0900198	163.688
0.0682475	161.102
0.0483557	157.762
0.0303496	153.67
0.0142312	148.83
0	143.243
1.22869	81.2907
0	150.583
0	240.617
0	327.021
0	408.107
0	432.213
0	760.415
0	799.844
0	854.621
0	902.635
0	943.584
0	977.207
0	1003.29
0	1021.68
0	1032.24
0	1034.92
0	1029.7
0	1004.71
0	991.619
0	970.741
0	942.208
0	906.202
0	862.949
0	812.723
0	755.842
0	721.964
0.249802	607.278
0	579.234
0	535.673
0	297.113
0.00436245	271.787
0	246.158
0.0102471	220.241
0.0292211	194.053
0.0559675	167.607
0.0904747	140.919
0.132726	114.004
0.182699	86.8792
1.54151	59.559
0.0816175	75.2811
0.0380002	90.4123
0.00102305	104.944
0.0292902	118.868
0.0529191	132.177
0.0698467	144.863
0.0800595	156.919
0.0835473	168.338
0.0803035	179.114
0.0703248	189.241
0.0536117	198.714
0.0301677	207.526
0	215.673
0	274.741
0	277.393
0	299.289
0	313.412
0	319.675
0	318.037
0	312.228
0	283.941
0.00126781	280.262
0.00912973	275.834
0.0311953	270.66
0.0649236	264.743
0.110301	258.087
0.167307	250.697
0.235911	242.577
0.316077	233.731
0.407758	224.167
1.00812	213.888
0	227.784
0	234.047
0	232.408
0	222.88
0	205.521
1.08269	185.507
0	250.851
0	308.583
0	333.786
0	347.424
0	353.197
0	351.068
0	341.05
0	323.209
0	297.655
0	264.55
0	224.105
0.0794378	180.193
1.60112	174.152
0	223.572
0	267.272
0	324.31
0	377.94
0	430.459
0	479.421
0	524.269
0	561.929
0	592.162
1.37847	600.098
0	617.17
0	668.923
0	713.771
0	751.431
0	781.664
0	804.278
0	819.132
0	826.131
0	825.23
0	816.436
0	799.804
0	775.439
0	743.496
0	704.176
0	657.728
0	604.445
0	546.145
0	484.988
0	421.124
0	353.367
0	279.032
1.49825	78.0989
0	94.3727
0	135.882
0	184.434
0	239.724
0	301.401
0	369.075
0	442.319
0	520.669
0	603.63
0	666.836
1.81266	1031.61
0.402092	1024.32
0	704.618
0	627.972
0	548.821
0	474.697
0	406.068
0	343.367
0	286.992
0	237.299
0	194.602
0	159.17
0	131.229
0	118.952
0	25.1128
0	17.1145
0	4.63408
0	0.0272276
0	0
0	0
0	0
0	0
0	0
0	0
0	0
0	0
0	0
0	0
0	0
0	2.965
0	13.7433
0	16.1976
0	93.3156
0	66.9537
0	38.6265
0	17.9581
0	5.07907
0	0.0708047
0	0.0646771
0	0
0	0.0643245
0	0.780688
0	8.23909
0	23.5483
0	46.6116
0	77.283
0	115.369
0	160.628
0	212.775
0	271.479
1.05511	331.062
0	316.988
0.0193795	314.464
0.036402	312.593
0.0510675	311.376
0.063376	310.814
0.0733276	310.906
0.0809224	311.654
0.0861606	313.056
0.0890424	315.112
2.50807	317.821
0.195771	307.095
0	214.552
0	125.181
0	39.5476
0	41.8062
0	118.366
0	189.649
0	255.203
0	314.614
0	367.507
0	413.547
0	452.444
0	477.535
0	465.297
0	445.262
0	417.555
0	382.353
0	339.877
0	320.082
0	89.2849
0	59.599
1.68947	26.8379
0	110.292
0	111.751
0	130.98
0	142.401
0	145.942
0	141.58
0	129.342
0	109.307
0	68.9192
0	4.58475
0.294794	65.5655
1.6084	71.9586
0.17058	74.1272
0	111.536
0	156.142
0	207.664
0	265.775
0	330.11
0	400.26
0.747677	464.436
0.0713398	476.392
0.746789	488.919
1.23424	502.005
1.05048	515.64
0.195666	529.813
3.68224	544.512
0	475.195
0	422.11
0	350.32
0	284.217
0	224.22
0	170.709
0	124.021
0	84.4518
0	52.2518
0	27.6243
0	10.7251
0	1.66092
0	0
0	0
0	0
0	0.93931
0	1.13551
0	6.67015
0	63.237
0	118.046
0	170.808
0	223.269
0	273.535
0	321.045
0	366.695
0	411.148
0	452.264
0	490.81
0	528.275
0	561.959
0	593.072
0	622.685
0	648.09
0	671.578
0	683.501
0	770.291
0	785.583
0	815.347
0	810.087
0	757.533
0	698.444
0	633.191
0	562.188
0	485.884
1.18712	424.529
0.0527994	423.083
0	407.689
0	389.152
0	366.835
0	339.817
0	305.285
0	263.458
0	214.599
0	159.018
0	97.0666
0	89.7027
1.60237	74.6874
0	63.9307
0	36.3259
0	16.3944
0	4.26218
0	0.00588945
0	0
0	0
0	0
0	0
0	0
0	0
0	0.791195
0	8.2731
0	23.6056
0	32.7773
1.09993	59.281
0	10.3282
0	9.51846
0	1.20719
0	0
0	0
0	0
0	0
0	0
0	0
0	0
0	0
0	0
0	0
0	0
0	0
0	0
0	0
0	0
0	0
0	0
0	0
0	0
0	0
0	0
0	0
0	0
0	0
0	0
0	0.0726272
0	5.0944
0	8.3083
0	19.464
0	29.1426
2.21963	38.3129
0	25.2523
0	8.56002
0	34.8398
0	53.4209
0	64.1858
0	67.0664
0	62.0446
0	49.1522
0	28.4705
0	0.130444
0	35.6889
1.64606	77.4258
0	58.579
0	32.2993
0	13.7182
0	2.9533
0	0
0	0
0	0
0	0
0	0
0	0
0	0
0	0
0	3.27736
0.128614	14.4054
0.714346	16.469
0	4.68843
0	0.0315438
0	0
0	0
0	0
0	0
0	0.586318
0	7.57736
0	22.4234
0	45.0306
1.02782	73.0276
0	51.3075
0	26.9355
0	10.2961
0	1.49447
0	0.0724564
0	0.0824192
0	0.00913983
0	0
1.91366	63.196
0.356917	46.3738
0.179689	30.1043
0.0402405	14.3969
0.0613338	0.739054
0.124972	15.2946
0.150643	29.2611
0.138345	42.6304
0.0881106	55.3946
0	67.5461
0	183.371
0	193.739
0	230.662
0	260.137
0	281.977
0	296.044
0	302.25
0	300.555
0	290.969
0	273.555
0	248.42
0.295312	214.96
0	212.974
0	203.389
0	185.974
0	160.839
0.187178	128.145
2.26669	123.488
0.435599	143.552
1.61627	145.943
2.06761	121.237
1.78921	96.6557
1.70285	72.2207
1.86478	47.9526
1.297	23.8723
0	0
0	0
0	0
0	0
0	0
0	0
0	0
0	0
0	0
0	0
0	0.0128199
1.02782	1.7566
0.0386339	9.50732
0	64.9678
0	113.7
0	155.396
0	189.792
0	216.67
0	235.861
0	247.244
1.00089	249.491
0	289.29
0	323.686
0	350.565
0	369.756
0	381.138
1.78301	383.386
0	423.187
0	457.583
0	484.462
0	503.653
0	515.035
0	518.537
0	514.135
0	501.859
0	481.786
0	454.042
0	418.802
0	376.291
0	329.168
0	279.822
0	227.839
0	169.922
0	105.771
0	35.7905
2.53639	0
0	0
0	0
0	0
0	0
0	0
0	0
0	0
0	0
0	0
0	0
0	0
0	0
0	0
0	0.0923268
0	3.59476
0	15.0655
0	34.344
0	37.8078
0	198.806
0	222.306
[truncated: 2,749 more rows]
