# Supplementary material for: A coastline generalization method that considers buffer consistency
Source: PLoS One. 2018 Nov 1;13(11):e0206565. doi: 10.1371/journal.pone.0206565 (PMC6211722; doi:10.1371/journal.pone.0206565)
Supplement: S1 File — (ZIP) [file pone.0206565.s001.zip › Experimental data and result/supporting tables/the distance from vertexes to buffer boundary(the generalized coastline at the tolerance of 2500 m)/the distance from vertexes to buffer boundary(the buffer radius is 5000 m).xlsx]

## Sheet: Sheet1
distance(STPBB)/m	distance(WM)/m
0	280.874
0	266.914
0	310.025
0	389.244
0	467.268
0	526.48
0	448.398
0	363.814
0	277.091
0	188.65
0	99.0758
0	7.9226
0	0.793737
0	0.603106
0	1.10862
0	2.39287
0	4.45561
0	7.29644
0	10.9148
0	15.31
0	7.52126
0	0.550288
0	0
0	9.31323e-10
0	9.31323e-10
0	9.31323e-10
0	1.00307e-08
0	2.79397e-09
0	7.50856e-09
0	5.96337e-09
0	1.34317e-08
0	0.516302
0	7.3942
0	15.2698
0	10.7774
0	1.64463
0	0.0601942
0	0.0785282
0	0.0200046
0	0.0789007
0	5.2062
0	9.58396
0	24.2048
0	89.9034
0	147.988
0	198.365
0	240.954
0	275.688
0	302.509
0	321.376
0	332.329
0	340.174
0	347.468
0	354.205
0	358.393
0	355.936
0	345.475
0	340.83
0	410.99
0	465.628
0	519.254
0	571.78
0	623.122
0	673.199
0	721.536
0	765.493
0	801.606
0	829.815
0	850.076
0	862.357
0	866.638
0	862.911
0	854.021
0	843.212
0	831.001
0	817.447
0	802.571
0	786.655
0	770.399
0	752.953
0	734.263
0	714.358
0	693.271
0	671.035
0	647.687
0	623.722
0	599.297
0	573.836
0	547.38
0	519.97
0	491.65
0	462.466
0	432.465
0	401.695
0	370.204
0	338.31
0	306.15
0	273.371
0	240.027
0	206.171
0	194.99
0	146.365
0	139.165
0	179.749
0	215.178
0	239.66
0	250.123
0	252.582
0	247.035
0	233.713
0	220.168
0	215.493
0	266.296
0	312.498
0	337.987
0	355.515
0	365.055
0	366.59
0	338.814
0	316.963
0	414.218
0	525.269
0	629.571
0	726.957
0	817.273
0	900.373
0	976.123
0	1044.4
0	1105.11
0	1158.13
0	1183.79
0	1194.67
0	1253.52
0	1260.29
0	1269.94
0	1271.58
0	1265.23
0	1250.87
0	1228.54
0	1198.28
0	1160.12
0	1114.14
0	1034.95
0	996.035
0	1071.26
0	1174.13
0	1259.68
0	1329.12
0	1391
0	1445.22
0	1491.68
0	1452.75
0	1360.41
0	1267.45
0	1171.57
0	1072.85
0	973.379
0	871.952
0	820.415
0	690.159
0	641.092
0	541.903
0	442.419
0	340.519
0	235.202
0	123.266
0	4.78387
0	28.968
0	35.0205
1.86265e-09	41.7786
0	49.2411
1.86265e-09	57.4069
4.65661e-09	66.2748
1.86265e-09	75.8432
5.26836e-09	86.1108
4.165e-09	97.0759
5.26836e-09	108.737
5.26836e-09	121.092
7.50856e-09	134.139
0	128.707
0	87.6424
0	54.4453
0	29.1693
0	11.8549
0	2.52975
0	1.20881
0	7.89419
0	16.0522
0	11.0955
0	1.77039
0	0
0	2.83711
0	13.329
0	14.1669
0	30.134
0	75.0563
0	112.142
0	141.33
0	162.576
0	175.844
0	181.114
0	178.378
0	170.022
0	160.858
0	151.335
0	141.557
0	131.102
0	127.866
0	138.649
0	157.451
0	170.268
0	180.984
0	191.398
0	201.492
0	211.25
0	220.658
0	229.699
0	238.36
0	246.626
0	254.636
0	262.49
0	269.337
0	270.63
0	95.5973
0	4.65661e-09
0	9.31323e-10
0	0
0	0.147911
0	5.69004
0	6.50462
0	2.61259
0	2.79397e-09
0	2.79397e-09
0	9.31323e-10
0	2.79397e-09
0	5.96337e-09
0	1.86265e-09
0	5.26836e-09
0	1.86265e-09
0	1.86265e-09
0	1.14551
0	5.84284
0	45.1228
0	92.4365
0	131.934
0	163.552
0	187.24
0	202.959
0	210.686
0	214.217
0	216.444
0	218.324
0	219.854
0	221.033
0	221.857
0	222.326
0	222.445
0	223.432
0	228.836
0	232.594
0	241.324
0	249.654
0	257.677
0	265.577
0	273.069
0	280.124
0	286.731
0	291.773
0	291.381
0	282.984
0	266.595
0	242.241
0	209.961
0	169.805
0	121.839
0	66.14
0	2.79619
0	68.0906
0	81.1156
0	79.6185
0	49.3284
0	65.8958
0	102.218
0	146.383
0	198.321
0	214.052
0	191.546
0	140.556
0	97.3475
0	61.9903
0	34.5409
0	15.0431
0	3.52837
0	2.98872
0	0.213009
0	1.29383e-08
0	1.29383e-08
0	3.72529e-09
0	1.11759e-08
0	0
0	0
0	3.72529e-09
0	7.45058e-09
0	7.45058e-09
0	0
0	1.133e-08
0	8.33e-09
0	3.72529e-09
0	0
0	8.33e-09
0	6.71586e-09
0	2.79397e-09
0	7.50856e-09
0	5.26836e-09
0	1.86265e-09
0	5.26836e-09
0	0
0	0.244666
0	6.227
0	20.2064
0	29.8397
0	12.2967
0	2.26899
0	4.65661e-09
0	5.26836e-09
0	9.31323e-09
0	3.72529e-09
0	1.86265e-09
0	3.72529e-09
0	5.26836e-09
0	3.72529e-09
0	0
0	4.165e-09
0	3.83994e-09
0	0
0	0
0	3.72529e-09
0	7.45058e-09
0	7.67988e-09
0	0
0	0.872085
0	8.61107
0	12.5277
0	9.41065
0	1.13876
0	0
0	3.72529e-09
0	0
0	3.72529e-09
0	0
0	3.72529e-09
0	0
0	0
0	3.83994e-09
0	0
0	3.72529e-09
0	3.72529e-09
0	7.45058e-09
0	3.72529e-09
0	3.83994e-09
0	9.31323e-10
0	3.72529e-09
0	3.72529e-09
0	9.31323e-10
0	3.72529e-09
0	0
0	4.165e-09
0	69.3387
0	146.553
0	222.963
0	298.445
0	372.879
0	446.146
0	518.129
0	588.8
0	628.501
0	748.83
0	875.445
0	702.388
0	666.426
0	626.733
0	578.313
0	529.56
0	480.482
0	431.085
0	381.376
0	331.363
0	341.578
0	351.364
0	361.141
0	371.082
0	380.237
0	388.604
0	398.174
0	407.346
0	415.73
0	423.8
0	468.784
0	515.474
0	561.147
0	605.73
0	649.152
0	691.229
0	731.622
0	766.525
0	793.518
0	812.556
0	823.611
0	826.663
0	821.709
0	808.755
0	787.823
0	760.691
0	730.461
0	698.993
0	667.091
0	632.505
0	590.802
0	541.302
0	484.085
0	419.243
0	346.879
0	267.11
0	180.063
0	85.8777
0	15.2955
0	117.116
0	100.451
0	72.2688
0	42.325
0	20.3205
0	6.29043
0	0.257373
0	4.65661e-09
0	3.72529e-09
0	3.72529e-09
0	3.83994e-09
0	3.72529e-09
0	3.83994e-09
0	1.86265e-08
0	3.72529e-09
0	7.45058e-09
0	0
0	3.72529e-09
0	7.45058e-09
0	3.72529e-09
0	1.11759e-08
0	3.72529e-09
0	7.45058e-09
0	3.72529e-09
0	0
0	7.50856e-09
0	3.83994e-09
0	1.86265e-08
0	0
0	2.46516
0	12.7478
0	31.017
0	33.6317
0	19.6377
0	5.91289
0	0.185646
0	3.72529e-09
0	3.83994e-09
0	0
0	3.72529e-09
0	9.31323e-10
0	3.72529e-09
0	0.0314116
0	3.40455
0	55.5546
0	137.295
0	211.664
0	278.54
0	337.819
0	389.403
0	413.393
0	376.441
0	331.65
0	279.093
0	167.128
0	40.1029
0	30.3217
0	36.3125
0	50.4146
0	43.8992
0	21.4169
0	6.9073
0	0.393705
0	0.735267
0	11.1407
0	41.4609
0	71.3467
0	101.041
0	130.497
0	159.668
0	188.505
0	216.964
0	244.999
0	272.565
0	299.617
0	168.108
0	19.7507
0	8.33e-09
0	4.165e-09
0	8.33e-09
0	0
0	7.45058e-09
0	3.72529e-09
0	3.72529e-09
0	2.81461
0	13.5273
0	22.7955
0	18.6964
0	5.40126
0	0.104493
0	0
0	3.72529e-09
0	0
0	3.72529e-09
0	3.72529e-09
0	0
0	3.72529e-09
0	0
0	3.72529e-09
0	0
0	3.72529e-09
0	0
0	3.72529e-09
0	3.72529e-09
0	0
0	3.72529e-09
0	0
0	3.72529e-09
0	0
0	3.72529e-09
0	3.72529e-09
0	7.95722e-09
0	8.33e-09
0	0
0	0
0	0
0	5.26836e-09
0	5.26836e-09
0	0
0	0
0	5.26836e-09
0	5.26836e-09
0	5.96337e-09
0	7.50856e-09
0	1.86265e-09
0	1.86265e-09
0	1.86265e-09
0	0
0	1.86265e-09
0	9.31323e-10
0	9.31323e-10
0	9.31323e-10
0	0
0	0
0	0
0	9.31323e-10
0	0
0	9.31323e-10
0	1.01406
0	18.4447
0	42.3313
0	58.2507
0	66.1772
0	66.0982
0	58.0138
0	41.937
0	17.8935
0	4.11378
0	2.08349
0	0.79076
0	0.235801
0	0.0792658
0	0.0263518
0	0.087095
0	0.102953
0	0.0739213
0	0
0	0
0	0
0	0
0	0
0	9.31323e-10
0	5.58794e-09
0.00286752	42.2809
0.0334515	68.3296
0.0917473	57.3981
0.177744	46.5324
0.291427	36.0725
0.432772	24.9316
0.601753	13.1122
0.798336	0.622438
0	8.33e-09
0	0.789636
0	0.8604
0	0.212281
0	0.671127
0	0.979735
0	0.569451
0	0.441719
0	0.988166
0	0.815725
0	0.0942147
0	0.781689
0	0.750282
0	4.65661e-09
0	1.45477e-08
0	1.05367e-08
0	1.51608e-08
0	9.31323e-09
0	1.45477e-08
0	1.86265e-09
0	1.05367e-08
0	1.05367e-08
0	1.26674e-08
0	5.96337e-09
0	1.86265e-09
0	2.79397e-09
0	6.71586e-09
0	0.0298885
0	4.72509
0	17.4198
0	38.0936
0	66.7135
0	103.234
0	145.159
0	135.131
0	125.684
0	116.819
0	108.537
0	100.84
0	93.7298
0	87.2069
0	53.3328
0	33.9523
0	14.6552
0	3.34169
0	1.86265e-09
0	0
0	1.58325e-08
0	9.17246e-09
0	4.65661e-09
0	9.31323e-10
0	5.58794e-09
0	0
0	8.3819e-09
0	8.3819e-09
0.494659	0.488335
0	28.502
0	64.712
0	96.9419
0	121.66
0	144.209
0	165.988
0	187.463
0	208.6
0	227.388
0	240.046
0	244.705
0	241.357
0	230.007
0	210.674
0	183.388
0	148.193
0	105.146
0	54.3153
0.511155	0.461973
0	6.51926e-09
0	1.86265e-09
0	9.31323e-10
0	0
0	0.00486099
0	4.28733
0	16.57
0	36.8332
0	52.5793
0	5.26836e-09
0	1.86265e-09
0	1.34317e-08
0	8.33e-09
0	0.0720786
0	5.1497
0	18.2261
0	39.2804
0	68.2788
0	101.53
0	94.5021
0	59.72
0	32.8492
0	13.9329
0	3.00139
0	0
0	1.86265e-09
0	1.86265e-09
0	9.31323e-10
0	5.58794e-09
0	1.86265e-09
0	9.31323e-10
0	0
0	9.31323e-10
0	0
0	9.31323e-10
0	0
0	8.3819e-09
0	0.92696
0	8.0687
0	12.6004
0	18.5368
0	36.2436
0	60.3249
0	102.559
0	104.405
0	122.373
0	132.354
0	134.332
0	128.303
0	114.277
0	92.2759
0	62.336
0	24.5048
0	21.1572
0	74.5768
0	124.237
0	129.489
0	126.046
0	18.9153
0	158.242
0	220.692
0	212.771
0	200.778
0	188.444
0	173.264
0	150.358
0	119.518
0	80.7935
0	34.2454
0	20.0511
0	42.0334
0	27.7385
0	10.677
0	1.60556
0	8.33e-09
0	5.26836e-09
0	1.86265e-09
0	1.00307e-08
0	4.65661e-09
0	4.65661e-09
0	9.31323e-10
0	7.45058e-09
0	3.72529e-09
0	8.3819e-09
0	8.3819e-09
0	8.3819e-09
0	0
0	0
0	0
0	1.86265e-09
0	69.3181
0	218.963
0	366.048
0	509.639
0	652.836
0	792.671
0	683.158
0	571.666
0	542.772
0	442.236
0	339.852
0	235.786
0	130.203
0	23.8707
0	4.65661e-09
0	3.72529e-09
0	0
0	1.29383e-08
0	11.1593
0	42.9062
0	73.9747
0	104.756
0	135.293
0	165.536
0	195.437
0	224.948
0	254.023
0	281.618
0	305.728
0	321.872
0	330.023
0	330.169
0	322.309
0	306.802
0	288.824
0	270.377
0	248.029
0	217.796
0	179.675
0	133.725
0	80.0199
0	18.6465
0	27.0869
0	18.2765
0	16.5949
0	22.9197
0	37.241
0	59.5357
0	89.7681
0	127.89
0	173.84
0	183.172
0	179.199
0	129.982
0	88.5641
0	55.0113
0	29.3776
0	11.7038
0	2.01836
0	1.86265e-09
0	2.79397e-09
0	1.86265e-09
0	0
0	0
0	9.31323e-10
0	9.31323e-10
0	0
0	1.86265e-09
0	0
0	0
0	0
0	0
0	5.58794e-09
0	86.4561
0	206.291
0	322.856
0	356.757
0	368.825
0	372.892
0	368.836
0	356.612
0	336.406
0	308.252
0	272.195
0	228.293
0	178.886
0	127.3
0	75.2694
0	22.8503
0	1.86265e-09
0	0
0	0
0	9.31323e-10
0	1.86265e-09
0	9.31323e-10
0	0
0	0
0	0
0	0
0	0
0	1.30385e-08
0	0
0	8.3819e-09
0	0
0	2.79397e-09
0	1.53598e-08
0	0.646657
0	7.86693
0	23.0817
0	31.3519
0	32.4184
0	34.1957
0	36.6835
0	39.8815
0	43.789
0	48.4056
0	53.7305
0	59.7629
0	66.5019
0	67.7566
0	69.6816
0	72.2768
0	75.5418
0	79.4759
0	84.0788
0	89.3496
0	95.2876
0	101.892
0	84.4182
0	51.749
0	27.0041
0	10.2229
0	1.4324
0	0.0805976
0	0.0924568
0	0.0537076
0	1.64184
0	10.7702
0	27.8884
0	52.969
0	85.9718
0	117.278
0	104.774
0	92.9805
0	81.9003
0	71.5346
0	61.8848
0	52.9526
0	44.7391
0	37.2457
0	30.4734
0	24.4233
0	6.7652
0	10.2366
0	26.5794
0	42.2606
0	57.2779
0	71.6288
0	85.3112
0	98.3228
0	121.305
0	145.095
0	192.554
0	239.506
0	285.883
0	331.611
0	334.596
0	211.874
0	82.9272
0	1.6796
0	6.42731e-06
0	0.0674598
0	0.0952128
0	0.0816833
0	3.27711
0	11.8577
0	4.80257
0	0.0363424
0	2.79397e-09
0	9.31323e-10
0	0
0	6.51926e-09
0	0
0	0
0	9.31323e-10
0	8.3819e-09
0	9.31323e-10
0	2.79397e-09
0	6.51926e-09
0	1.00307e-08
0	6.71586e-09
0	4.65661e-09
0	1.61032
0	2.62817
0	3.72529e-09
0	3.72529e-09
0	5.26836e-09
0	3.72529e-09
0	3.72529e-09
0	7.45058e-09
0	3.72529e-09
0	7.45058e-09
0	3.83994e-09
0	7.45058e-09
0	0
0	3.72529e-09
0	3.72529e-09
0	0
0	7.50856e-09
0	0
0	3.72529e-09
0	0
0	7.45058e-09
0	0
0	3.72529e-09
0	3.72529e-09
0	0
0	2.55441
0	12.9496
0	31.3311
0	57.6695
0	91.9226
0	134.036
0	183.941
0	233.989
0	221.69
0	210.106
0	199.237
0	189.087
0	179.657
0	170.947
0	162.959
0	155.695
0	115.94
0	109.417
0	103.586
0	98.4497
0	94.0085
0	90.2629
0	87.2135
0	84.8608
0	83.205
0	82.2465
0	81.9854
0	70.5072
0	40.9774
0	19.3891
0	5.77671
0	0.162163
0	3.83994e-09
0	7.45058e-09
0	3.83994e-09
0	7.95722e-09
0	3.72529e-09
0	7.45058e-09
0	8.78608e-09
0	2.39097
0	7.472
0	21.4451
0	25.221
0	29.7595
0	35.06
0	41.1217
0	47.9435
0	55.5246
0	63.8636
0	72.9595
0	82.8107
0	93.4158
0	104.773
0	71.3797
0	41.6442
0	19.8491
0	6.02921
0	0.206729
0	0
0	8.78608e-09
0	1.70968e-08
0	0
0	0
0	3.72529e-09
0	3.72529e-09
0	3.72529e-09
0	0
0	0
0	5.26836e-09
0	1.86265e-09
0	1.86265e-09
0	6.71586e-09
0	0
0	0
0	0
0	0
0	0
0	2.02956
0	11.7307
0	16.4171
0	6.64129
0	0.332165
0	0
0	1.92702
0	11.4825
0	29.0266
0	54.5313
0	87.9557
0	129.246
0	178.337
0	212.51
0	198.805
0	179.416
0	158.393
0	112.316
0	74.0666
0	43.7055
0	21.2815
0	6.83046
0	0.375516
0	1.26674e-08
0	4.65661e-09
0	4.65661e-09
0	4.65661e-09
0	9.31323e-09
0	8.3819e-09
0	0
0	0
0	8.3819e-09
0	0
0	2.79397e-09
0	0
0	9.31323e-10
0	8.33e-09
0	1.09009e-08
0	110.588
0	270.336
0	419.705
0	385.77
0	343.974
0	294.382
0	237.074
0	172.141
0	99.6889
0	19.8323
0	67.3005
0	92.7927
0	71.8659
0	42.0163
0	20.1065
0	6.17157
0	0.233777
0	1.05367e-08
0	5.26836e-09
0	5.26836e-09
0	6.71586e-09
0	6.71586e-09
0	7.50856e-09
0	9.17246e-09
0	9.17246e-09
0	2.79397e-09
0	0
0	8.33e-09
0	7.45058e-09
0	7.45058e-09
0	9.31323e-10
0	1.00307e-08
0	4.65661e-09
0	4.65661e-09
0	0
0	0
0	0
0	0
0	0
0	0
0	9.31323e-10
0	9.31323e-10
0	9.31323e-10
0	0.290784
0	6.45154
0	20.609
0	42.7405
0	72.8106
0	110.771
0	156.561
0	210.108
0	271.325
7.50856e-09	294.084
4.65661e-09	296.677
5.58794e-09	299.966
8.33e-09	303.952
3.72529e-09	308.632
5.58794e-09	314.007
1.86265e-09	320.076
1.86265e-09	326.838
9.31323e-10	334.292
0	342.436
0	351.269
0	339.215
0	327.875
0	317.251
0	307.347
0	298.163
0	289.703
0	222.752
0	198.205
0	172.409
0	154.571
0	144.722
0	142.876
0	149.037
0	150.432
0	93.0702
0	68.5239
0	42.7273
0	24.89
0	15.0405
0	13.1947
0	19.3554
0	33.5129
0	55.6444
0	85.7145
0	123.675
0	169.465
0	223.458
0	203.849
0	194.681
0	80.1663
0	55.62
0	29.8234
0	11.9861
0	2.13661
0	9.31323e-10
0	9.31323e-10
0	2.79397e-09
0	4.65661e-09
0	5.96337e-09
0	0
0	9.31323e-10
0	0.614337
0	7.75321
0	22.8867
0	45.9906
0	49.4301
0	27.2157
0	10.3534
0	1.48153
0	0
0	1.86265e-09
0	1.86265e-09
0	1.86265e-09
0	0
0	1.86265e-09
0	5.26836e-09
0	1.86265e-09
0	0
0	5.26836e-09
0	3.72529e-09
0	5.26836e-09
0	3.72529e-09
0	0
0	3.72529e-09
0	0
0	0
0	7.45058e-09
0	0
0	0.336905
0	6.66242
0	20.9843
0	43.2796
0	73.5127
0	91.0216
0	88.561
0	55.009
0	29.3758
0	11.7027
0	2.0179
0	1.17804e-08
0	1.11759e-08
0	1.49012e-08
0	2.30396e-08
0	1.11759e-08
0	1.133e-08
0	1.86265e-08
0	1.86265e-08
0	1.49302e-08
0	1.49012e-08
0	3.72529e-09
0	0.081982
0	0.014155
0	0.684765
0	7.99844
0	23.3064
0	38.4322
0	26.7622
0	10.0742
0	1.37704
0	7.45058e-09
0	7.45058e-09
0	3.72529e-09
0	0
0	0
0	7.45058e-09
0	7.45058e-09
0	0
0	3.72529e-09
0	0
0	7.45058e-09
0	0
0	3.72529e-09
0	30.2996
0	79.0755
0	63.9444
0	49.5661
0	35.9431
0	23.0775
0	10.9716
0	0.372685
0	0.226753
0	0.903153
0	1.3284
0	1.50239
0	1.39859
0	17.0812
0	49.2686
0	73.5291
0	89.8238
0	98.1266
0	98.4241
0	90.716
0	75.0146
0	51.345
0	19.7451
0	19.7345
0	67.0306
0	122.067
8.33e-09	143.217
1.05553	116.983
1.05472	92.7226
1.05222	76.4279
1.04804	68.1251
1.11759e-08	67.959
0	50.0132
0	25.7527
0	9.45806
0	1.15529
0	3.72529e-09
0	3.72529e-09
0	0
0	3.72529e-09
0	0
0	0
0	3.72529e-09
0	3.72529e-09
0	3.72529e-09
0	3.72529e-09
0	0
0	3.72529e-09
0	3.72529e-09
0	3.72529e-09
0	3.72529e-09
0	0.0199066
0	1.98715
0	2.47023
0	9.31085
0	24.1468
0	46.9542
0	77.6966
0	116.325
0	162.777
0	216.979
0	278.843
0	348.271
3.72529e-09	352.887
0	224.496
0	175.794
0	127.077
0	86.1641
0	53.1202
0	27.9983
0	10.8386
0	1.66862
0	0.0605185
0	0.0538763
0	0.558764
0	7.62104
0	1.57119
0	1.86265e-09
0	1.86265e-09
0	5.96337e-09
0	9.17246e-09
0	0
0	3.72529e-09
0	1.86265e-09
0	7.50856e-09
0	1.86265e-09
0	9.31323e-10
0	1.86265e-09
0	0
0	0
0	1.86265e-09
0	0
0	9.31323e-10
0	243.343
0	239.629
0	222.898
0	205.771
0	186.2
0	159.842
0	125.569
0	83.436
0	33.5109
0	24.1264
0	63.9975
0	55.6639
0	47.9668
0	40.9072
0	34.4862
0	28.7049
0	23.564
0	19.0644
0	15.2068
0	22.9697
0	230.304
0	303.343
0	446.074
0	585.336
0	723.237
0	858.804
0	991.049
0	1122.89
0	1122.95
0	1056.38
0	987.666
0	917.231
0	846.391
0	773.711
0	699.222
0	623.042
0	560.861
0	417.428
0	404.557
0	338.434
0	267.739
0	189.612
0	104.178
0	11.5734
1.86265e-09	82.9121
3.83994e-09	106.389
0	95.9133
0	0
0	0
0	3.72529e-09
0	0
0	0
0	2.28253
0	12.3282
0	30.3612
0	56.3526
0	90.2608
0	102.853
0	71.9783
0	42.1024
0	20.1661
0	6.20463
0	0.240248
0	1.11759e-08
0	0.273213
0	6.36778
0	13.0598
0	12.1008
0	2.18525
0	3.72529e-09
0	7.67988e-09
0	3.83994e-09
0	3.83994e-09
0	3.83994e-09
0	7.45058e-09
0	3.72529e-09
0	3.72529e-09
0	7.45058e-09
0	3.72529e-09
0	3.72529e-09
0	0
0	3.72529e-09
0	0
0	3.72529e-09
0	7.50856e-09
0	3.83994e-09
0	0
0	7.45058e-09
0	7.45058e-09
0	4.165e-09
0	3.72529e-09
0	3.72529e-09
0	9.31323e-10
0	4.165e-09
0	0
0	3.72529e-09
0	1.45477e-08
0	9.31323e-09
0	1.05367e-08
0	0
0	0
0	5.26836e-09
0	5.26836e-09
0	0
0	7.50856e-09
0	0
0	3.41972
0	14.818
0	34.1996
2.79397e-09	43.4607
1.05748	38.828
0.541475	36.1457
0	31.8282
0	63.8055
0	110.274
0	131.257
0	220.671
0	305.494
0	355.714
0	383.963
0	404.264
0	416.584
0	414.237
0	372.159
0	346.011
0	352.692
0	369.18
0	377.677
0	378.17
0	370.656
0	355.159
0	336.478
0	316.252
0	295.482
0	274.199
0	264.71
0	236.344
0	232.67
0	226.11
0	219.189
0	211.917
0	204.288
0	196.276
0	189.447
0	216.065
0	234.901
0	245.752
0	248.601
0	247.348
0	255.524
0	274.36
0	285.211
0	288.06
0	282.902
0	273.772
0	296.303
0	323.094
0	341.93
0	352.781
0	355.63
0	351.192
0	343.712
0	335.762
0	327.676
0	319.109
0	310.017
0	300.416
0	290.322
0	279.749
0	268.716
0	256.421
0	247.48
0	251.038
0	253.821
0	255.827
0	257.058
0	257.512
0	257.189
0	256.09
0	254.215
0	251.563
0	248.136
0	243.934
0	238.957
0	247.548
0	264.538
0	273.538
0	274.533
0	267.522
0	255.868
0	239.658
0	215.483
0	183.38
0	143.401
0	95.6097
0	40.0831
0	4.07833
0	2.14037
0	0.879663
0	0.296396
0	0.148613
0	0.059761
0	0.947628
0	1.158
0	0.690846
0	0.755046
0	1.20975
0	0.986931
0	0.117908
0	42.3046
0	241.902
0	441.9
0	641.978
0	807.017
0	700.661
0	592.299
0	481.679
0	368.979
0	261.351
0	282.569
0	303.867
0	324.639
0	344.854
0	364.478
0	383.479
0	401.828
0	419.495
0	436.452
0	452.686
0	468.67
0	484.126
0	498.794
0	510.341
0	515.1
0	515.096
0	514.281
0	512.717
0	510.407
0	505.79
0	494.785
0	480.326
0	465.12
0	449.229
0	433.158
0	416.462
0	399.06
0	380.981
0	362.254
0	341.92
0	318.345
0	286.846
0	247.467
0	202.378
0	155.65
0	145.871
0	146.756
0	149.854
0	152.711
0	155.324
0	157.689
0	159.801
0	160.988
0	158.939
0	148.908
0	130.889
0	104.912
0	71.0173
0	45.9214
0	17.2616
0	4.65661e-09
0	0
0	3.72529e-09
0	0
0	5.96337e-09
0	8.33e-09
0	5.26836e-09
0	1.86265e-09
0	1.86265e-09
0	0
0	2.79397e-09
0	1.86265e-09
0	2.79397e-09
0	0
0	9.31323e-10
0	9.31323e-10
0	9.31323e-10
0	9.31323e-10
0	0
0	9.31323e-10
0	0
0	0
0	0
0	0
0	9.31323e-09
0	9.31323e-10
0	2.79397e-09
0	7.45058e-09
0	9.31323e-10
0	4.65661e-09
0	51.6389
0	141.254
0	132.214
0	109.633
0	98.4523
0	98.1738
0	103.345
0	85.778
0	50.2571
0	39.7727
0	28.5457
0	16.5782
0	3.87247
0	9.56891
0	23.7434
0	58.154
9.31323e-10	62.9812
9.31323e-10	67.0172
5.26836e-09	70.2616
4.165e-09	72.7136
4.65661e-09	71.6451
4.165e-09	67.364
5.26836e-09	62.2921
1.86265e-09	56.4302
9.31323e-10	49.7794
1.2495e-08	67.2739
0.0542357	69.5316
0.0867981	56.8736
0.0976871	43.6777
0.0869029	29.9455
0.0544457	15.6787
0.386842	0.879049
0.00148462	1.45079
0.0232148	1.26644
0.0194026	0.410358
0.0158501	1.11732
0.0125577	3.31639
0.0095255	6.18653
0.00675357	9.72734
0.00424199	13.9383
0.00199081	18.8188
0	24.3682
0	19.8684
0	1.133e-08
0	18.835
0	37.0111
0	54.5258
0	68.4639
0	73.136
0	72.5991
0	70.7569
0	68.2201
0	64.9892
0	61.0645
0	56.4466
0	28.0079
0	2.84796
0	33.2008
0	63.0455
0	92.3772
0	121.191
0	149.482
0	177.245
0	204.476
0	231.17
0	772.473
0	778.862
0	847.41
0	908.382
0	961.68
0	1007.22
0	1044.93
0	1074.74
0	1096.62
0	1110.52
0	1116.42
0	1114.32
0	1104.21
0	1086.12
0	1060.07
0	1026.1
0	984.271
0	934.645
0	877.305
0	812.34
0	739.856
0	659.968
0	572.804
0	478.504
0	381.179
0	388.6
0	395.46
0	401.757
0	407.491
0	412.659
0	417.261
0	455.19
0	487.477
0	494.687
0	493.892
0	485.091
0	469.792
0	451.735
0	426.181
0	392.708
0	351.368
0	349.476
0	334.845
0	309.457
0	323.961
0	356.38
0	386.692
0	410.709
0	433.565
0	455.542
0	476.751
0	497.157
0	516.73
0	534.599
0	548.837
0	555.078
0	553.312
0	543.542
0	529.207
0	513.398
0	497.358
0	480.672
0	463.177
0	444.903
0	425.878
0	420.674
0	409.422
0	397.634
0	356.089
0	187.666
0	16.4394
0	5.26836e-09
0	1.86265e-09
0	1.86265e-09
0	5.26836e-09
0	1.86265e-09
0	3.72529e-09
0	5.26836e-09
0	3.72529e-09
0	0
0	1.19052
0	9.55832
0	24.275
0	18.6096
0	13.6946
0	9.53068
0	6.11853
0	3.45865
0	1.55143
0	0.397166
0	0.0039691
0	9.31323e-10
0	0
0	9.31323e-09
0	3.72529e-09
0	0
0	4.165e-09
0	3.72529e-09
0	0
0	0
0	3.83994e-09
0	0
0	0
0	3.83994e-09
0	1.15198e-08
0	1.11759e-08
0	1.11759e-08
0	1.11759e-08
0	1.49012e-08
0	1.11759e-08
0	1.11759e-08
0	1.49012e-08
0	1.11759e-08
0	1.11759e-08
0	1.133e-08
0	7.45058e-09
0	1.15198e-08
0	1.36924
0	10.0531
0	13.0974
0	8.01726
0	0.690281
0	0.00422881
0	0.0821877
0	0.0584057
0.156127	3.83994e-09
0	4.165e-09
0	0.00129748
0	0.00151234
0	0.000644369
0	0.00130647
0	0.00434004
0	0.00845602
0	0.013654
0	0.0199332
0	0.0272929
0	0.0357322
0	0.0452497
0	2.33703
0	7.95722e-09
0	3.83994e-09
0	3.72529e-09
0	0
0	0
0	7.50856e-09
0	25.9575
0	70.0449
0	112.825
0	152.302
0	183.9
0	207.567
0	223.266
0	230.972
0	230.672
0	222.367
0	206.07
0	181.807
0	149.618
0	109.552
0	62.6575
0	14.5316
0	1.12146e-08
0	0
0	7.45058e-09
0	3.72529e-09
0	0
0	0
0	7.45058e-09
0	3.72529e-09
0	0
0	0.217933
0	6.08904
0	11.4395
0	2.35352
0	0
0	0
0	7.45058e-09
0	7.45058e-09
0	5.26836e-09
0	3.72529e-09
0	0
0	3.72529e-09
0	5.26836e-09
0	5.26836e-09
0	5.26836e-09
0	6.71586e-09
0	111.703
0	262.078
0	411.129
0	558.301
0	611.237
0	619.458
0	780.342
0	936.644
0	992.586
0	1040.8
0	1081.2
0	1113.73
0	1138.34
0	1154.98
0	1163.63
0	1164.28
0	1156.92
0	1141.56
0	1118.24
0	1088.95
0	1057.12
0	1030.78
0	995.258
0	987.338
0	979.746
0	972.741
0	965.053
0	956.682
0	948.209
0	940.74
0	932.601
0	928.211
0	922.355
0	917.921
0	917.667
0	916.915
0	909.716
0	894.523
0	871.359
0	840.263
0	801.283
0	754.482
0	699.936
0	637.731
0	567.966
0	490.755
0	406.22
0	314.497
0	215.733
0	110.086
0	2.27585
0	31.1205
0	25.1372
0	18.358
0	3.47808
0	1.4453
0	5.26836e-09
0	3.72529e-09
0	0
0	0
0	0
0	5.26836e-09
0	1.86265e-09
0	0
0	0
0	5.26836e-09
0	1.86265e-09
0	0
0	1.86265e-09
0	0
0	9.31323e-10
0	9.31323e-10
0	0.000819625
0	4.11889
0	16.2374
0	36.337
0	64.3854
0	100.338
0	144.136
0	164.617
7.50856e-09	195.37
0	154.87
0	103.516
0	59.9411
0	24.2142
0	3.60734
9.31323e-10	10.2468
[truncated: 95 more rows]
