# Supplementary material for: A coastline generalization method that considers buffer consistency
Source: PLoS One. 2018 Nov 1;13(11):e0206565. doi: 10.1371/journal.pone.0206565 (PMC6211722; doi:10.1371/journal.pone.0206565)
Supplement: S1 File — (ZIP) [file pone.0206565.s001.zip › Experimental data and result/supporting tables/the distance from vertexes to buffer boundary(the generalized coastline at the tolerance of 5000 m)/the distance from vertexes to buffer boundary(the buffer radius is 1250 m).xlsx]

## Sheet: Sheet1
distance(STPBB)/m	distance(WM)/m
4316.77	4703.31
4308.18	4693.35
4292.4	4678.75
4284.49	4671.35
4316.77	4703.31
3157.52	3623.69
3164.89	3625.33
3181.3	3635.95
3066.92	3527.22
3128.4	3593.65
3143.78	3610.33
3157.52	3623.69
3447.67	1559.04
3272.63	1615.55
3336.52	1558.04
3382.5	1515.76
3468.05	1431.46
3549.38	1343.79
3626.66	1253.43
3699.95	1160.59
3769.02	1065.52
3802.68	1014.77
3828.1	998.047
3853.35	974.112
3878.41	949.907
3903.28	925.45
3927.92	900.758
3952.32	875.849
3976.48	850.742
4000.39	825.453
4024.04	800.003
4013.55	824.971
4003.86	849.544
3994.89	873.707
3986.65	897.443
3979.3	920.738
3972.88	943.575
3967.39	965.941
3962.84	987.821
3959.24	1009.2
3956.6	1030.07
3859.59	1119.13
3765.49	1211.05
3674.49	1305.68
3586.96	1402.43
3503.87	1494.71
3447.67	1559.04
0	812.765
0.851633	803.963
0.923268	795.912
0.214859	788.617
0.753689	782.082
0.968591	776.313
0.403421	771.311
0.14777	767.082
0.0627904	763.626
0.765776	760.947
2.24837	759.046
4.50964	757.923
20.2269	753.581
25.9917	753.484
42.6179	759.409
66.9769	773.199
98.9148	794.716
118.749	809.396
112.978	802.413
75.3136	754.916
45.0754	711.412
22.4552	658.364
10.5472	600.481
27.3394	541.336
51.8617	478.212
64.6622	452.006
52.5016	447.936
44.5136	444.921
22.0574	435.577
15.2443	421.755
61.416	400.339
68.7615	398.088
50.4514	423.698
44.1109	406.865
50.7781	389.494
58.8085	371.595
67.493	353.179
76.8264	334.257
86.8028	314.842
97.416	294.945
108.66	274.578
104.404	274.59
76.6274	272.452
46.0995	262.7
23.1831	245.12
8.02298	219.824
2.19693	186.971
12.0269	146.769
29.6838	99.4726
55.0559	45.3802
80.5245	1.45175
76.5983	0.745874
0	8.61175
0.0494163	9.23968
0.208603	9.10052
1.11477	8.19435
2.78734	6.52178
5.2252	4.08392
8.42674	0.882384
5.28193	4.0272
2.83097	6.47815
1.07605	8.23307
0.0187218	9.2904
0.340067	9.64919
0	9.30912
62.9493	9.30912
42.6807	67.194
20.7671	147.136
6.62516	222.133
0.344233	291.711
0.0735316	355.43
0.095763	412.888
0.0869515	463.72
1.33176	507.606
9.86214	544.268
22.1532	566.195
7.95848	620.154
0.695869	670.986
3.29028	714.872
14.4324	751.534
33.3861	780.74
60.0317	740.899
97.6788	664.972
115.596	644.39
115.866	643.731
133.22	635.839
125.45	647.657
85.6414	713.292
53.1947	772.79
28.3145	825.775
11.1582	871.91
25.5198	910.906
49.3559	942.515
66.498	956.596
13.4376	1199.35
14.7432	1202.26
1.86265e-09	1212.78
1.35551	1261.43
9.92646	1316.81
26.3376	1378.57
40.4893	1418.28
0	1308.83
0	1264.83
9.31323e-10	1187.3
0	1114.95
0	1048.25
2.79397e-09	987.615
0	933.428
9.31323e-10	886.031
3.72529e-09	845.726
0	812.765
20.2283	5.11887
25.7552	9.58092
37.4632	26.0836
65.428	55.1281
100.882	91.6329
143.601	135.367
185.628	178.265
135.744	129.392
94.2573	88.9315
60.0772	55.812
33.4203	30.2426
14.4549	12.3849
3.30107	2.35173
9.31323e-10	0
9.31323e-10	0
0	0
9.31323e-10	0
5.58794e-09	0
9.31323e-10	0
2.79397e-09	0
2.79397e-09	0
1.86265e-09	0
1.86265e-09	0
4.65661e-09	0
0	0
2.44585	0
12.5992	0
30.5758	0
56.262	0.584081
79.6765	5.50551
69.5294	11.1657
61.5895	25.1122
48.5984	11.9604
4.31017	36.8224
7.07665	37.6445
10.5834	39.2106
14.8282	41.5195
19.8083	44.5699
25.5206	48.3597
31.9614	52.8866
21.9763	40.0748
7.31764	18.9541
0.51561	5.6165
3.83994e-09	0.146268
8.78608e-09	0
0	0
0	0
1.91577	0
38.9383	0
112.947	0
120.288	0
76.2272	143.33
101.546	234.624
135.74	329.628
177.24	422.628
225.784	493.424
281.066	394.841
342.735	295.564
410.402	196.222
483.639	97.4425
561.983	0.149826
637.686	87.5631
653.022	112.925
668.858	138.323
685.186	163.742
701.996	189.166
719.276	214.578
737.016	239.964
755.204	265.307
773.831	290.591
646.281	259.749
617.915	253.257
534.233	238.653
455.076	231.906
380.946	233.059
312.31	242.104
249.602	258.985
193.219	283.594
159.494	315.776
188.34	355.327
216.329	378.746
197.599	357.724
179.411	337.194
161.775	317.167
144.701	297.654
128.199	278.667
112.278	260.217
96.9467	242.313
82.2147	224.967
68.09	208.187
54.5807	191.984
41.6945	176.367
29.4388	161.345
17.8205	146.926
68.4041	27.6098
59.485	54.5065
51.1818	81.2465
43.499	107.815
36.4409	134.197
30.0113	160.379
24.2139	186.346
19.0517	212.083
14.5276	237.578
10.6442	262.814
7.40346	287.779
8.78608e-09	516.109
0	578.638
4.65661e-09	663.451
0	647.743
7.67988e-09	548.653
3.83994e-09	450.489
3.83994e-09	353.874
0	259.418
0	167.717
0	79.3519
20.2283	5.11887
26.5683	28.5051
52.9606	47.4582
43.4694	34.365
6.07071	43.0065
0.0809773	80.9916
1.86265e-09	110.649
6.51926e-09	132.675
1.86265e-09	146.932
7.45058e-09	153.328
2.79397e-09	151.824
5.26836e-09	142.429
9.31323e-10	125.202
9.31323e-10	100.253
5.96337e-09	67.7385
4.165e-09	27.8648
3.83994e-09	19.1162
0.00692296	72.9075
4.78205	133.169
25.2248	199.519
59.9599	271.54
82.989	310.013
179.24	449.851
166.1	441.015
108.775	403.915
62.8832	374.258
31.4534	352.231
15.1723	337.975
13.902	331.579
28.2452	333.083
38.4642	336.52
36.7771	333.783
4.20377	252.753
1.6872	236.833
9.31323e-10	199.733
0	170.076
3.72529e-09	148.049
1.86265e-09	133.793
1.00307e-08	127.396
3.72529e-09	128.901
5.26836e-09	138.296
9.17246e-09	155.522
1.86265e-09	180.472
1.86265e-09	212.986
1.86265e-09	252.86
1.93938	299.841
17.4865	353.632
40.7776	401.843
262.082	687.748
235.598	662.049
166.289	592.135
106.825	528.054
58.9759	470.212
24.7431	418.975
5.51983	374.666
0.403703	350.08
2.79397e-09	248.93
2.79397e-09	236.415
1.86265e-09	206.758
2.79397e-09	184.732
0	170.475
2.0768	164.079
18.472	165.583
21.2375	166.514
0.181478	85.2298
2.79397e-09	72.7156
2.79397e-09	43.0585
1.86265e-09	21.0321
9.31323e-10	6.77564
2.79397e-09	0.379232
7.50856e-09	0.0751284
9.31323e-10	0.0341309
4.165e-09	2.28471
9.31323e-10	12.2307
0.0158406	16.5891
21.9731	50.5215
13.8765	41.2657
0.880069	19.7794
3.72529e-09	6.07102
1.86265e-09	0.227134
9.31323e-10	0
2.79397e-09	4.01818
4.65661e-09	15.9136
1.19267e-08	22.6758
0.74465	112.497
5.28609	125.433
24.7732	152.808
58.6176	187.688
105.941	229.852
149.408	265.974
110.594	216.53
99.8144	201.975
14.4187	41.0876
3.20991	0.135601
2.79397e-09	49.2018
1.86265e-09	91.2456
0	126.001
9.31323e-10	153.249
9.17246e-09	172.816
1.86265e-09	184.579
1.86265e-09	188.464
5.26836e-09	184.447
9.31323e-10	172.551
5.26836e-09	152.853
5.26836e-09	127.808
4.65661e-09	51.8915
9.31323e-10	49.5614
4.65661e-09	14.6813
0	27.483
7.45058e-09	76.6649
1.63792	132.553
16.0251	194.657
9.35169	203.541
4.31429	219.034
89.0574	438.252
84.702	433.68
82.6872	429.861
81.5451	426.798
81.902	424.493
83.9872	422.946
86.8307	422.16
91.9898	422.134
98.0256	422.868
105.385	424.363
114.544	426.616
124.425	429.628
136.054	433.395
118.344	409.212
101.291	385.53
85.9397	362.367
71.7624	339.737
58.2978	317.656
47.0757	296.138
36.6868	275.198
27.7496	254.849
20.5586	235.106
14.1452	215.982
9.82508	197.489
1.30385e-08	77.8478
0.0388338	132.704
0.0780272	181.77
0.299908	223.814
12.168	258.569
38.7455	285.817
41.6663	287.386
9.88562	394.732
0.0630936	469.268
1.02445e-08	537.373
1.86265e-09	599.511
2.79397e-09	655.289
2.79397e-09	704.355
6.51926e-09	746.399
1.4458e-08	781.155
4.65661e-09	808.402
2.79397e-09	827.97
1.86265e-09	839.733
4.165e-09	843.618
9.31323e-10	839.6
4.65661e-09	827.705
0	808.007
4.65661e-09	783.287
0	753.513
0	722.269
1.21072e-08	687.289
3.83994e-09	648.861
3.83994e-09	608.977
0	564.61
7.50856e-09	518.918
7.45058e-09	470.203
7.50856e-09	417.923
3.72529e-09	383.478
3.83994e-09	227.152
0.0132947	215.648
0.0255432	205.214
0.0367456	194.188
0.0469018	182.539
0.0560119	170.315
0.0640758	159.267
0.0710935	147.879
0.077065	135.872
0.158656	123.254
50.6497	0
64.1346	0
3.26614	138.145
4.165e-09	176.976
0	207.312
3.83994e-09	230.032
7.45058e-09	244.993
3.72529e-09	252.099
3.72529e-09	251.307
3.72529e-09	237.986
0.0822514	229.299
0.031633	212.774
0.0385673	188.515
6.09716	156.674
27.5404	117.453
47.1539	91.0326
113.458	17.2847
134.339	8.51977
129.952	16.5529
104.207	48.599
56.9471	104.224
22.8679	152.191
4.38595	193.089
4.165e-09	226.661
3.72529e-09	251.988
4.165e-09	335.04
0	353.723
3.83994e-09	364.234
3.72529e-09	366.86
3.72529e-09	361.583
3.72529e-09	348.437
9.47632	284.784
28.3491	250.53
36.2661	240.312
34.9031	239.805
9.70475	260.232
0.0898411	272.658
0.0202242	277.211
0.0329539	273.86
0.238588	262.628
2.33272	243.585
8.40196	233.343
0.206983	237.009
1.12146e-08	233.658
0.286262	222.426
11.9782	203.384
38.4219	176.651
42.147	173.185
0.00111312	297.711
0.742226	314.231
13.0557	334.453
40.0647	346.879
81.0139	351.431
135.038	348.081
166.896	342.537
162.262	356.635
159.58	367.876
121.057	431.033
74.5891	515.388
34.864	606.483
9.93393	694.13
0.395898	777.777
1.86265e-09	850.81
3.72529e-09	917.921
4.65661e-09	978.995
1.86265e-09	1033.65
5.26836e-09	1081.53
1.86265e-09	1122.34
4.65661e-09	1155.82
3.83994e-09	1181.76
3.83994e-09	1200
1.2495e-08	1208.47
8.33e-09	1267.33
0	1269.27
4.165e-09	1271.8
3.72529e-09	1266.43
7.50856e-09	1253.19
7.45058e-09	1232.17
7.45058e-09	1203.49
7.45058e-09	1167.34
7.50856e-09	1123.96
7.50856e-09	1073.6
0	1023.99
7.67988e-09	526.989
3.83994e-09	519.598
4.67418	455.315
23.6863	383.653
57.3659	306.746
104.321	225.079
120.48	199.582
263.72	0
114.937	0
101.635	13.995
57.2858	66.1722
26.5326	111.464
10.266	149.583
10.1901	180.288
20.9771	197.605
5.51373	242.061
0.0604152	285.037
0.0870829	320.756
0.289638	348.993
9.94982	369.57
35.0877	382.356
74.1653	387.271
126.033	384.283
189.184	373.411
223.715	364.324
189.319	422.319
27.7226	787.669
22.4282	805.91
3.80687	897.149
0.103183	984.967
2.79397e-09	1068.81
9.31323e-10	1148.15
4.65661e-09	1222.48
1.86265e-09	1291.33
1.86265e-09	1354.27
2.79397e-09	1410.89
1.86265e-09	1460.85
9.31323e-10	1503.83
0	1539.55
5.26836e-09	1567.79
9.31323e-10	1588.36
0	1601.15
0	1606.06
3.83994e-09	1603.08
0	1601.56
4.165e-09	1579.36
0	1570.01
4.165e-09	1551.32
0	1524.94
7.50856e-09	1491.02
0	1449.79
0	1401.51
0.420307	1346.48
8.58714	1285.04
11.9636	1272.52
47.1302	1178.81
31.6656	1177.55
8.29657	1166.68
9.31323e-10	1148
1.44954	1121.61
13.8397	1087.7
42.2615	1046.47
84.8221	998.187
139.707	943.154
205.298	881.719
240.548	849.369
183.68	912.643
121.372	986.973
70.4006	1055.82
32.2625	1118.76
8.64842	1175.39
0.174629	1225.35
1.86265e-09	1268.33
0	1299.02
4.65661e-09	1303.77
5.96337e-09	1300.61
4.65661e-09	1289.58
5.26836e-09	1270.72
3.83994e-09	1244.18
0.0196555	1226.54
161.489	950.98
145.716	969.808
131.131	988.049
118.123	1005.69
105.797	1022.72
94.8641	1039.13
85.486	1054.91
76.828	1070.04
70.0938	1084.52
64.5143	1098.34
59.9363	1111.48
41.1321	1144.25
12.9921	1207.06
0.860423	1263.55
9.31323e-10	1313.37
4.65661e-09	1356.19
9.31323e-10	1391.75
0	1419.83
1.50171e-08	1440.24
1.86265e-09	1452.86
0	1457.6
1.86265e-09	1454.45
5.39425	1443.41
25.9791	1424.56
31.7158	1420
13.4102	1444.31
1.63127	1472.39
0.0503861	1492.8
0.0903822	1505.42
0.0862337	1510.16
5.96337e-09	1509.81
1.00307e-08	1504.15
9.31323e-10	1501.35
1.13237	1490.31
10.5946	1471.46
36.0916	1444.91
75.5921	1410.84
128.123	1369.46
146.439	1355.65
115.822	1393.07
65.6137	1461.8
29.0798	1524.6
6.91489	1581.09
0.0927509	1630.91
1.86265e-09	1673.73
2.79397e-09	1709.29
9.31323e-10	1737.37
1.86265e-09	1757.78
2.79397e-09	1770.4
7.50856e-09	1775.15
9.31323e-10	1771.99
9.31323e-10	1760.95
5.26836e-09	1742.1
0.976794	1715.55
12.7462	1682.16
40.6127	1643.99
46.2331	1637.59
32.5798	1649.56
8.8146	1678.33
0.234136	1701.82
9.31323e-10	1720.61
9.31323e-10	1736.01
1.86265e-09	1745.06
3.83994e-09	1751.32
4.65661e-09	1751.48
4.165e-09	1747.74
0	1739.77
3.83994e-09	1725.96
3.83994e-09	1709.33
7.50856e-09	1686.31
7.50856e-09	1660.18
7.50856e-09	1629.09
7.45058e-09	1593.08
7.50856e-09	1554.14
7.50856e-09	1509.1
7.50856e-09	1461.48
2.71032	1408.96
18.6833	1352.04
35.2377	1318.71
18.3229	1316.9
15.0295	1316.4
1.30649	1311.79
0	1303.85
0.258053	1291
8.86363	1275.16
32.5609	1254.17
71.4424	1230.51
123.031	1201.52
185.746	1170.18
259.914	1132.32
252.578	1142.46
180.71	1239.19
118.678	1254.17
68.2524	1211.88
30.8722	1162.57
7.61492	1106.56
0.437893	1044.2
6.61887	975.892
11.8323	953.395
35.1852	879.111
26.1567	873.501
5.19216	840.177
0.0386135	770.231
4.165e-09	694.896
0.947295	614.648
14.4515	529.995
42.7305	441.471
84.775	349.637
139.371	255.073
204.953	158.376
279.635	60.1594
361.245	38.9574
409.196	93.3205
420.674	115.616
433.035	138.316
447.03	161.406
461.703	184.875
476.947	208.707
492.987	232.89
510.448	257.409
528.594	282.251
547.249	307.4
566.406	332.843
586.442	358.565
607.523	384.551
567.81	352.837
486.645	290.547
282.536	130.429
277.575	126.401
203.147	66.1745
137.834	12.4207
83.5197	0
41.7676	0
13.789	0
0.847199	0
3.72529e-09	0
1.86265e-09	0
1.86265e-09	0
2.79397e-09	0
1.86265e-09	0
1.86265e-09	0
9.31323e-10	0
9.31323e-10	0
3.72529e-09	0
3.72529e-09	0.155967
0.0595553	5.67573
6.99604	19.0625
12.3001	24.7335
1.99086	12.8071
1.86265e-09	2.53813
0	0
0	0
5.26836e-09	0
5.26836e-09	0
4.165e-09	0
1.86265e-09	2.80448
5.26836e-09	13.3959
0.291458	31.8056
2.86692	44.4317
128.756	167.957
80.5201	105.599
39.713	42.4417
12.7758	14.4181
0.536254	64.6214
9.31323e-10	107.851
1.86265e-09	143.833
1.86265e-09	172.34
2.79397e-09	193.192
5.26836e-09	206.258
9.31323e-10	213.113
2.79397e-09	217.674
9.31323e-10	220.627
4.165e-09	222.184
1.86265e-09	222.445
1.39698e-08	223.023
7.50856e-09	242.774
0	254.324
3.83994e-09	266.382
0	270.912
7.45058e-09	267.539
0	256.285
0	237.221
0	210.467
0	176.192
0	134.613
0	85.9934
0	30.64
7.95722e-09	31.0971
0.0895579	98.8275
7.67478	172.123
29.9171	250.52
67.2761	333.524
118.177	421.657
101.291	421.921
91.4996	421.627
52.9214	425
28.3405	436.254
18.6469	455.318
25.3803	482.072
46.9529	516.347
82.7706	557.926
100.317	575.372
56.9793	529.659
23.0236	487.031
4.35682	451.671
0.00991165	423.803
0.00771749	403.604
0.0624532	391.199
0.0920338	386.669
3.83994e-09	386.707
4.165e-09	390.246
1.17804e-08	393.581
0	404.835
3.83994e-09	423.9
0	450.654
0	484.929
0.219604	526.507
5.57621	575.127
26.1396	630.48
61.4916	692.217
110.021	759.948
170.327	833.243
183.4	848.604
217.579	886.523
213.924	888.238
220.946	899.492
242.203	918.557
276.992	945.311
324.279	979.586
346.236	995.365
284.256	925.205
210.268	837.568
145.571	753.933
92.0168	674.829
51.1318	600.756
24.0894	532.182
11.8638	469.542
13.3643	435.149
4.1583	393.388
0	324.814
2.79397e-09	262.173
5.26836e-09	205.861
1.86265e-09	156.235
4.165e-09	113.607
4.65661e-09	78.247
5.26836e-09	50.3791
4.165e-09	30.2929
3.83994e-09	17.0125
7.50856e-09	4.55135
4.165e-09	0.0212244
3.83994e-09	0
0	0
0	0
3.72529e-09	0
3.72529e-09	0
3.72529e-09	0
0	0
0	0
3.83994e-09	0
3.72529e-09	0
4.165e-09	0
3.83994e-09	0
1.29383e-08	0
4.165e-09	0
1.86265e-09	0
9.31323e-10	0
5.26836e-09	2.76749
9.31323e-10	13.3151
9.31323e-10	31.6815
1.86265e-09	57.7504
0.184899	91.3571
7.80128	132.289
26.8443	180.288
55.8841	235.049
92.8003	296.228
137.009	363.436
163.081	401.09
199.361	450.38
200.722	463.907
214.124	489.975
251.726	523.582
297.91	564.514
315.272	579.914
280.65	543.133
211.297	468.588
153.927	399.502
103.325	336.311
68.9028	279.415
42.3316	229.174
20.9394	185.905
6.72293	149.881
0.366825	121.332
4.65661e-09	100.437
3.83994e-09	94.5445
9.31323e-10	12.5623
0	5.3453
3.72529e-09	0.105276
9.31323e-10	0
4.165e-09	0
9.31323e-10	0
0	0
9.31323e-10	0
0	0
0	0
4.65661e-09	0
2.79397e-09	0
1.86265e-09	0
1.86265e-09	0
1.86265e-09	0
0	1.3381
1.86265e-09	9.87935
0	21.6176
0	66.9972
0.0550314	71.6407
0.04732	95.7592
0.0877242	127.462
1.22867	166.549
12.3124	212.773
38.9431	265.841
47.5558	278.53
36.0699	274.31
31.0086	272.51
8.1075	265.259
0.143806	265.905
9.31323e-10	274.447
1.86265e-09	290.828
3.72529e-09	314.947
0	346.65
1.86265e-09	385.737
9.31323e-10	431.96
0.832038	485.029
11.2523	538.346
1.01661	564.717
1.00705	603.804
8.94101	650.028
33.0667	703.096
71.8135	763.299
137.794	847.886
128.056	839.561
75.6651	794.486
35.9776	756.592
10.2946	726.118
0.344085	703.256
0.220209	688.152
9.97487	680.9
35.0979	681.547
74.1741	690.088
124.218	705.905
94.2825	660.347
49.5067	579.622
18.238	503.759
2.24165	433.238
5.26836e-09	368.504
2.79397e-09	309.967
6.51926e-09	257.997
9.31323e-10	212.923
1.86265e-09	175.028
5.58794e-09	144.554
5.58794e-09	121.693
2.79397e-09	106.588
2.79397e-09	99.3365
1.40318	99.9833
3.52033	101.83
25.3586	111.461
17.9408	99.1866
11.4398	87.6017
6.48309	76.7129
3.16	66.5269
0.582396	57.0498
0.0076806	48.2873
0.0310861	40.2447
0.0395082	32.927
0.0406131	26.3384
0.0343963	20.4831
0.0208574	15.3645
1.86265e-09	10.9858
1.86265e-09	30.7614
2.79397e-09	36.1272
2.79397e-09	57.4414
1.26674e-08	78.1656
3.72529e-09	94.3283
3.72529e-09	102.648
1.72994	103.073
13.0379	95.6004
40.192	80.2767
81.6151	57.1992
123.238	33.3325
117.571	43.2479
94.6968	96.1284
86.4215	142.156
93.0467	181.038
115.448	212.531
151.709	236.434
200.724	252.597
261.053	260.917
278.817	261.027
249.079	230.855
232	172.873
229.668	108.66
242.056	38.6232
268.384	36.7955
307.859	117.119
359.312	201.84
405.394	268.749
343.582	225.369
262.748	171.723
189.978	124.894
126.624	85.1787
74.1412	52.8277
34.9708	28.0456
9.98766	10.9891
0.775618	1.76599
3.83994e-09	0
0	0
4.165e-09	0
9.31323e-10	0
9.31323e-10	0
5.26836e-09	0
5.26836e-09	0
9.31323e-10	0
1.86265e-09	0
1.86265e-09	0
1.86265e-09	0
2.71918	3.35838
13.2091	14.5743
31.5184	33.601
49.8329	52.433
59.0549	61.8875
33.8175	37.2726
12.8655	17.035
0.301171	4.59263
5.84004	0.0241336
8.25206	0
10.1018	0
11.8877	0
13.5985	0
14.8338	0
14.3847	0
4.70505	0
3.87593	0
2.9949	1.1671
0.741238	9.40545
8.57063	25.4872
25.715	49.3108
42.2965	70.5543
32.8716	63.6563
0.0968707	17.3636
9.31323e-10	8.37913
9.31323e-10	0.824268
9.31323e-10	0.037236
1.86265e-09	0.0720835
9.31323e-10	0.0605256
1.86265e-09	1.62126
0.158994	10.6241
5.69389	27.4626
19.0957	52.0305
40.2797	84.1723
69.1119	123.685
105.41	170.318
148.945	223.778
199.441	283.725
212.496	298.961
307.733	409.77
305.913	416.695
308.047	423.19
288.806	406.622
270.12	390.659
252.001	375.311
234.459	360.587
217.506	346.496
201.151	333.047
185.406	320.247
170.278	308.106
155.778	296.629
141.914	285.825
160.297	107.906
174.502	113.381
168.383	86.5028
167.193	60.1317
171.036	35.4489
179.586	20.1613
192.212	32.3706
206.996	51.9232
222.319	71.919
249.004	106.59
214.128	83.2843
161.817	51.3282
116.387	26.9506
78.1234	10.3054
47.2689	1.49804
24.0184	0
8.51897	3.38159
0.868594	14.6225
3.72529e-09	33.6738
3.72529e-09	60.4152
3.83994e-09	94.6775
4.65661e-09	136.244
4.165e-09	184.852
0.0395223	240.195
4.78059	301.921
16.2528	364.699
30.9152	427.672
0	497.406
0.0864485	512.974
0.0592088	554.54
0.00667388	603.149
4.28263	658.491
16.6777	721.043
8.04819	737.956
21.5133	779.523
42.7635	828.131
71.6605	883.473
108.022	945.2
151.617	1012.92
202.172	1086.21
259.365	1164.6
281.248	1193.21
83.284	921.103
63.5084	871.588
36.006	787.946
16.1789	708.834
4.15235	634.752
0.00249466	566.169
0	506.026
1.86265e-09	392.324
0.0812079	334.747
0.00603447	285.109
0.0799848	242.469
5.15465	207.097
18.0996	179.216
38.8331	159.003
67.2239	146.586
100.565	142.363
23.6265	10.7596
1.86265e-09	64.8903
1.86265e-09	133.474
9.31323e-10	196.125
0	252.447
0	302.085
0	344.725
9.31323e-10	380.098
0	407.978
3.72529e-09	428.191
2.79397e-09	440.609
9.31323e-10	445.152
4.165e-09	441.793
0	430.552
1.31792	411.5
15.1398	384.759
18.6359	379.724
76.517	319.45
45.765	355.046
16.5002	397.686
3.1368	433.058
7.50856e-09	460.939
2.79397e-09	481.152
9.31323e-10	493.569
9.31323e-10	498.112
0.274129	494.753
6.55961	483.512
28.9729	464.461
65.548	437.719
87.9777	421.861
58.5491	448.735
24.5114	454.195
4.85346	451.752
0.0519594	441.423
0.00815656	423.273
3.15184	397.416
20.2599	364.017
37.7123	340.459
11.3535	361.824
1.54811	375.151
2.79397e-09	380.611
6.51926e-09	378.168
2.79397e-09	367.839
1.86265e-09	349.689
1.86265e-09	323.832
1.86265e-09	290.432
9.31323e-10	249.701
0.0220409	201.895
6.2745	147.317
27.64	86.3116
48.2374	46.8947
48.0338	43.6576
49.3737	34.2493
33.9311	35.3036
31.1144	35.4682
7.82706	33.0257
0.0149195	22.6967
3.72529e-09	4.5464
4.25455	21.3104
22.0688	54.7101
28.5108	63.7762
15.332	55.5475
9.31323e-10	5.11224
9.31323e-10	0.144211
3.23097	0
19.9074	0
51.4253	0
97.1115	0
118.209	0
79.548	67.718
38.6652	157.134
11.6193	246.265
0.692189	331.674
1.86265e-09	415.358
1.86265e-09	496.458
4.65661e-09	573.982
2.79397e-09	650.207
7.45058e-09	721.654
9.31323e-10	791.949
2.79397e-09	828.221
9.31323e-10	955.728
0	987.352
9.31323e-10	1053.83
1.86265e-09	1118.56
2.79397e-09	1177.84
1.21577	1234.79
15.7441	1288.58
2.72171	1355.67
1.86265e-09	1435.36
1.86265e-09	1511.64
0	1582.89
7.45058e-09	1651.15
1.86265e-09	1716.16
1.00307e-08	1775.45
4.165e-09	1831.24
1.86265e-09	1883.47
4.65661e-09	1930.21
3.83994e-09	2121.63
3.72529e-09	2138.52
5.26836e-09	2155.04
3.83994e-09	2134.48
4.165e-09	2113.78
4.165e-09	2093.45
0	2064.01
4.165e-09	2034.86
0	2006
3.83994e-09	1772.2
9.31323e-10	1732.06
1.2495e-08	1644.44
0	1560.82
2.60937e-08	1481.74
0	1407.68
3.72529e-09	1339.13
3.72529e-09	1276.52
3.72529e-09	1220.23
3.72529e-09	1170.63
3.83994e-09	1128.03
7.50856e-09	1125.54
0.0525686	1104.85
4.36586	1083.6
9.55341	1061.82
15.5065	1039.51
22.2211	1016.7
29.6925	993.393
37.9157	969.611
46.8849	945.37
56.594	920.686
40.3494	896.058
28.7549	876.105
11.4363	830.941
1.9483	778.887
0	720.27
9.31323e-10	655.461
2.79397e-09	584.869
2.79397e-09	508.943
9.31323e-10	431.766
81.2824	119.864
101.176	95.9099
121.563	71.585
142.431	46.9035
163.766	21.8803
185.558	3.46995
207.792	29.132
230.456	55.0907
253.536	81.3306
281.403	116.763
306.889	148.034
289.465	135.448
272.549	123.455
256.152	112.062
240.284	101.277
224.957	91.1072
210.179	81.5589
195.962	72.6383
182.312	64.3513
169.241	56.7033
35.0757	15.4807
9.64676	9.64676
1.25324	1.25324
0	0.37538
0.412583	6.75935
6.91417	21.0035
21.2749	43.0177
43.4041	72.6629
73.1618	109.752
101.416	143.542
305.839	384.736
287.484	368.22
269.671	352.278
252.411	336.92
235.713	322.154
219.588	307.988
204.042	294.43
189.086	281.488
174.728	269.168
160.975	257.479
147.836	246.426
76.6247	179.957
4.67707	113.597
0.0804041	53.3257
0.0303778	0.475978
0.0422142	47.4679
3.72529e-09	59.0307
0	213.656
7.67988e-09	241.978
0	274.504
0	301.452
7.45058e-09	326.5
3.72529e-09	348.29
3.72529e-09	362.594
7.50856e-09	369.038
0	367.582
0	358.235
7.50856e-09	341.056
0	316.153
0	283.684
3.72529e-09	243.855
0	215.65
8.00814	96.5528
11.4279	82.5439
16.5455	67.9543
22.8853	52.7922
29.9954	37.0656
39.1877	20.7832
49.0116	3.95384
60.016	13.4134
72.5683	31.309
74.8132	44.0629
57.31	32.4078
23.1509	10.0342
4.32397	4.57478
0.074805	11.3267
0.0624358	10.1788
0.0106807	1.1384
6.9205	15.7373
14.9735	25.1013
11.5113	21.8584
0.187567	7.24949
3.72529e-09	0.497614
0	0
0	0
3.83994e-09	0
0	0
0	0
3.72529e-09	0
5.26836e-09	0
9.31323e-10	0
9.31323e-10	0
0	0
5.26836e-09	0
5.96337e-09	0
1.34317e-08	0.0415609
0	0.0751089
6.71586e-09	0.0189364
3.72529e-09	3.6851
9.31323e-10	15.2475
1.86265e-09	34.6164
7.45058e-09	61.6693
0	96.2352
0.397486	112.939
61.7169	265.356
81.2569	290.512
123.805	337.04
112.444	325.766
101.626	315.037
91.5103	304.861
82.9727	295.246
75.0158	286.198
67.6457	277.726
0.0441595	95.6224
9.31323e-10	63.7867
0	36.2168
9.31323e-10	16.3209
1.86265e-09	4.22463
1.86265e-09	0.00457248
1.86265e-09	0
1.86265e-09	0
9.31323e-10	0
1.86265e-09	0
9.31323e-10	0
9.31323e-10	0
1.86265e-09	0
9.31323e-10	0
1.86265e-09	0
9.31323e-10	0
9.31323e-10	0
9.31323e-10	0
5.26836e-09	0
9.31323e-10	0
9.31323e-10	0.139848
0	5.57639
0	18.8806
1.98349	39.3714
2.96276	43.7016
42.6161	101.914
49.512	108.024
33.4494	90.4306
9.18928	57.0091
0.296077	31.1301
1.86265e-09	12.9572
9.31323e-10	2.60533
0	0
3.72529e-09	0
0	0
3.83994e-09	0
4.165e-09	0
7.45058e-09	0
3.83994e-09	0
0	0
0	0
3.72529e-09	2.19007
0.124093	12.0109
7.95346	29.6587
24.8293	48.735
17.9685	41.6699
1.84918	20.0608
3.83994e-09	6.2278
3.83994e-09	0.258303
0	0
0	0
0	0
3.83994e-09	0
3.83994e-09	0
7.45058e-09	0
0	0
7.45058e-09	0
0	0
5.26836e-09	0
9.31323e-10	0
1.86265e-09	0
9.31323e-10	0
4.86288	0
24.736	0
59.574	0
107.573	0
167.326	0
196.24	0
200.071	0
174.836	42.4598
125.479	139.375
88.9188	234.231
66.5401	326.43
65.3103	339.52
29.9802	433.653
7.11982	530.568
0.352699	625.425
7.50856e-09	717.623
0	806.657
7.50856e-09	892.906
0	975.916
9.31323e-10	1056.85
9.31323e-10	1133.13
0	1206.32
5.26836e-09	1256.08
5.96337e-09	1237.26
5.96337e-09	1210.75
2.79397e-09	1176.71
0.409315	1135.36
10.9597	1086.96
36.9522	1031.81
76.8326	970.273
130.429	901.505
353.216	628.859
426.175	537.686
507.94	441.111
596.256	342.975
688.062	243.898
761.949	166.592
755.171	165.518
749.397	163.688
744.367	161.102
740.55	157.762
738.53	153.67
737.433	148.83
737.099	143.243
767.443	81.2907
697.391	150.583
607.391	240.617
522.293	327.021
443.328	408.107
417.887	432.213
108.301	760.415
75.4722	799.844
35.6287	854.621
10.2219	902.635
0.41513	943.584
3.83994e-09	977.207
3.83994e-09	1003.29
3.83994e-09	1021.68
0	1032.24
3.72529e-09	1034.92
0	1029.7
0	1004.71
3.72529e-09	991.619
0	970.741
7.50856e-09	942.208
3.72529e-09	906.202
3.83994e-09	862.949
0.157958	812.723
6.22284	755.842
16.1024	721.964
68.8361	607.278
74.2342	579.234
95.6364	535.673
243.715	297.113
258.432	271.787
274.525	246.158
291.177	220.241
308.379	194.053
326.904	167.607
346.375	140.919
366.337	114.004
386.781	86.8792
407.925	59.559
383.526	75.2811
359.63	90.4123
336.144	104.944
313.081	118.868
290.564	132.177
269.387	144.863
248.823	156.919
228.761	168.338
209.285	179.114
191.459	189.241
174.287	198.714
157.683	207.526
142.504	215.673
45.3189	274.741
41.4595	277.393
13.6552	299.289
1.59325	313.412
0.0624828	319.675
0.0795628	318.037
0	312.228
0	283.941
0.0457407	280.262
0.553374	275.834
0.30551	270.66
0.13937	264.743
1.04325	258.087
2.70195	250.697
5.11444	242.577
9.75426	233.731
15.6334	224.167
23.1341	213.888
4.76346	227.784
9.90009e-09	234.047
1.99129	232.408
17.5728	222.88
47.6956	205.521
83.8255	185.507
40.6787	250.851
13.3316	308.583
1.62457	333.786
0	347.424
1.86265e-09	353.197
4.165e-09	351.068
1.86265e-09	341.05
1.86265e-09	323.209
4.06049	297.655
23.4004	264.55
57.102	224.105
101.696	180.193
108.417	174.152
68.144	223.572
38.5095	267.272
12.0501	324.31
1.1081	377.94
0.0989487	430.459
0.0907205	479.421
0.0626803	524.269
0.0148278	561.929
4.45918	592.162
9.26151	600.098
5.4533	617.17
0.0203971	668.923
1.86265e-09	713.771
1.86265e-09	751.431
1.86265e-09	781.664
1.86265e-09	804.278
9.31323e-10	819.132
4.65661e-09	826.131
0	825.23
4.165e-09	816.436
3.72529e-09	799.804
3.83994e-09	775.439
0	743.496
3.83994e-09	704.176
3.83994e-09	657.728
3.72529e-09	604.445
7.45058e-09	546.145
3.72529e-09	484.988
3.72529e-09	421.124
3.83994e-09	353.367
9.31323e-10	279.032
30.2161	78.0989
16.7272	94.3727
1.93858	135.882
0	184.434
3.3557	239.724
21.8205	301.401
54.9777	369.075
101.512	442.319
160.081	520.669
229.001	603.63
284.598	666.836
629.003	1031.61
621.551	1024.32
306.408	704.618
235.321	627.972
165.651	548.821
106.131	474.697
58.4799	406.068
24.0787	343.367
4.55674	286.992
0.0215949	237.299
0.0280264	194.602
0.0293024	159.17
0.0717646	131.229
4.165e-09	118.952
1.86265e-09	25.1128
3.72529e-09	17.1145
3.72529e-09	4.63408
3.83994e-09	0.0272276
4.65661e-09	0
4.165e-09	0
3.83994e-09	0
3.83994e-09	0
0	0
0	0
0	0
0	0
0	0
3.72529e-09	0
3.72529e-09	0
3.83994e-09	2.965
7.95722e-09	13.7433
0.000127608	16.1976
33.637	93.3156
13.7868	66.9537
1.05943	38.6265
7.67988e-09	17.9581
3.83994e-09	5.07907
3.83994e-09	0.0708047
3.72529e-09	0
0	2.80773
4.165e-09	13.403
1.86265e-09	31.8165
4.165e-09	57.9316
3.83994e-09	91.5835
5.96337e-09	132.559
3.98757	180.6
21.4515	235.401
53.6278	296.618
99.9604	363.861
158.072	436.708
220.376	508.317
222.721	521
224.842	523.854
228.737	527.359
233.279	531.513
238.921	536.313
246.305	541.758
254.319	547.844
263.221	554.568
273.958	561.926
285.316	569.915
276.142	559.999
201.957	476.008
136.68	396.504
82.2256	321.991
40.1919	252.939
12.1011	189.785
0.722663	132.928
0	82.7284
7.45058e-09	39.5026
0	3.5242
7.50856e-09	24.9794
3.83994e-09	45.8279
3.83994e-09	58.8895
7.50856e-09	64.0816
0	61.3715
7.45058e-09	50.7762
8.33e-09	32.3628
9.31323e-10	6.24758
4.165e-09	6.87754
53.111	162.754
71.4203	183.28
96.0513	207.178
5.82421	65.2534
5.10686	62.7613
3.72529e-09	26.7829
0	1.72068
0	22.5692
4.165e-09	35.6308
7.50856e-09	40.8229
0	38.1128
3.83994e-09	27.5175
4.59505	9.10409
23.9075	17.0111
26.4158	19.8597
24.6089	18.3514
13.6466	5.28975
18.1622	0.0975978
37.6716	0
72.6492	0
120.67	0
180.307	0
238.96	0
249.887	7.90033
261.402	16.3656
273.495	24.2023
286.578	31.404
300.855	37.9646
315.656	45.1242
247.388	128.915
197.17	196.012
132.755	293.816
79.1603	392.716
37.9824	492.088
11.7358	591.302
0.990577	689.732
0	786.756
3.83994e-09	881.935
0	975.652
7.95722e-09	1067.76
3.83994e-09	1156.93
3.72529e-09	1242.37
1.52827	1325.09
14.1013	1405.61
23.7205	1435.87
29.8535	1453.01
26.6845	1462.31
5.81501	1560.74
3.83994e-09	1657.76
0	1752.9
0	1846.08
0	1937.04
3.72529e-09	2025.55
0	2110.95
0	2192.05
0	2269.26
3.72529e-09	2343.18
9.31323e-10	2413.59
9.31323e-10	2478.81
9.31323e-10	2538.93
0.090586	2595.2
7.4564	2646.8
29.8625	2692.63
49.7962	2716.64
198.848	2841.78
223.906	2858.13
286.802	2889.66
262.637	2927.36
210.583	3026.03
169.302	3125.34
141.895	3224.66
129.899	3323.35
132.107	3420.8
143.713	3493.09
132.455	3508.06
79.494	3594.44
37.8609	3684.44
12.3438	3777.51
2.33381	3873.06
0.0633007	3970.48
0.0308907	4069.16
0.0633663	4168.47
5.01459	4267.79
23.4263	4366.48
26.7185	4377.53
118.935	4622.88
101.485	4641.45
54.8185	4708.1
21.9645	4780.41
4.15877	4857.9
1.86265e-09	4940.09
4.65661e-09	5026.47
4.65661e-09	5116.53
0	5209.87
0	5305.79
3.83994e-09	5403.54
0	5502.44
7.67988e-09	5601.82
0	5701.03
0.365443	5799.47
3.61774	5842.23
19.4432	5955.99
2.12578e-08	6193.11
4.165e-09	6197.16
0	6256.82
7.50856e-09	6311.07
0	6359.7
0	6402.25
0	6437.62
3.72529e-09	6465.49
0	6485.71
0	6498.12
3.72529e-09	6502.04
3.83994e-09	6509.03
0	6509.66
7.50856e-09	6506.3
0	6495.05
0	6476
4.165e-09	6449.26
3.72529e-09	6414.99
1.86265e-09	6373.43
9.31323e-10	6324.82
6.71586e-09	6269.47
0	6207.74
1.86265e-09	6140.02
5.26836e-09	6066.73
3.72529e-09	5988.34
4.65661e-09	5905.35
9.31323e-10	5818.27
3.72529e-09	5727.66
9.31323e-10	5634.09
0.12104	5538.15
0.948705	5507.54
9.15473	5412.55
20.9427	5345.46
33.7494	5301.63
23.3625	5278.36
4.7441	5199.97
9.31323e-10	5116.97
1.86265e-09	5029.89
1.30385e-08	4939.28
0	4845.71
1.86265e-09	4749.78
0	4652.08
5.58794e-09	4553.24
4.38387	4453.88
23.8149	4354.63
56.5212	4259.18
35.6412	4215.48
10.3015	4132.49
0.0345312	4045.41
0.0660857	3954.8
0.0916174	3861.23
9.31323e-10	3789.46
9.31323e-10	3606.53
9.31323e-10	3582.35
2.79397e-09	3484.66
2.79397e-09	3385.82
1.86265e-09	3286.46
2.79397e-09	3187.21
0.0113713	3088.7
5.83071	2991.55
7.72837	2981.18
1.86265e-09	2887.77
4.65661e-09	2788.52
3.72529e-09	2690.01
4.65661e-09	2592.86
2.79397e-09	2497.68
1.86265e-09	2405.08
4.165e-09	2315.65
4.65661e-09	2229.94
2.44947	2148.5
13.6224	2071.84
38.7897	2005.72
17.6829	1938.75
3.19634	1841.6
5.2546	1746.42
18.286	1653.82
44.68	1564.39
87.1313	1478.68
147.539	1397.24
207.484	1327.62
477.211	1052.93
471.208	1027.56
465.874	1001.89
461.212	975.958
457.226	949.766
453.918	923.333
451.369	896.675
450.823	869.806
452.711	842.744
456.729	815.505
504.179	551.815
512.209	527.641
549.548	429.944
594.088	331.104
648.898	231.746
718.244	132.498
794.408	33.9876
875.406	63.1622
960.724	158.337
1049.9	250.936
1143.22	340.373
1241.5	427.639
1304.8	499.167
1395.16	594.342
1489.36	686.941
1585.95	776.378
1684.09	862.088
1695.61	871.557
1699.27	890.118
1703.64	909.161
1708.76	928.668
1714.88	948.624
1722.04	969.012
1730.22	989.814
1739.41	1011.01
1749.58	1032.59
1487.95	837.046
1446.97	806.748
1350.16	738.167
1256.03	675.517
1165.01	619.196
1077.45	569.559
993.895	526.921
914.889	491.55
843.711	463.671
784.41	443.46
764.035	438.541
746.36	424.913
654.458	356.331
565.854	293.682
483.003	237.361
410.271	187.724
343.504	145.086
288.143	109.715
244.336	81.8363
226.43	68.8647
166.617	15.1052
111.998	34.5315
72.6596	77.1699
39.961	112.54
14.0981	140.419
5.66766	153.397
3.72529e-09	207.159
0	256.795
0	299.434
0	334.804
0	362.683
0	382.894
0	395.31
0	399.852
3.72529e-09	396.49
9.31323e-10	385.248
7.67988e-09	366.195
0	339.451
9.31323e-10	305.187
0	263.619
5.26836e-09	215.009
2.49859	159.666
18.5054	97.9375
50.1965	30.2155
70.7714	4.58792
28.3185	0.620346
19.3768	0.0220738
3.0448	0
0.0920615	0
0.0936429	0
0.0650713	0
9.31323e-10	0
3.83994e-09	0
8.78608e-09	0
1.86265e-09	0
1.86265e-09	0
1.86265e-09	0
1.86265e-09	0
9.17246e-09	0.0923268
9.31323e-10	3.59476
1.86265e-09	15.0655
1.86265e-09	34.344
6.51926e-09	37.8078
0.0148604	198.806
5.6958	222.306
[truncated: 2,749 more rows]
