# Supplementary material for: A coastline generalization method that considers buffer consistency
Source: PLoS One. 2018 Nov 1;13(11):e0206565. doi: 10.1371/journal.pone.0206565 (PMC6211722; doi:10.1371/journal.pone.0206565)
Supplement: S1 File — (ZIP) [file pone.0206565.s001.zip › Experimental data and result/supporting tables/the distance from vertexes to buffer boundary(the generalized coastline at the tolerance of 5000 m)/the distance from vertexes to buffer boundary(the buffer radius is 2500 m).xlsx]

## Sheet: Sheet1
distance(SPTBB)/m	distance(WM)/m
0	495.74
0	422.621
0	356.472
0	297.506
0	245.911
0	201.853
0	165.472
0	136.886
0	116.185
0	103.436
0	98.6805
1.32065	99.9191
0.127742	88.4423
0.0250382	77.6627
0.0529135	67.5835
0.106091	58.2078
0.134479	49.5383
0.138066	41.5777
0.116847	34.3283
0.0708232	27.7923
0	21.9717
0	14.8798
0	19.3117
0	35.1634
0	50.684
0	65.9964
0	81.0718
0	94.8594
0	100.675
2.74937	3.29675
0	0.0954432
0	0
0	0
0	0
0	0
0	0
0	0
0	0
0	0
0	0
0	0
0	0
0	0
0	0
0	0
0.0320964	0.192681
1.99027	2.07181
0	104.237
0	223.055
0	347.509
0	442.889
0	432.842
0	414.826
2.12943	393.101
0	426.323
0	456.09
0	477.983
0	491.933
0	497.895
0	487.611
1.82094	434.16
0.233743	428.966
0.65476	423.038
0.801694	416.376
0.207011	408.984
0.602534	400.864
0.687199	392.018
0.0302533	382.449
2.50787	372.161
0	379.444
0	380.022
0	372.594
0	357.184
0	333.841
0	302.64
0	263.681
0	217.089
0	163.013
0	101.626
0.0698999	33.1249
1.14342	10.1033
0	11.3018
1.01485	43.0345
0	10.0587
0	1.31101
1.03446	0.223403
0.0136665	17.1613
0	93.0453
0	168.166
0	241.622
0	313.176
0	382.615
0	451.606
0	518.677
0	583.181
0	625.102
0	711.331
0	733.725
0	801.535
0	865.871
0	927.787
0	988.435
0	1045.22
0.931361	1063.24
0	1125.92
0	1206.51
0	1282.68
0	1329.61
0	1196.15
0	1065.55
0	938.254
0	814.651
0	695.142
0	580.111
0	469.925
0	365.854
0	86.1188
0.856645	58.2762
1.07122	30.884
0.643681	3.94973
0.482436	22.5192
1.50969	48.5155
1.89493	74.0321
1.63804	99.062
0.739096	123.598
21.202	147.634
2.10006	130.74
0.251517	114.44
0.914025	98.7411
1.39609	83.6505
0.751691	69.1741
0	55.3177
0	99.3072
0	146.692
0	195.86
0	237.443
0	271.307
0	297.345
0	317.009
0	335.332
0	352.598
0	365.007
0	369.421
0	365.828
0	354.237
0	334.687
0	307.241
0	271.985
0	229.32
0	179.221
0	121.715
0	63.3173
1.02121	7.96928
0.428467	9.96193
0.410322	11.2194
0.366884	11.7413
0.298168	11.5274
0.204194	10.5779
0.0849912	8.89299
0.0594038	6.47325
0.228948	3.31944
0.423591	0.567435
0.643275	5.18613
0.996872	10.5352
0	4.89891
0	1.93212
0	0
0	0
0	0
0	0
0	0
0	0
0	0
0	0
0	0
0	3.28765
0	14.5377
0	33.7495
0	43.2351
0	88.6148
0	106.241
0	141.166
0	183.793
0	233.984
2.14921	267.497
0.181042	267.855
0	279.105
0	298.317
0	325.429
0	360.354
0	402.98
0	453.172
0	510.768
0	575.583
0	647.41
0.866621	671.075
3.38638	721.71
0.127696	718.449
1.35224	698.503
0.286928	673.736
0.732642	649.51
1.61552	625.831
1.7877	602.71
1.24913	580.154
1.61552	558.171
1.7877	536.77
1.24913	515.957
0	495.74
0	357.224
0.058178	420.143
1.07305	427.447
0	334.16
0	323.928
0	277.855
0	239.425
0	208.76
0	185.959
0.0407114	171.096
1.07044	169.762
0.0391319	160.228
0	114.155
0	75.7248
0	45.0603
0	22.2596
0	7.39596
0	0.516832
0	0.0402222
0	0.0898243
0	0.0654655
0	3.45615
0	14.8893
1.06249	29.6556
0	17.1581
0	4.59238
0	0.0201677
0	0
0	3.04892
0	14.0313
0	32.977
0	45.3515
1.04272	130.298
0	71.465
0	12.2549
0	39.59
0	83.9034
0	120.544
0	149.393
0	170.359
0	183.375
0	188.4
0	185.416
0	174.433
0	155.488
0	128.639
0	93.9744
0	67.1513
0	8.76527
0	24.3126
0	74.253
0	131.603
0	196.18
0	267.775
1.00284	329.905
1.72448	350.273
0	165.337
0	158.708
0	78.6315
0	5.28285
0	61.1029
1.01134	108.206
0	184.587
0	277.329
0	363.877
0	443.954
0	517.303
0	583.688
0	642.898
0	694.743
0	739.057
0	775.697
0	804.546
0	825.513
0	838.529
0	843.553
0	840.569
0	829.587
0	812.74
0	793.046
0	770.565
0	746.654
0	721.626
0	694.134
0	664.266
0	632.599
0	600.352
0	566.024
0	529.628
0	491.28
0	451.767
0	411.589
0	369.711
0	326.268
0	281.398
0	266.451
0	177.288
0.00646936	167.617
0.0126454	158.891
0.0185282	150.106
0.0241177	140.591
0.0294138	130.732
0.0344166	120.909
0.0391262	110.36
0.0435427	99.0886
0.0476661	87.0977
0.0514967	74.3909
0.0550345	60.9721
1.85017	46.8454
0	85.7621
0	136.38
0	179.442
0	212.928
0	234.126
0	247.375
0	252.633
0	249.883
0	236.562
0	225.813
0	207.099
0	180.481
0	146.043
1.33062	129.801
0	179.601
0	219.704
0	302.402
0	304.613
0	332.101
0	351.693
0	363.326
0	366.962
0	362.59
0	349.57
0	309.953
0.293578	269.187
0	276.285
0	276.178
0	268.066
0	251.975
0.747171	236.005
0.0164635	235.969
0.623081	235.134
1.02265	233.499
1.20477	231.065
1.16937	227.834
0.916462	223.806
0.446103	218.983
1.01584	213.368
0.00222625	243.967
1.15782	263.607
0.0741359	299.45
0	410.718
0	516.863
0	617.545
0	712.441
0	801.247
0	883.679
0	959.473
0	1028.39
0	1083.09
0	1124.3
0	1157.8
0	1183.46
0	1201.21
0	1203.87
0	1262.73
0	1269.84
0	1271.62
0	1265.39
0	1251.17
0	1229.02
0	1198.99
0	1161.18
0	1115.72
0	1062.76
0	1002.45
0	935.004
0	860.626
0	777.95
0	774.272
0	176.414
1.23254	113.083
0.0369674	134.421
0.0357206	155.124
0.0301895	175.184
0.0203718	194.597
0.00626615	213.356
0.0210591	231.456
0.0330799	248.892
0.0408131	265.658
0.0442602	281.75
1.26032	297.163
0.00215762	346.672
0	473.554
0	589.768
0	701.23
0	807.582
0	908.484
0	1003.61
0	1092.66
0	1175.35
0	1251.41
0	1320.59
0	1382.69
0	1437.49
0	1484.82
0	1524.53
0	1556.5
0	1580.61
0	1596.8
0	1605.02
0	1605.22
0	1597.21
0	1574.79
0	1559.45
0	1535.74
0	1504.17
0	1464.86
0	1417.92
0	1363.5
0	1301.78
0	1232.95
0	1157.24
1.62397	1113.39
0	1100.85
1.55847	1081.31
0.345949	1085.09
0	1147.18
0	1201.99
0	1249.32
0	1289.03
0	1301.74
0	1291.98
0	1274.25
0	1248.61
0	1215.14
0	1173.94
0.0269553	1149.28
2.10082	1099.89
0	1120.53
0	1188
0	1248.32
0	1301.31
0	1346.79
0	1384.61
0	1414.66
0	1436.84
0	1451.08
0	1457.33
0	1455.57
1.81554	1447.75
0	1467.22
0	1489.4
0	1503.64
0	1509.89
0	1509.41
0	1503.75
0.0067486	1502.39
0.0233615	1500.33
0.0903249	1497.58
0.194126	1494.13
0.33474	1489.98
0.811578	1485.15
1.94744	1479.61
0	1505.54
0	1565.87
0	1618.85
0	1664.33
0	1702.15
0	1732.2
0	1754.38
0	1768.62
0	1774.87
0	1773.11
0	1763.36
0	1745.63
0	1721.57
0	1693.61
1.26063	1682.35
0.0247191	1687.22
0	1705.61
0	1721.59
0	1734.44
0	1742.82
0	1749.71
0	1751.48
0	1751.37
0	1747.42
0	1739.55
0	1729.87
0	1715.07
0	1698.77
0	1678.14
0	1654.25
0	1607.95
0	1469.25
0	1333.22
0	1200.48
0	1070.73
0	944.651
0	825.794
0	712.033
1.00768	618.623
0.051775	582.948
0.0594626	547.581
0.0922754	512.531
0.0466537	477.811
0.0773885	443.43
0.279813	409.424
0.561106	376.557
1.84059	344.522
1.57509	326.233
0.715022	290.434
0.355113	254.667
0.158663	219.282
0.022763	183.547
0.0525532	147.472
0.0672639	111.068
0.0213621	74.3468
0.085146	37.3203
1.14687	0
0.0565403	0
0	0
0	0
0	0
0	0
0	0
0	0
0	0
0	0
0	0
0	0
0	0
0	0
0	0
0	2.31359
0.804933	12.3654
0	6.15497
0	0.230524
0	0
0	0
0	0
0	0
0	0
0	0
0	1.63682
0	10.7556
0	27.8482
0.00301148	52.8598
1.04977	60.5974
0	2.32745
0	51.2512
0	97.3351
0	135.777
0	166.453
0	189.265
0	204.14
0	211.317
0	215.543
0	218.308
0	220.374
0	221.735
0	222.384
0	222.445
0	222.594
0	234.015
0	245.352
0	256.736
0	266.283
0	270.909
0	267.526
0	256.146
0	236.806
0	209.566
0	174.515
0	131.764
0	81.4505
0	23.736
0	41.1949
0	113.134
0	191.852
0	277.095
0	368.591
0.23765	466.046
4.01254	476.04
0	452.948
0	424.489
0	403.917
0	391.298
0	386.672
0	386.766
0	390.305
0	393.594
0	404.974
0	424.315
0	451.554
0	486.606
0	529.357
0	579.67
0	637.384
4.30153	679.456
0.115762	667.495
0	575.055
0	488.822
0	409.075
0	336.067
0	270.034
0	211.186
0	159.713
0	115.778
0	79.5231
0	51.0642
0	47.3622
0	34.1387
0	17.2687
0	4.64976
0	0.0241385
0	0
0	0
0	0
0	0
0	0
0	0
0	0
0	0
0	0
0	0
0	0
0	0
0	0
0	0
0	0
0	0
0	0
0	0
0	0
0	0
0	0
0	0.220897
0	0.0187178
0	0.761308
0	2.2468
0	15.4464
0	57.4865
0	99.7877
0	142.11
0	184.43
0	145.877
0	102.6
0	146.544
0	198.026
1.06189	214.336
0.0705495	190.333
0	139.116
0	96.3739
0	61.3314
0	34.1007
0	14.769
0	3.39823
0	0
0	0
0	0
0	0
0	0
0	0
0	0
0	0
0	0
0	0
0	0
0	0
0	0
0	0
0	0
0	0
0	0
0	0
0	0
0	0
0	0
0	0.397141
0	6.92159
0	21.4321
0	43.8822
1.61714	59.9122
0.0564251	54.1936
0	28.8211
0	11.3644
0	1.87968
0	0
0	0
0	0
0	0
0	0
0	0
0	0
0	0
0	0
0	0
0	0
0	0
0	0.814535
0	8.42754
0.436854	23.9886
0	9.6042
0	1.20717
0	0
0	0
0	0
0	0
0	0
0	0
0	0
0	0
0	0
0	0
0	0
0	0
0	0
0	0
0	0
0	0
0	0
0	0
1.82605	0
0	67.7157
0	168.473
0	268.206
0	364.857
0	459.832
0	553.09
0	642.688
0	731.547
0	817.137
0	899.668
0	980.994
0	1057.81
0	1130.94
0	1154.97
0	1059.75
0	958.767
0.444036	852.336
1.31484	846.796
0.0025486	862.3
0	920.464
0	958.968
0	989.708
0	1012.58
0	1027.52
0	1034.48
0	1033.43
0	1024.38
0	999.385
0	982.358
0	957.41
0	924.623
0	870.849
0	755.982
0	636.625
0	513.16
0	385.983
2.08063	311.604
0.78363	314.801
0.406778	317.228
0.222769	318.887
0.0733999	319.775
0.0412916	319.893
0.121274	319.241
0.166523	317.819
0.177024	315.627
0.15277	312.666
0.0937589	308.937
0	304.442
0	276.155
0.0170697	271.625
0.0126989	266.475
0.0892992	260.707
0.212712	254.324
0.382908	247.325
0.813555	239.714
1.77457	231.492
0.424109	233.24
1.13478	234.428
1.39339	235.055
1.0917	235.123
0.321303	234.63
1.82555	233.578
0	275.343
0	331.91
0	353.393
0	349.856
0	338.321
0	318.827
0	291.435
1.65143	279.646
0	305.547
0	348.624
0	390.096
0	429.984
0	469.45
0.49993	507.853
0.0148907	522.183
0	582.289
0	638.611
0	688.734
0	731.29
0	766.144
0	793.183
0	812.322
0	823.499
0	826.677
0	821.848
0	809.026
0	788.252
0	759.593
0	723.141
0	681.649
0	638.088
0	592.811
0	543.805
0	487.582
0	424.104
0	353.573
0	276.215
0	192.279
0	102.033
0	5.76532
0	96.2145
0	166.558
1.01134	314.621
0	368.869
1.88638	404.632
0	363.513
0	303.187
0	250.198
0	204.717
0	166.889
0	144.064
0	50.2255
0	42.9962
0	20.8129
0	6.57113
0	0.316607
0	0
0	0
0	0
0	0
0	0
0	0
0	0
0	0
0	0
0	0
0	0
0	0
0	0
0	0
0	0
0	0.147205
0	5.68594
0	19.2147
0	32.3952
1.33732	63.197
0.10431	57.863
0	31.5204
0	13.0852
0	2.61625
0	0.0735943
0	0.0408813
0	2.27619
0	12.3108
0	30.3143
0	56.2289
0	89.9716
0	131.434
0	180.484
0	236.964
2.01522	299.691
0	270.48
0	203.256
0	143.184
0	90.4565
0	45.2415
0	7.68426
0	22.095
0	44.0007
0	57.9629
0	63.9367
0	61.903
0	51.8684
0	33.865
0	7.95037
0	25.7924
0	67.2551
0	77.9343
1.04272	112.497
0	68.5002
0	30.9429
0	1.16373
0	20.742
0	34.7042
0	40.678
0	38.6443
0	28.6097
0.0247003	10.6063
1.61786	5.33383
0	65.0138
0	175.082
0	280.706
0	382.908
0	483.665
0	581.586
0	676.561
0	770.396
0	859.965
1.57103	904.609
0	1002.95
0	1115.65
0	1226.96
0	1333.55
0	1439.04
0	1539.81
0	1638.5
0	1733.48
0	1824.74
0	1913.6
0	1997.47
0	2079.59
0	2156.13
0	2230.91
0	2300.15
0	2367.08
0.0564722	2429.02
4.14546	2445.57
0.394375	2525.66
0.086518	2667.12
0.0208763	2808.2
0.0759154	2948.54
1.97275	3054.07
0	3177.64
0	3312.32
0	3449.64
0	3588.75
0	3729.1
0	3870.24
0	4011.72
0	4153.08
0	4293.88
0	4433.67
0	4571.99
0	4708.62
1.02319	4840.06
0	5003.48
0	5077.22
0	5218.28
0	5358.54
0	5497.64
0	5635.22
0	5770.98
0	5904.61
0	6035.82
0	6163.91
0	6288.41
0	6409.4
0	6495.71
0	6501.39
0	6508.39
0	6509.27
0	6507.83
0	6498.39
0	6480.97
0	6455.64
0	6422.47
0	6381.58
0	6333.09
0	6277.15
0	6213.95
0	6143.69
0	6066.6
0	5982.91
0	5892.91
0	5796.87
0	5695.11
0	5587.94
0	5475.73
0	5358.81
0	5237.58
0	5112.41
0	4983.71
0	4851.89
0	4717.37
0.0841106	4580.58
1.00768	4560.12
0	4449.21
0	4324.04
0	4195.34
0	4063.51
0	3929
0	3792.21
0	3653.59
0	3513.59
0	3372.66
1.53565	3333.25
0.708543	3293.88
0.550846	3254.19
0.411722	3214.18
0.291209	3173.87
0.189342	3133.27
0.106149	3092.4
0.0416524	3051.27
0.00413156	3009.89
0.0311914	2968.26
0.0395216	2926.42
0.0291225	2884.36
0	2842.11
0	2659.17
0	2624.79
0	2486.17
0	2346.17
0	2205.24
0	2063.82
0	1922.36
0	1781.33
0	1641.17
1.00822	1603.23
0	1523.67
0	1382.64
0	1242.48
0	1103.64
0	966.576
0	831.712
0	699.487
0	570.323
0	444.634
0	322.823
1.20786	205.279
4.05087	184.298
14.2913	144.205
0	188.308
0	241.587
0	287.364
0	325.493
0	355.852
0	378.344
0	392.896
0	399.463
0	398.023
0	388.58
0	371.166
0	345.835
0	312.669
0	271.774
0	223.281
0	167.345
0	105.953
0	43.7702
1.67353	0
0	0
0	0
0	0
0	0
0	0
0	0
0	0
0	0
0	0
0	0
0	0
0	0
0	0
0	0
0	0
0	0.281059
0	6.40552
0	20.5177
0	42.5724
0	72.499
0	75.6228
1.83565	237.764
0.0241094	213.366
0	164.457
0	123.139
0	89.5425
0	63.7762
0	60.5405
0	26.6664
0	12.0482
0	2.16395
0	0
0	0
0	0
0	0
0	0
0	0
0	0
0	0
0	0
1.46138	0
0.176573	6.32898
0	49.3428
0	84.6615
0	116.159
0	146.954
0	177.126
0	204.689
0	225.962
0	239.287
0	244.621
0	241.948
0	231.275
0	212.636
0	186.093
0	151.728
0	109.654
0	60.0039
0	2.93737
1.71632	34.7369
0	24.346
0	48.002
0	79.5124
0	118.776
0	165.668
0	220.038
0	281.71
0	350.489
0	426.153
0	508.46
0	597.147
0	691.929
1.86283	756.24
0	787.342
0	841.711
0	903.384
0	972.163
0	1047.83
1.02746	1119.98
0	1133.2
0	1156.86
0	1188.37
0	1227.63
0	1274.52
1.14687	1315.83
0	1219.53
0.278815	1129.51
0	1034.1
0	933.158
0	837.99
0	748.898
0.92404	704.165
0.046158	685.946
0	590.778
0	501.686
0	418.955
0	342.852
0	273.618
0	211.477
0	156.627
0	109.245
0	69.4806
0	37.4627
0	13.2934
0	2.94973
0	11.2147
1.79165	11.2847
0	41.0439
0	141.984
0	237.152
0	326.244
0	408.974
0	485.078
0	554.311
0	616.452
0	671.302
0	718.685
0	758.449
0	790.467
0	814.636
0	830.879
0	839.144
0	839.405
0	831.524
0	807.627
0	792.172
1.00485	770.166
0.447697	772.843
0.116743	774.845
0.125297	776.172
0.27833	776.823
0.342305	776.798
0.317212	776.097
0.203085	774.721
0	772.669
0	751.902
0	747.145
0	731.419
0	707.763
0	676.253
0	636.989
0	590.097
0	535.727
0	474.055
0	405.276
0	329.612
1.03271	246.751
0.0809078	243.717
0	237.697
0	221.971
0	198.315
0	166.805
0	127.541
0	80.6488
0	26.2794
0	35.3934
0	104.172
0	179.836
0.001941	262.143
1.43813	284.449
0.0121114	262.934
0.084414	186.831
0.0234664	117.597
0.0786181	55.4562
1.02121	38.0639
0	212.21
0	280.32
0	386.708
0	487.647
0	582.816
0	671.908
0	754.638
0	830.742
0	899.975
0	962.116
0	1016.97
0	1064.35
0	1104.11
0	1136.13
0	1160.3
0	1176.54
0	1184.81
0	1185.07
2.47016	1182.84
0	1212.92
0.0777232	1236.02
0.0764179	1242.71
0	1303.41
0	1398.58
0	1487.67
0	1570.4
0	1646.5
0	1715.74
0	1777.88
0	1832.73
0	1880.11
0	1919.87
0	1951.89
0	1976.06
0	1992.3
0	2000.57
0	1996.8
0.0290824	1916.33
0	1671.05
0	1574.06
0	1472.03
0	1364.63
0	1252.18
0	1135.06
0	1013.63
0	888.284
1.56977	767.911
0.0502383	781.395
0	848.811
0	909.08
0	962.011
0	1007.43
0	1022.74
0	1135.82
0	1158.28
0	1188.27
0	1210.39
0	1224.57
0	1230.76
0	1228.95
0	1219.13
0	1194.66
0.929916	1164.13
0	1124.52
0	1022.76
0	911.199
0	795.118
0	678.016
0	557.529
0	434.655
0	310.165
0	182.081
0	53.8015
1.73551	0
0	0
0	0
0	0
0	0
0	0
0	0
0	0
0	0
0	0
1.83221	0
0	39.0656
0	82.1015
0	124.493
0	166.103
0	206.63
0	245.82
0	278.579
0	303.498
0	320.497
0	329.521
0	330.543
0	323.558
0	308.588
0	285.976
0	260.421
0	233.002
0	198.723
0	156.732
0	107.165
0	50.1789
0	14.0429
0	85.2948
1.42236	118.713
0	85.8178
0	56.5786
0	35.2185
0	21.8059
0	16.3838
0	18.9696
0	29.5549
0	48.1059
0	74.5631
0	108.842
0	150.832
0	200.4
0	257.386
0.206328	321.607
1.61679	326.328
0.0393758	307.696
0	116.383
0	106.584
0	69.5597
0	40.3205
0	18.9604
0	5.54778
0	0.125676
0	0.0846327
0	0.0316194
0	0.0486474
0	0.0584634
0	5.02977
0	17.9932
0	38.9073
0	67.705
0	104.294
0	114.722
0	167.643
0	201.478
0	253.274
0	312.436
0	378.775
0	452.078
1.90967	486.46
0	439.376
0	296.894
0	292.674
0	214.244
0	142.603
0	77.9794
0	20.5808
0	29.409
0	71.8299
0	106.546
0	133.446
0	152.444
0	163.48
0	166.516
0	161.545
0	148.582
0	127.667
0	98.8698
0	62.2807
0	18.0175
1.02746	26.3295
0	14.1303
0	3.09522
0	0
0	0
0	0
0	0
0	0
0	0
0	0
0	0
0	0
0	0
0	0
0	0
0	0.880341
0	8.63622
0	24.3727
0.917915	32.2638
0.191784	31.8062
0.0251818	31.5566
0.00544696	39.3125
0.289372	55.0489
0.632708	66.0095
0	65.7706
0	73.5265
0	89.2629
0	112.93
0	144.451
2.16871	156.423
0	119.304
0	94.5666
0	57.0447
0	49.7751
0	25.6165
0	9.38409
0	1.1299
0	0.261564
0	6.31119
0	20.3488
0	42.3296
0	72.183
0	109.813
0	155.1
0	207.899
0	268.039
0.287793	335.33
1.4358	339.743
0.359553	330.047
0.00517707	321.049
0.0234724	312.75
0.125291	305.154
0.297357	298.262
0.543849	292.077
1.70308	286.601
0	267.14
0	241.3
0	223.372
0	213.413
0	211.455
0	217.505
1.02121	228.131
0	215.849
0.0771582	174.459
0.0889287	140.79
0.0361823	114.95
0	108.023
0	94.8156
0	83.8142
0	73.8553
0	71.8975
0	77.9471
0	91.9848
0	113.965
0	143.819
0	181.449
0	226.736
0	279.535
0	339.675
2.65158	408.231
0	342.065
0	278.403
0	221.993
0	173.014
1.87114	151.453
0	81.495
0	14.9225
0	105.327
0	189.428
0	266.957
0	337.666
0	401.328
0	457.738
0	506.717
1.4656	525.313
0.00292504	544.756
0	615.464
0	679.126
0	735.536
0	784.515
0	825.905
0	859.574
0	885.414
0	903.343
0	913.302
0	915.259
0	909.21
0	895.172
0	873.191
0.977833	855.953
0.0146377	854.655
0	840.617
0	818.637
0	788.783
0	751.153
0.630346	713.502
0	708.468
0	694.058
0	678.112
0	661.414
0	642.56
0	621.57
0	598.516
0	574.6
0	549.549
0	464.927
0	376.037
0	293.518
0	273.201
0	47.2867
0.166728	8.27985
5.92742	15.2596
0	7.40133
0	3.3972
0	7.40133
0	19.4009
1.77629	25.2588
0	16.0037
0	4.00413
0	0
0	0
0	0
0	0
0	0
0	0
0	0
0	0
0	0
0	0
0	0
0	0
0	0
0	0
0	0
0	0
0	0
0	1.50853
0	10.4229
0	27.3122
0	52.1223
0	84.7736
1.29653	96.4088
0	58.5239
0	45.7861
0	22.7718
0	7.69287
0	0.59753
0	0.0350419
0	0.0824429
0	0.00680875
0	0.0748886
0.957185	3.67252
0	22.3455
0	14.2799
0	1.76482
0	25.7372
2.02156	51.0474
0.170614	48.6927
0	24.8398
0	8.91564
0	0.971139
0	0
0	0
0	0
0	0
0	0
0	0
0	0
0	0
0	0
0	0
0	0
0	0
0	0
0	0
0	0
0	0
0	0
0	0
0	1.51806
0	10.448
0	27.3526
0	52.178
0	84.8444
0	125.247
0	154.581
1.00485	262.686
0	280.495
0.00382677	283.707
0.0532074	287.554
0.171085	292.037
0.349776	297.153
0.600507	302.902
1.65193	309.281
0	282.68
0	236.417
0	197.793
0	166.933
0	143.934
0	138.447
0	98.6923
0.0443892	94.007
0.0668615	90.062
0.0674034	86.8587
0.0460092	84.3979
0.002681	82.6804
0.0625716	81.7067
0.149731	81.477
0.258772	81.9915
0.389663	83.25
0.542361	85.2521
0.71682	87.9973
1.33098	91.4846
0	76.5946
0	45.7339
0	22.7349
0	7.6714
0	0.591552
0	0
0	0
0	0
0	0
0	0
0	1.68301
0	3.736
0	17.7091
0	24.8465
0	42.0103
0	67.0926
0	100.013
0	140.666
0	188.921
1.07305	208.829
0	159.854
0	113.838
0	75.4659
0	44.86
0	22.1186
0	7.31463
0	0.495485
0	0
0	0
0	0
0	0
0	0
0	0
0	0
0	0
0	0
0	0
0	0
0	0
0	0
0	0
0	1.37606
0	10.0701
0.0147975	26.7401
1.24437	31.3691
0.0185112	23.3002
0	8.00173
0	0.685867
0	0
0	3.00511
0	13.9372
0	32.833
0	59.6318
0	94.2478
0	132.683
0	282.844
0	286.731
1.52624	310.681
0.0413228	304.277
0	259.916
0	223.227
0	194.328
0	173.312
0	160.246
1.00768	155.601
0.0410167	149.178
0	104.816
0	68.1274
0	39.2286
0	18.2124
0	5.14614
0	0.0716097
0	0
0	0
0	0
0	0
0	0
0	0
0	0
0	0
0	0
0	0
0	0
0	0
0	0
0	0
0	0
0	0
0	0
0	0
0	0
0	0
0	0
9.45591	0
0.264704	219.607
0	265.117
0	318.326
0	364.033
0	402.092
0	432.379
0	454.798
0	469.277
0	475.77
0	474.256
0	464.739
0	447.252
0	421.848
0	388.61
0	347.645
0	299.082
0	243.079
0	179.814
0	109.49
0	32.3327
0	51.4114
0	141.474
0	173.559
0	300.386
0.222261	364.393
2.58847	377.803
0.598762	363.703
0	296.023
0	235.481
0	182.271
0	136.564
0	118.467
0	94.0266
0	74.0655
0	43.7785
0	21.3594
0	6.88026
0	0.387281
0	0
0	0
0	0
0	0
0	0
0	0
0	0
0	0
0	0
0	0
0	0
0	0
0	0
0	0
0	0
0	0
0	0
0	0
0	0
0	0
0	0.0270943
0	4.68967
0	17.3455
0	37.954
0	66.4491
0	102.74
0	146.709
0	198.217
0	257.099
1.7574	304.071
0	292.028
0	288.682
0	293.345
0	306.001
0	326.609
0	355.104
0	391.395
0	435.365
1.22104	452.523
0	398.77
0	348.491
0	305.776
0	270.76
0	249.62
0	182.668
0	176.605
0	157.301
0	145.958
0	142.612
0	147.275
0	159.931
1.16073	175.673
0.767202	157.438
0.527205	136.298
0.0144756	52.9871
0	46.9238
0	27.6196
0	16.2766
0	12.931
0	17.5936
0	30.2494
0	50.8579
0	79.353
0	115.644
0	159.613
0	211.121
0	270.003
0	336.069
1.55729	393.387
0	361.429
0	303.748
0	253.469
0	210.754
0	175.738
0	154.598
0	40.0832
0	34.0199
0	14.7157
0	3.37269
0	0
0	0
0	0
0	0
0	0
0	0.193166
0	5.95518
0	19.7064
0	41.4027
0	70.9746
1.02885	100.298
0.0089909	90.9701
0	57.0215
0	30.8985
0	12.6849
0	2.43879
0	0
0	0
0	0
0	0
0	0
0	0
0	0
0	0
0	0
0	0
0	0
0	0
0	0
0	0
0	2.0452
0	11.766
0	29.4573
0	55.0625
0	88.4996
0	129.661
0.0993273	178.416
2.1622	186.901
0	156.566
0	111.053
0	73.1928
0	43.1061
0	20.8895
0	6.6143
0	0.326145
0	0
0	0
0	0
0	0
0	0
0	0
0	0
0	0
0	0
0	0.00247269
0	4.20552
0	16.4034
0	36.5569
1.58812	47.8829
0.521733	46.6155
0.0298854	45.9723
0.786713	45.9535
1.12421	46.559
0.837326	47.7887
0.0738569	49.6421
1.77809	52.1186
0	35.3672
0	15.6077
0	3.80643
0	0.0144382
0	0.0844344
0	0.0197361
0	0.0797727
0	2.70291
0	13.2779
0	31.8186
0	58.2656
0	92.5343
0	134.515
0	184.073
0	241.049
0	286.76
0	508.454
0.00925929	526.956
1.57468	541.799
0.0988794	525.972
0.0367017	510.757
0.0112593	496.158
0.0449902	482.178
0.0644816	468.822
0.069728	456.093
0.0607278	443.994
0.0374831	432.53
0	421.703
0	350.376
0	332.825
0	303.576
0	282.205
0	268.782
0	263.35
1.70225	264.837
0.0561061	255.829
0	211.127
0	174.093
0	144.843
0	123.473
0	110.05
0	104.618
0	107.193
0	117.768
0	136.309
0	162.756
0	197.024
0	235.263
0	317.158
0	320.9
1.02746	370.383
0	350.384
1.34645	345.202
0	322.201
0	269.976
0	225.275
0	188.24
0	158.991
0	137.621
0	124.198
0	118.765
2.04938	120.152
0	106.637
0	69.6026
0	40.3532
0	18.9829
0	5.55997
0	0.127518
0	0
0	0
0	0
0	0
0	0
0	0
0	0
0	0
0	0
0	0.0099533
0	1.97719
0	2.23168
0	8.29254
0	22.3414
0	44.3332
0	74.1976
0	111.839
0	157.136
0	209.945
0.385905	245.314
0	269.984
0	307.625
0	352.923
0	405.731
[truncated: 1,049 more rows]
