# Supplementary material for: A coastline generalization method that considers buffer consistency
Source: PLoS One. 2018 Nov 1;13(11):e0206565. doi: 10.1371/journal.pone.0206565 (PMC6211722; doi:10.1371/journal.pone.0206565)
Supplement: S1 File — (ZIP) [file pone.0206565.s001.zip › Experimental data and result/supporting tables/the distance from vertexes to buffer boundary(the generalized coastline at the tolerance of 5000 m)/the distance from vertexes to buffer boundary(the buffer radius is 5000 m).xlsx]

## Sheet: Sheet1
distance(SPTBB)/m	distance(WM)/m
9.31323e-10	112.77
5.26836e-09	172.261
6.51926e-09	158.497
7.45058e-09	140.063
4.65661e-09	129.614
3.72529e-09	127.169
7.45058e-09	132.73
5.58794e-09	146.29
2.79397e-09	167.825
9.31323e-10	197.302
5.96337e-09	234.674
9.31323e-10	279.88
2.79397e-09	284.757
3.72529e-09	272.4
9.31323e-10	260.805
2.79397e-09	249.972
9.31323e-10	239.904
1.86265e-09	230.603
1.86265e-09	222.072
1.86265e-09	214.311
9.31323e-10	184.298
0	134.341
2.79397e-09	92.1764
1.86265e-09	57.8709
1.86265e-09	31.4798
1.86265e-09	13.0454
4.65661e-09	2.59705
0	2.79397e-09
2.79397e-09	6.71586e-09
9.31323e-10	5.26836e-09
0	1.34317e-08
9.31323e-10	0.516302
9.31323e-10	7.3942
1.86265e-09	15.2698
0	10.7774
2.79397e-09	1.64463
0	0.0575528
5.96337e-09	0.0885915
9.31323e-10	2.99439
9.31323e-10	13.9179
5.96337e-09	32.8261
1.86265e-09	41.7853
2.79397e-09	14.0037
4.65661e-09	38.5058
1.86265e-09	83.2484
5.58794e-09	120.153
1.86265e-09	149.159
0	170.221
2.79397e-09	183.306
6.71586e-09	188.391
2.79397e-09	185.47
1.86265e-09	174.547
9.31323e-10	155.639
1.86265e-09	128.776
4.165e-09	94.0016
0	51.3717
4.165e-09	0.954209
4.165e-09	13.7907
4.65661e-09	64.7022
0	168.548
5.58794e-09	265.469
5.58794e-09	355.308
1.86265e-09	437.922
3.72529e-09	513.178
6.51926e-09	580.957
9.31323e-10	641.15
0	693.659
9.31323e-10	738.402
5.58794e-09	775.306
1.86265e-09	804.312
9.31323e-10	825.375
5.96337e-09	838.459
5.26836e-09	843.545
9.31323e-10	840.624
5.26836e-09	830.668
9.31323e-10	817.447
9.31323e-10	802.571
4.165e-09	786.655
9.31323e-10	770.399
9.31323e-10	752.953
4.165e-09	734.263
0	714.358
0	693.271
0	671.035
0	647.687
0	623.722
3.83994e-09	599.297
3.83994e-09	573.836
0	547.38
0	519.97
0	491.65
0	462.466
0	432.465
0	401.695
0	370.204
0	338.31
3.72529e-09	306.15
0	273.371
0	240.027
0	206.171
0	194.99
0	146.365
0	139.165
0	179.749
0	215.178
0	239.66
0	250.123
0	252.582
0	247.035
0	233.713
0	220.168
0	215.493
9.31323e-10	266.296
0	312.498
0	337.987
9.31323e-10	355.515
0	365.055
0	366.59
0	338.814
9.31323e-10	316.963
9.31323e-10	414.218
9.31323e-10	525.269
1.86265e-09	629.571
5.26836e-09	726.957
5.26836e-09	817.273
4.165e-09	900.373
0	976.123
9.31323e-10	1044.4
9.31323e-10	1105.11
3.72529e-09	1158.13
3.83994e-09	1183.79
8.33e-09	1194.67
4.165e-09	1253.52
0	1260.29
0	1269.94
0	1271.58
3.83994e-09	1265.23
0	1250.87
3.83994e-09	1228.54
0	1198.28
0	1160.12
0	1114.14
0	1034.95
1.86265e-09	996.035
1.86265e-09	1071.26
0	1174.13
0	1259.68
9.31323e-10	1329.12
9.31323e-10	1391
9.31323e-10	1445.22
9.31323e-10	1491.68
1.86265e-09	1530.33
4.65661e-09	1561.09
4.65661e-09	1583.91
0	1598.76
0	1605.61
4.65661e-09	1604.46
0	1595.31
4.65661e-09	1587.86
9.31323e-10	1565.66
0	1555.97
9.31323e-10	1530.86
0	1497.83
0	1456.93
0	1408.23
0	1351.8
0	1287.74
1.86265e-09	1268.38
0	1279.76
1.86265e-09	1290.45
9.31323e-10	1290.44
5.26836e-09	1286.09
5.26836e-09	1281.04
5.26836e-09	1275.28
4.65661e-09	1268.81
4.165e-09	1261.64
4.65661e-09	1253.76
3.72529e-09	1245.18
7.50856e-09	1235.9
1.86265e-09	1242.78
4.65661e-09	1296.96
1.86265e-09	1343.39
1.09009e-08	1382
9.31323e-10	1412.72
1.86265e-09	1435.51
5.26836e-09	1450.33
9.31323e-10	1457.15
1.86265e-09	1456.49
2.79397e-09	1465.28
4.65661e-09	1488.07
9.31323e-10	1502.89
1.86265e-09	1509.71
4.65661e-09	1508.61
6.51926e-09	1508.32
3.72529e-09	1560.32
9.31323e-10	1614.5
5.58794e-09	1660.94
9.31323e-10	1699.54
1.86265e-09	1730.27
0	1753.05
9.31323e-10	1767.87
9.31323e-10	1774.69
9.31323e-10	1773.5
9.31323e-10	1764.31
9.31323e-10	1748.31
9.31323e-10	1729.7
9.31323e-10	1707.96
5.96337e-09	1702.83
9.31323e-10	1709.28
5.26836e-09	1721.69
1.86265e-09	1731.32
9.31323e-10	1739.34
9.31323e-10	1746.18
9.31323e-10	1742.77
4.65661e-09	1588.5
9.31323e-10	1432.9
9.31323e-10	1273.65
0	1112.72
0	948.755
9.31323e-10	782.758
0	614.335
9.31323e-10	443.536
3.83994e-09	270.925
0	95.5973
9.31323e-10	2.79397e-09
2.79397e-09	3.72529e-09
0	0
2.79397e-09	0.147911
9.31323e-10	5.69004
0.0130175	6.50462
2.79397e-09	2.61259
0	2.79397e-09
0	2.79397e-09
9.31323e-10	1.86265e-09
9.31323e-10	9.31323e-10
1.86265e-09	5.96337e-09
9.31323e-10	9.31323e-10
9.31323e-10	2.79397e-09
2.79397e-09	5.26836e-09
9.31323e-10	1.86265e-09
1.86265e-09	1.14551
4.65661e-09	5.84284
0	45.1228
3.72529e-09	92.4365
9.31323e-10	131.934
6.71586e-09	163.552
7.50856e-09	187.24
9.31323e-10	202.959
0	210.686
0	214.217
9.31323e-10	216.444
5.26836e-09	218.324
4.65661e-09	219.854
0	221.033
4.65661e-09	221.857
9.31323e-10	222.326
3.83994e-09	222.445
9.31323e-10	223.432
9.31323e-10	228.836
9.31323e-10	232.594
9.31323e-10	241.324
0	249.654
0	257.677
0	265.577
0	270.758
0	268.427
0	258.093
0	239.773
0	213.495
3.83994e-09	179.303
0	137.25
0	87.4038
0	29.8447
0	35.3354
0	108.032
0	188.129
0	275.498
0	369.998
3.83994e-09	386.876
9.31323e-10	386.884
9.31323e-10	390.423
3.83994e-09	392.693
0	403.027
0	421.347
0	447.625
7.95722e-09	456.646
0	424.761
9.31323e-10	348.957
5.96337e-09	280.623
4.165e-09	219.868
0	166.789
9.31323e-10	121.471
9.31323e-10	83.9874
4.165e-09	81.5009
4.165e-09	68.2774
0	41.1734
9.31323e-10	19.5241
0	5.85058
0	0.174739
0	0
0	0
0	3.83994e-09
3.83994e-09	7.50856e-09
0	7.50856e-09
0	0
0	1.133e-08
9.31323e-10	4.65661e-09
1.86265e-09	3.72529e-09
2.79397e-09	2.79397e-09
9.31323e-10	5.58794e-09
0	5.26836e-09
9.31323e-10	4.65661e-09
9.31323e-10	7.50856e-09
1.86265e-09	4.65661e-09
9.31323e-10	9.31323e-10
1.86265e-09	1.86265e-09
9.31323e-10	9.31323e-10
9.31323e-10	0.244666
0	6.227
9.31323e-10	20.2064
3.83994e-09	29.8397
0	12.2967
1.86265e-09	2.26899
9.31323e-10	1.86265e-09
9.31323e-10	9.31323e-10
0	5.26836e-09
9.31323e-10	4.65661e-09
9.31323e-10	1.86265e-09
0	3.83994e-09
0	5.26836e-09
0	3.83994e-09
0	0
0	0
9.31323e-10	3.83994e-09
0	0
0	0
0	3.83994e-09
0	7.67988e-09
0	7.67988e-09
0	0
3.72529e-09	0.872085
0	8.61107
0	12.5277
0	9.41065
3.83994e-09	1.13876
3.83994e-09	3.72529e-09
0	3.72529e-09
0	0
0	3.72529e-09
0	0
0	3.72529e-09
3.83994e-09	3.83994e-09
3.83994e-09	0
0	3.83994e-09
0	0
0	3.72529e-09
3.83994e-09	3.83994e-09
0	7.45058e-09
0	3.72529e-09
3.83994e-09	4.165e-09
9.31323e-10	9.31323e-10
4.165e-09	3.72529e-09
9.31323e-10	9.31323e-10
4.165e-09	9.31323e-10
8.78608e-09	3.72529e-09
9.31323e-10	9.31323e-10
0	4.65661e-09
0	69.3387
0	146.553
3.72529e-09	222.963
9.31323e-10	298.445
0	372.879
0	446.146
9.31323e-10	518.129
9.31323e-10	588.8
0	628.501
0	748.83
3.72529e-09	875.445
3.72529e-09	702.388
0	666.426
3.72529e-09	626.733
0	578.313
0	529.56
0	480.482
0	431.085
0	381.376
0	331.363
0.0382079	341.578
0.0565915	351.364
0.0551482	361.141
0.0338785	371.082
0.00721333	380.237
0.0681196	388.604
0.148829	398.174
0.249327	407.346
0.369594	415.73
1.86265e-09	423.8
1.86265e-09	468.784
9.31323e-10	515.474
9.31323e-10	561.147
1.86265e-09	605.73
4.65661e-09	649.152
9.31323e-10	691.229
9.31323e-10	731.622
9.31323e-10	766.525
9.31323e-10	793.518
0	812.556
9.31323e-10	823.611
0	826.663
9.31323e-10	821.709
0	808.755
9.31323e-10	787.823
0	760.691
0	730.461
0	698.993
0	667.091
0	632.505
0	590.802
0	541.302
0	484.085
0	419.243
0	346.879
0	267.11
0	180.063
0	85.8777
0	15.2955
4.165e-09	117.116
4.165e-09	100.451
9.31323e-10	72.2688
9.31323e-10	42.325
0	20.3205
0	6.29043
0	0.257373
3.83994e-09	4.65661e-09
0	4.165e-09
0	3.83994e-09
0	9.31323e-10
0	3.83994e-09
0	3.83994e-09
0	1.86497e-08
0	3.83994e-09
0	7.50856e-09
0	0
0	3.72529e-09
0	7.45058e-09
0	3.72529e-09
3.72529e-09	1.11759e-08
0	3.72529e-09
0	7.45058e-09
0	3.72529e-09
0	0
0	7.50856e-09
0	3.83994e-09
0	1.56118e-08
0	0
0	2.46516
0	12.7478
0	31.017
0	33.6317
0	19.6377
0	5.91289
0	0.185646
0	0.0708414
9.31323e-10	0.0414289
0	2.25837
0	12.272
0	30.273
9.31323e-10	56.2326
4.165e-09	90.1092
4.165e-09	126.739
0	91.364
0	45.7338
0	7.93464
0	21.973
3.83994e-09	43.9411
0	57.9346
9.31323e-10	63.9311
0	61.9209
0	51.9072
0	33.9062
0	7.9466
0	25.93
4.165e-09	28.9971
3.83994e-09	1.28573
0	2.61954
0	29.2426
3.72529e-09	147.168
0	258.532
0	363.156
3.83994e-09	403.645
0	448.199
0	566.124
3.83994e-09	677.489
0	782.112
3.72529e-09	881.475
3.72529e-09	978.742
0	1073.24
3.72529e-09	1165.7
3.72529e-09	1257.47
0	1346.42
3.72529e-09	1432.43
0	1517.65
0	1600.49
9.31323e-10	1610.82
9.31323e-10	1767.34
9.31323e-10	1954.29
0	2140.46
0	2323.95
0	2504.1
0	2682.32
3.72529e-09	2858.81
0	3031.42
0	3115.13
0	3151.27
0	3336.91
0	3520.39
0	3700.54
0	3877.5
0	4052.81
0	4225.42
0	4393.85
0	4559.42
0	4722.98
0	4882.22
0	5037.53
0	5190.81
0	5339.86
0	5484.37
0	5626.67
0	5764.57
3.72529e-09	5805.75
0	5953.04
0	6047.62
0	6179.61
0	6307.08
0	6431.98
0	6449.23
3.83994e-09	6414.26
4.165e-09	6371.44
0	6320.83
0	6262.52
0	6196.59
0	6123.16
0	6042.34
9.31323e-10	5954.27
4.65661e-09	5859.07
9.31323e-10	5756.91
0	5647.95
5.26836e-09	5532.36
5.26836e-09	5410.33
9.31323e-10	5282.06
9.31323e-10	5147.74
9.31323e-10	5007.59
9.31323e-10	4861.85
9.31323e-10	4710.74
1.09009e-08	4554.5
0	4393.38
0	4227.65
9.31323e-10	4057.56
9.31323e-10	3883.39
2.79397e-09	3705.43
1.86265e-09	3523.94
3.72529e-09	3339.23
1.86265e-09	3151.59
0	3025.9
2.79397e-09	2917.39
2.79397e-09	2737.42
9.31323e-10	2554.11
1.86265e-09	2368.38
0	2181.59
4.65661e-09	1992.31
1.86265e-09	1800.58
5.58794e-09	1606.75
9.31323e-10	1472.52
3.72529e-09	1419.24
9.31323e-10	1365.8
0	1312.05
2.79397e-09	1258.01
9.31323e-10	1203.68
9.31323e-10	1149.06
1.86265e-09	1094.18
9.31323e-10	1039.04
1.86265e-09	983.637
1.86265e-09	807.08
2.79397e-09	666.905
6.51926e-09	477.624
0	285.9
8.3819e-09	93.5072
4.165e-09	88.1451
0.00286752	78.5793
0.0334515	68.3296
0.0917473	57.3981
0.177744	46.5324
0.291427	36.0725
0.432772	24.9316
0.601753	13.1122
0.798336	0.622438
9.31323e-10	4.65661e-09
0	0.789636
4.165e-09	0.8604
4.65661e-09	0.212281
3.83994e-09	0.671127
0	0.979735
0	0.569451
9.31323e-10	0.441719
4.65661e-09	0.988166
0	0.815725
0	0.0942147
9.31323e-10	0.781689
8.78608e-09	0.750282
8.78608e-09	4.165e-09
4.65661e-09	1.34317e-08
0	1.05367e-08
1.86265e-09	1.58051e-08
9.31323e-10	9.90009e-09
9.31323e-10	1.12146e-08
1.86265e-09	0
9.31323e-10	1.05367e-08
0	1.05367e-08
5.26836e-09	1.26674e-08
4.65661e-09	5.96337e-09
9.31323e-10	2.79397e-09
2.79397e-09	9.31323e-10
6.71586e-09	7.50856e-09
6.51926e-09	0.0298885
9.31323e-10	4.72509
8.33e-09	17.4198
9.31323e-10	38.0936
0	66.7135
0	103.234
0	145.159
1.86265e-09	135.131
5.96337e-09	125.684
1.12146e-08	116.819
1.26674e-08	108.537
1.86265e-09	100.84
1.86265e-09	93.7298
9.31323e-10	87.2069
1.86265e-09	53.3328
0	33.9523
2.79397e-09	14.6552
2.79397e-09	3.34169
9.31323e-10	1.86265e-09
9.31323e-10	9.31323e-10
9.31323e-10	1.26674e-08
0	7.45058e-09
1.86265e-09	5.58794e-09
3.72529e-09	2.79397e-09
0	4.65661e-09
9.31323e-10	9.31323e-10
0	6.51926e-09
9.31323e-10	7.45058e-09
0.494659	0.488335
0	28.502
2.79397e-09	64.712
2.79397e-09	96.9419
3.72529e-09	121.66
9.31323e-10	144.209
2.79397e-09	165.988
9.31323e-10	187.463
5.58794e-09	208.6
9.31323e-10	227.388
3.72529e-09	240.046
5.58794e-09	244.705
0	241.357
0	230.007
9.31323e-10	210.674
9.31323e-10	183.388
7.45058e-09	122.366
9.31323e-10	30.1249
0	69.1463
0.511155	166.35
6.51926e-09	221.891
2.79397e-09	284.65
1.86265e-09	354.961
9.31323e-10	432.71
2.79397e-09	517.773
0	610.014
4.65661e-09	709.285
0	815.428
9.31323e-10	878.412
9.31323e-10	809.213
1.86265e-09	702.692
1.86265e-09	603.032
9.31323e-10	510.393
2.79397e-09	424.925
9.31323e-10	346.764
9.31323e-10	276.034
9.31323e-10	212.85
9.31323e-10	157.312
4.65661e-09	114.231
9.31323e-10	94.4972
5.96337e-09	18.716
9.31323e-10	125.238
0	224.898
1.86265e-09	317.536
1.86265e-09	403.004
9.31323e-10	481.166
3.72529e-09	551.895
9.31323e-10	615.08
3.72529e-09	670.618
9.31323e-10	718.42
2.79397e-09	758.411
9.31323e-10	790.526
9.31323e-10	814.713
6.51926e-09	830.935
4.65661e-09	839.164
9.31323e-10	839.388
5.58794e-09	831.606
1.86265e-09	822.498
9.31323e-10	798.735
1.86265e-09	792.069
0	775.523
9.31323e-10	775.64
3.72529e-09	768.807
0	748.04
0	747.091
3.72529e-09	731.316
9.31323e-10	707.574
1.86265e-09	675.901
1.86265e-09	636.349
0	588.982
1.86265e-09	533.874
1.86265e-09	471.115
2.79397e-09	400.804
1.86265e-09	323.055
2.79397e-09	237.992
1.86265e-09	163.011
4.65661e-09	128.557
9.31323e-10	131.443
1.86265e-09	251.167
0	364.38
0	470.902
0	570.562
9.31323e-10	663.2
0	748.668
4.65661e-09	826.83
2.79397e-09	897.559
1.86265e-09	960.744
9.31323e-10	1016.28
3.72529e-09	1064.08
0	1104.07
0	1115.47
9.31323e-10	1180.14
0	1286.66
9.31323e-10	1386.32
9.31323e-10	1478.96
1.86265e-09	1564.43
1.86265e-09	1642.59
0	1713.32
2.79397e-09	1776.51
2.79397e-09	1832.04
0	1879.85
9.31323e-10	1919.84
2.79397e-09	1934.95
9.31323e-10	1836.2
9.31323e-10	1730.57
0	1618.22
0	1499.34
9.31323e-10	1374.11
0.570718	1298.27
0	1164.52
9.31323e-10	1179.18
4.165e-09	1203.96
0	1121.81
9.31323e-10	1015.48
5.26836e-09	907.214
9.31323e-10	796.186
2.79397e-09	683.158
0	571.666
1.86265e-09	542.772
1.86265e-09	442.236
9.31323e-10	339.852
9.31323e-10	235.786
0	130.203
1.86265e-09	23.8707
1.17804e-08	4.165e-09
9.31323e-10	9.31323e-10
3.72529e-09	3.72529e-09
0	9.90009e-09
9.31323e-10	11.1593
0	42.9062
0	73.9747
9.31323e-10	104.756
0	135.293
9.31323e-10	165.536
0	195.437
0	224.948
9.31323e-10	254.023
0	281.618
9.31323e-10	305.728
1.86265e-09	321.872
9.31323e-10	330.023
9.31323e-10	330.169
9.31323e-10	322.309
9.31323e-10	306.802
0	288.824
0	270.377
0	248.029
9.31323e-10	217.796
0	179.675
0	133.725
9.31323e-10	80.0199
3.72529e-09	18.6465
9.31323e-10	27.0869
2.79397e-09	18.2765
9.31323e-10	16.5949
1.86265e-09	22.9197
1.86265e-09	37.241
1.86265e-09	59.5357
2.79397e-09	89.7681
0	127.89
1.86265e-09	173.84
0	183.172
0	179.199
1.86265e-09	129.982
9.31323e-10	88.5641
7.50856e-09	55.0113
9.31323e-10	29.3776
8.33e-09	11.7038
9.31323e-10	2.01836
1.86265e-09	0
9.31323e-10	2.79397e-09
9.31323e-10	1.86265e-09
1.86265e-09	1.86265e-09
2.79397e-09	2.79397e-09
9.31323e-10	0.0115763
0	4.44557
2.79397e-09	16.8795
1.86265e-09	37.2934
1.86265e-09	65.6547
7.45058e-09	101.918
6.51926e-09	146.025
9.31323e-10	197.905
6.71586e-09	201.709
9.31323e-10	150.482
9.31323e-10	84.1283
1.86265e-09	25.3806
1.86265e-09	25.6675
9.31323e-10	68.9341
9.31323e-10	104.35
0	131.859
2.79397e-09	151.416
0	162.99
1.86265e-09	166.563
0	162.129
1.86265e-09	149.695
9.31323e-10	129.281
3.72529e-09	100.92
1.86265e-09	64.6569
1.86265e-09	20.5499
2.79397e-09	0.878514
9.31323e-10	9.31323e-10
2.79397e-09	2.79397e-09
3.72529e-09	1.86265e-09
9.31323e-10	9.31323e-10
0	9.31323e-10
9.31323e-10	9.31323e-10
1.86265e-09	1.86265e-09
2.79397e-09	2.79397e-09
1.86265e-09	1.86265e-09
2.79397e-09	2.79397e-09
9.31323e-10	1.49012e-08
6.51926e-09	0
1.86265e-09	8.3819e-09
1.86265e-09	1.86265e-09
0	6.51926e-09
2.79397e-09	1.53598e-08
9.31323e-10	0.646657
1.86265e-09	7.86693
1.86265e-09	23.0817
0.0192618	31.3519
0.0120782	32.4184
0.00615418	34.1957
0.00149058	36.6835
0.00191196	39.8815
0.004053	43.789
0.00493228	48.4056
0.00454976	53.7305
0.00290554	59.7629
6.71586e-09	66.5019
9.31323e-10	67.7566
1.86265e-09	69.6816
0	72.2768
9.31323e-10	75.5418
9.31323e-10	79.4759
1.86265e-09	84.0788
5.58794e-09	89.3496
2.79397e-09	95.2876
1.86265e-09	101.892
0	84.4182
0	51.749
1.86265e-09	27.0041
0	10.2229
9.31323e-10	1.4324
9.31323e-10	0.0401982
2.79397e-09	4.84586
9.31323e-10	17.6508
9.31323e-10	38.4345
9.31323e-10	67.1638
1.86265e-09	103.793
0	148.262
9.31323e-10	200.501
3.72529e-09	246.401
2.79397e-09	239.655
9.31323e-10	233.632
2.79397e-09	228.333
9.31323e-10	223.757
9.31323e-10	219.905
9.31323e-10	216.779
2.79397e-09	214.379
2.79397e-09	212.704
4.65661e-09	211.756
1.86265e-09	211.534
9.31323e-10	199.12
0	187.381
1.86265e-09	176.318
1.86265e-09	165.933
2.79397e-09	156.227
0	147.203
1.86265e-09	138.861
1.86265e-09	131.202
9.31323e-10	117.995
1.86265e-09	105.268
2.79397e-09	86.0806
2.79397e-09	74.8774
3.72529e-09	71.6761
2.79397e-09	76.4818
9.31323e-10	89.2867
1.86265e-09	110.07
1.86265e-09	138.8
0	161.762
2.79397e-09	116.136
4.65661e-09	13.905
4.65661e-09	81.3621
9.31323e-10	169.513
6.51926e-09	250.407
2.79397e-09	306.509
0	359.16
2.79397e-09	447.311
9.31323e-10	528.205
9.31323e-10	601.712
2.79397e-09	667.715
1.86265e-09	726.107
2.79397e-09	776.795
2.79397e-09	819.699
9.31323e-10	854.749
9.31323e-10	881.889
1.86265e-09	901.076
0	912.279
0	787.148
9.31323e-10	599.41
0	409.053
2.79397e-09	216.382
0	21.9315
2.79397e-09	1.34317e-08
1.86265e-09	0
4.65661e-09	1.86265e-09
9.31323e-10	5.96337e-09
0	3.83994e-09
4.65661e-09	4.165e-09
1.666e-08	7.45058e-09
0	4.165e-09
7.67988e-09	7.67988e-09
1.56118e-08	9.31323e-10
0	7.45058e-09
0	0
2.28317e-08	3.83994e-09
1.133e-08	3.83994e-09
3.72529e-09	3.72529e-09
3.72529e-09	7.50856e-09
0	0
0	3.72529e-09
0	0
3.72529e-09	7.50856e-09
3.83994e-09	3.83994e-09
1.12146e-08	3.83994e-09
1.89953e-08	3.72529e-09
0	0
0	2.55441
1.17804e-08	12.9496
7.45058e-09	31.3311
0	57.6695
1.50171e-08	91.9226
9.31323e-10	134.036
0	183.941
0	233.989
0	221.69
0	210.106
0	199.237
0	189.087
0	179.657
7.45058e-09	170.947
0	162.959
0	155.695
0	115.94
0	109.417
0	103.586
3.72529e-09	98.4497
0	94.0085
0	90.2629
0	87.2135
0	84.8608
3.83994e-09	83.205
0	82.2465
0	81.9854
3.72529e-09	70.5072
0	40.9774
0	19.3891
0	5.77671
0	0.162163
0	3.83994e-09
0	7.50856e-09
0	4.165e-09
3.83994e-09	7.95722e-09
0	3.83994e-09
0	3.72529e-09
9.31323e-10	1.17804e-08
0	2.39097
5.26836e-09	7.472
4.165e-09	21.4451
0.00663967	25.221
0.00930144	29.7595
0.00798517	35.06
0.00269128	41.1217
0.00657916	47.9435
0.0198245	55.5246
0.0370424	63.8636
0.05823	72.9595
0.0833839	82.8107
0.1125	93.4158
0.135484	104.773
0	71.3797
0	41.6442
0	19.8491
0	6.02921
9.31323e-10	0.206729
9.31323e-10	9.31323e-10
4.65661e-09	8.33e-09
1.70968e-08	1.70968e-08
0	0
9.31323e-10	9.31323e-10
9.31323e-10	9.31323e-10
9.31323e-10	9.31323e-10
0	3.83994e-09
9.31323e-10	9.31323e-10
9.31323e-10	9.31323e-10
9.31323e-10	5.96337e-09
6.71586e-09	9.31323e-10
0	1.86265e-09
9.31323e-10	5.26836e-09
1.86265e-09	1.86265e-09
1.86265e-09	1.86265e-09
1.86265e-09	1.86265e-09
1.86265e-09	1.86265e-09
8.33e-09	1.86265e-09
1.86265e-09	2.02956
2.79397e-09	11.7307
2.79397e-09	16.4171
9.31323e-10	6.64129
0	0.332165
2.79397e-09	2.79397e-09
9.31323e-10	1.92702
9.31323e-10	11.4825
2.79397e-09	29.0266
0	54.5313
1.86265e-09	87.9557
9.31323e-10	129.246
1.86265e-09	178.337
1.09009e-08	212.51
6.51926e-09	198.805
7.50856e-09	179.416
1.86265e-09	158.393
9.31323e-10	112.316
0	74.0666
7.50856e-09	43.7055
9.31323e-10	21.2815
1.86265e-09	6.83046
1.86265e-09	0.375516
9.31323e-10	1.17804e-08
1.86265e-09	6.51926e-09
2.79397e-09	4.65661e-09
3.72529e-09	4.65661e-09
9.31323e-10	5.58794e-09
0	6.51926e-09
9.31323e-10	9.31323e-10
9.31323e-09	2.79397e-09
1.86265e-09	4.65661e-09
2.79397e-09	2.79397e-09
3.72529e-09	1.86265e-09
6.51926e-09	9.31323e-10
1.02445e-08	2.79397e-09
9.31323e-10	6.51926e-09
9.31323e-10	9.17246e-09
9.31323e-10	110.588
9.31323e-10	270.336
5.96337e-09	419.705
9.31323e-10	385.77
0	343.974
0	294.382
9.31323e-10	237.074
1.86265e-09	172.141
2.79397e-09	99.6889
0	19.8323
9.31323e-10	67.3005
0	92.7927
0	71.8659
4.165e-09	42.0163
0	20.1065
0	6.17157
1.86265e-09	0.233777
9.31323e-10	1.12146e-08
9.31323e-10	9.90009e-09
9.31323e-10	6.71586e-09
1.86265e-09	2.79397e-09
9.31323e-10	5.26836e-09
1.86265e-09	6.71586e-09
0	7.50856e-09
0	7.50856e-09
4.65661e-09	2.79397e-09
9.31323e-10	9.31323e-10
9.31323e-10	5.58794e-09
9.31323e-10	6.51926e-09
9.31323e-10	4.65661e-09
9.31323e-10	0
9.31323e-10	7.45058e-09
9.31323e-10	2.79397e-09
2.79397e-09	7.45058e-09
1.86265e-09	1.86265e-09
1.86265e-09	1.86265e-09
0	0
9.31323e-10	9.31323e-10
2.79397e-09	2.79397e-09
9.31323e-10	9.31323e-10
0	9.31323e-10
3.72529e-09	2.79397e-09
1.86265e-09	9.31323e-10
1.86265e-09	0.290784
2.79397e-09	6.45154
9.31323e-10	20.609
1.86265e-09	42.7405
0	72.8106
0	110.771
0	156.561
9.31323e-10	210.108
1.86265e-09	271.325
5.96337e-09	294.084
4.65661e-09	296.677
1.86265e-09	299.966
2.79397e-09	303.952
3.72529e-09	308.632
2.79397e-09	314.007
8.33e-09	320.076
8.33e-09	326.838
2.79397e-09	334.292
8.33e-09	342.436
9.31323e-10	351.269
1.86265e-09	339.215
5.58794e-09	327.875
9.31323e-10	317.251
4.65661e-09	307.347
3.72529e-09	298.163
4.65661e-09	289.703
4.65661e-09	222.752
1.86265e-09	198.205
9.31323e-10	172.409
1.86265e-09	154.571
9.31323e-10	144.722
1.86265e-09	142.876
0	149.037
9.31323e-10	150.432
0.0614044	93.0702
9.31323e-10	68.5239
0	42.7273
9.31323e-10	24.89
0	15.0405
2.79397e-09	13.1947
9.31323e-09	19.3554
0	33.5129
2.79397e-09	55.6444
6.51926e-09	85.7145
2.79397e-09	123.675
1.86265e-09	169.465
0.367962	223.458
7.45058e-09	203.849
9.31323e-10	194.681
9.31323e-10	80.1663
3.72529e-09	55.62
2.79397e-09	29.8234
3.72529e-09	11.9861
3.72529e-09	2.13661
6.51926e-09	9.31323e-10
1.86265e-09	2.79397e-09
2.79397e-09	4.65661e-09
9.31323e-10	5.58794e-09
9.31323e-10	6.71586e-09
1.86265e-09	2.79397e-09
9.31323e-10	9.31323e-10
9.31323e-10	0.614337
6.71586e-09	7.75321
1.86265e-09	22.8867
0	45.9906
9.31323e-10	49.4301
0	27.2157
0	10.3534
1.86265e-09	1.48153
1.86265e-09	1.86265e-09
1.86265e-09	0
9.31323e-10	2.79397e-09
9.31323e-10	9.31323e-10
9.31323e-10	9.31323e-10
9.31323e-10	4.165e-09
1.86265e-09	1.86265e-09
5.26836e-09	3.83994e-09
9.31323e-10	9.31323e-10
0	3.83994e-09
9.31323e-10	4.165e-09
9.31323e-10	4.65661e-09
5.26836e-09	4.65661e-09
9.31323e-10	9.31323e-10
9.31323e-10	4.65661e-09
4.165e-09	0
3.83994e-09	3.83994e-09
0	4.165e-09
3.72529e-09	3.72529e-09
3.83994e-09	0.336905
3.83994e-09	6.66242
3.83994e-09	20.9843
0	43.2796
3.83994e-09	73.5127
3.83994e-09	91.0216
0	88.561
9.31323e-10	55.009
0	29.3758
0	11.7027
0	2.0179
0	7.95722e-09
0	1.12146e-08
0	1.17804e-08
0	2.30396e-08
0	1.12146e-08
0	1.133e-08
0	1.86497e-08
0	1.86497e-08
0	1.49302e-08
0	1.49012e-08
0	3.72529e-09
0	0.081982
0	0.014155
3.72529e-09	0.684765
0	7.99844
0	23.3064
0	38.4322
3.72529e-09	26.7622
3.72529e-09	10.0742
0	1.37704
3.72529e-09	7.45058e-09
0	7.50856e-09
0	3.72529e-09
0	0
0	3.83994e-09
0	3.11987
0	14.1868
3.83994e-09	33.238
0	60.243
0	95.1586
9.31323e-10	137.929
9.31323e-10	188.485
0	246.747
0	312.621
0.632985	368.796
0.406702	356.646
0.301439	345.258
0.2105	334.633
0.133899	324.773
0.0716501	315.68
0.023764	307.355
0.00975059	299.8
0.0288873	293.016
0.033642	287.004
0.0240128	281.766
0	277.301
0	253.578
0	208.975
0	172.212
0	143.348
0	122.428
0	109.487
0	104.545
0	107.61
0	118.677
3.83994e-09	137.728
0	164.733
0	199.649
0	242.419
0	259.475
0	223.123
0	186.36
3.72529e-09	157.496
0	136.576
3.72529e-09	129.353
0	104.485
0	67.7222
0	38.8578
0	17.9383
0	4.99717
0	0.05504
0	0
9.31323e-10	3.83994e-09
0	0
0	0
0	3.83994e-09
9.31323e-10	9.31323e-10
4.65661e-09	3.83994e-09
0	3.72529e-09
0	0
9.31323e-10	4.165e-09
0	3.83994e-09
0	3.83994e-09
0	3.72529e-09
4.65661e-09	0.0199066
0	1.98715
9.31323e-10	2.47023
4.65661e-09	9.31085
9.31323e-10	24.1468
9.31323e-10	46.9542
9.31323e-10	77.6966
9.31323e-10	116.325
0	162.777
9.31323e-10	216.979
1.86265e-09	278.843
9.31323e-10	348.271
0	352.887
0	224.496
0	175.794
9.31323e-10	127.077
0	86.1641
9.31323e-10	53.1202
0	27.9983
0	10.8386
9.31323e-10	1.66862
9.31323e-10	0.0605185
1.86265e-09	0.0538763
1.86265e-09	0.558764
0.000611446	7.62104
9.31323e-10	1.57119
9.31323e-10	4.65661e-09
0	2.79397e-09
9.31323e-10	6.71586e-09
9.31323e-10	9.17246e-09
9.31323e-10	1.86265e-09
1.86265e-09	6.71586e-09
0	9.31323e-10
5.96337e-09	5.96337e-09
1.86265e-09	9.31323e-10
3.72529e-09	0
1.86265e-09	3.72529e-09
1.86265e-09	1.86265e-09
1.86265e-09	1.86265e-09
9.31323e-10	2.79397e-09
9.31323e-10	0
5.26836e-09	9.31323e-10
4.65661e-09	409.026
1.86265e-09	433.654
9.31323e-10	559.522
0	683.599
9.31323e-10	804.899
1.86265e-09	924.443
9.31323e-10	952.982
9.31323e-10	884.037
0	807.631
0	723.889
9.31323e-10	668.322
8.78608e-09	669.404
9.31323e-10	669.842
0	669.636
9.31323e-10	668.786
0	667.292
5.26836e-09	665.155
0	662.374
0	658.95
0	691.977
0	847.74
0	892.861
0	977.699
0	1055.22
0	1125.3
0	1187.82
0	1242.69
0	1187.26
0	1122.95
3.83994e-09	1056.38
9.31323e-10	987.666
3.83994e-09	917.231
0	846.16
0	770.833
4.165e-09	688.692
0	599.316
0	522.205
9.31323e-10	322.746
9.31323e-10	303.392
1.86265e-09	199.989
0	89.8156
4.65661e-09	26.9522
0	150.127
9.31323e-10	279.513
0.263008	407.914
4.65661e-09	453.295
9.31323e-10	444.985
0	329.135
3.83994e-09	219.905
0	117.469
4.165e-09	21.9927
4.165e-09	66.3723
0	147.484
0	221.213
0	287.44
0	346.061
0	396.98
4.165e-09	409.984
3.83994e-09	504.69
0	613.921
0	716.356
0	811.833
0	900.198
0	981.31
0	1055.04
0	1121.27
3.83994e-09	1149.1
3.83994e-09	1153.84
0	1234.95
3.83994e-09	1308.68
0	1374.91
0	1433.53
0	1484.45
0	1527.58
0	1562.87
0	1590.24
0	1609.67
0	1621.11
0	1624.55
0	1619.98
0	1619.29
0	1587.58
0	1575.7
0	1555.16
0	1526.66
0	1490.27
0	1446.03
0	1395.4
0	1340.55
0	1285.1
0	1227.71
0	1168
0	1106.07
9.31323e-10	1070.48
0	954.113
9.31323e-10	933.168
0	881.044
9.31323e-10	827.241
9.31323e-10	772.038
9.31323e-10	716.523
9.31323e-10	659.623
1.86265e-09	601.311
1.86265e-09	540.933
0	477.737
9.31323e-10	407.253
0	329.332
0	244.1
0	151.694
9.31323e-10	52.2613
5.26836e-09	15.8752
1.05748	3.87918
0.541475	2.21765
5.26836e-09	2.59206
5.26836e-09	2.72501
9.31323e-09	7.80372
9.31323e-10	4.317
9.31323e-10	3.72614
0	3.76387
9.31323e-10	4.20388
4.165e-09	20.1644
9.31323e-10	44.092
4.165e-09	75.9484
1.86265e-09	115.683
1.86265e-09	135.34
5.26836e-09	147.815
0	125.861
0	55.3058
0	7.70187
9.31323e-10	63.0609
0	110.683
9.31323e-10	150.491
4.65661e-09	182.422
0	206.424
0	222.46
4.165e-09	230.503
4.65661e-09	231.505
4.65661e-09	232.621
0	231.657
9.31323e-10	226.11
0	219.189
0	211.917
9.31323e-10	204.288
9.31323e-10	196.276
0	189.447
3.72529e-09	216.065
9.31323e-10	234.901
0	245.752
0	248.601
1.86265e-09	247.348
0	255.524
9.31323e-10	274.36
9.31323e-10	285.211
1.86265e-09	288.06
9.31323e-10	282.902
1.86265e-09	273.772
0	296.303
4.165e-09	323.094
4.65661e-09	341.93
0	352.781
9.31323e-10	355.63
9.31323e-10	351.192
9.31323e-10	343.712
1.86265e-09	335.762
5.26836e-09	327.676
0	319.109
0	310.017
1.86265e-09	300.416
9.31323e-10	290.322
9.31323e-10	279.749
0	268.716
2.79397e-09	256.421
9.31323e-10	247.48
2.79397e-09	251.038
1.86265e-09	253.821
1.86265e-09	255.827
9.31323e-10	257.058
0	257.512
2.79397e-09	257.189
1.86265e-09	256.09
1.86265e-09	254.215
0	251.563
0	248.136
1.86265e-09	243.934
1.86265e-09	238.957
9.31323e-10	247.548
1.86265e-09	264.538
1.86265e-09	273.538
5.58794e-09	274.533
0	267.522
2.79397e-09	255.868
1.86265e-09	239.658
2.79397e-09	215.483
2.79397e-09	183.38
9.31323e-10	143.401
2.79397e-09	95.6097
1.86265e-09	40.0831
9.31323e-10	4.07833
1.86265e-09	2.14037
9.31323e-10	0.879663
1.86265e-09	0.296396
9.31323e-10	0.148613
1.86265e-09	0.0597609
1.86265e-09	0.947628
0	1.158
2.79397e-09	0.690846
9.31323e-10	0.755046
1.86265e-09	1.20975
9.31323e-10	0.986931
0	0.117908
0	42.3046
0	241.902
0	441.9
0	543.879
0	518.093
0	484.389
0	442.821
0	393.456
0	336.372
0	274.753
9.31323e-10	341.096
9.31323e-10	402.324
0	455.881
9.31323e-10	501.682
0	539.653
3.83994e-09	569.734
0	594.101
0	617.778
0	640.449
0	662.057
0	682.565
0	701.943
0	720.157
0	737.18
0	753.248
0	768.983
0	783.542
0	796.835
0	808.838
0	819.533
0	828.903
0	837.089
0	844.939
0	851.615
0	856.928
0	860.869
0	863.431
0	864.61
0	864.696
0	864.405
3.83994e-09	862.815
9.31323e-10	859.844
0	855.496
0	849.777
0	842.698
4.65661e-09	841.053
3.83994e-09	846.316
3.83994e-09	887.973
3.72529e-09	928.092
4.165e-09	967.788
0	1006.15
4.165e-09	1041.78
1.86265e-09	1073.65
4.65661e-09	1097.59
9.31323e-10	1113.56
6.71586e-09	1121.54
9.31323e-10	1121.52
0	1113.48
5.26836e-09	1103.85
0.966184	1096.22
5.26836e-09	1087.55
4.165e-09	1092.97
9.31323e-10	1100.95
4.65661e-09	1100.92
5.96337e-09	1092.89
6.71586e-09	1076.87
9.31323e-10	1052.88
0	1023.14
9.31323e-10	991.261
1.86265e-09	958.791
5.58794e-09	924.676
3.72529e-09	888.952
1.86265e-09	851.677
0	812.91
1.86265e-09	773.154
0	732.942
5.58794e-09	691.38
1.86265e-09	648.519
2.79397e-09	604.428
9.31323e-10	559.177
6.51926e-09	512.84
2.79397e-09	465.502
2.79397e-09	436.894
1.86265e-09	299.318
0	292.302
2.79397e-09	274.426
3.72529e-09	255.118
1.86265e-09	231.451
1.86265e-09	166.969
1.86265e-09	152.657
9.31323e-10	153.435
0	146.822
0	132.214
1.86265e-09	109.633
9.31323e-10	98.4523
9.31323e-10	98.1738
0	103.345
0	85.778
9.31323e-10	50.2571
9.31323e-10	39.7727
9.31323e-10	28.5457
4.65661e-09	16.5782
5.96337e-09	3.87247
1.86265e-09	9.56891
8.78608e-09	23.7434
9.31323e-10	58.154
0	62.9812
0	67.0172
8.78608e-09	70.2616
4.65661e-09	72.7136
4.165e-09	71.6451
4.65661e-09	67.364
9.31323e-10	62.2921
4.165e-09	56.4302
9.31323e-10	49.7794
8.78608e-09	67.2739
8.78608e-09	69.5316
0	56.8736
9.31323e-10	43.6777
8.78608e-09	29.9455
4.165e-09	15.6787
8.33e-09	0.879049
7.95722e-09	1.45079
0	1.26644
7.67988e-09	0.410358
0	1.11732
7.95722e-09	3.31639
4.165e-09	6.18653
9.31323e-10	9.72734
4.165e-09	13.9383
0	18.8188
3.72529e-09	24.3682
0	19.8684
0	1.133e-08
0	18.835
0	37.0111
0	54.5258
3.72529e-09	68.4639
0	73.136
0	72.5991
0	70.7569
0	68.2201
0	64.9892
0	61.0645
3.72529e-09	56.4466
0	28.0079
3.72529e-09	2.84796
0	33.2008
0	63.0455
9.31323e-10	92.3772
0	121.191
3.72529e-09	149.482
0	177.245
9.31323e-10	204.476
0	231.17
4.165e-09	772.473
0	778.862
9.31323e-10	847.41
9.31323e-10	908.382
9.31323e-10	961.68
0	1007.22
0	1044.93
0	1074.74
3.83994e-09	1096.62
0	1110.52
0	1116.42
0	1114.32
0	1104.21
0	1086.12
0	1060.07
0	1026.1
0	984.271
0	934.645
0	877.305
0	812.34
0	739.856
0	659.968
0	572.804
0	478.504
0	381.179
0	388.6
0	395.46
0	401.757
0	407.491
0	412.659
0	417.261
9.31323e-10	455.19
9.31323e-10	487.477
0	494.687
1.86265e-09	493.892
9.31323e-10	485.091
0	469.792
9.31323e-10	451.735
9.31323e-10	426.181
0	392.708
0	351.368
0	349.476
9.31323e-10	334.845
1.86265e-09	309.457
7.50856e-09	323.961
9.31323e-10	356.38
9.31323e-10	386.692
9.31323e-10	410.709
0	433.565
1.86265e-09	455.542
4.165e-09	476.751
9.31323e-10	497.157
9.31323e-10	516.73
0	534.599
3.83994e-09	548.837
0	555.078
0	553.312
0	543.542
9.31323e-10	528.88
3.83994e-09	510.04
0	483.263
0	448.575
0	406.03
0	355.697
0	297.656
1.12146e-08	282.072
3.72529e-09	238.848
0	188.776
0	115.61
0	35.0526
1.50171e-08	52.7686
1.12146e-08	61.8111
9.31323e-10	19.3095
9.31323e-10	116.306
4.65661e-09	206.223
9.31323e-10	288.916
0	364.253
9.31323e-10	432.114
0	492.389
0	544.983
9.31323e-10	589.81
4.165e-09	626.8
8.33e-09	653.75
9.31323e-10	673.882
0	693.46
0	712.323
4.165e-09	731.709
9.31323e-10	751.3
9.31323e-10	770.177
4.65661e-09	788.335
8.78608e-09	807.267
8.33e-09	826.327
4.65661e-09	904.595
9.31323e-10	921.552
9.31323e-10	988.244
0	1052.9
0	1115.92
0	1176.34
3.72529e-09	1229.46
3.83994e-09	1274.83
0	1312.36
3.83994e-09	1342
0	1363.7
3.83994e-09	1375.73
0	1406.01
3.72529e-09	1407.7
0	1413.42
0	1411.14
0	1400.86
0	1382.58
0	1356.36
0	1322.21
0	1280.21
0	1230.41
3.83994e-09	1172.9
0	1107.76
0	1035.11
0	955.06
0	867.735
4.165e-09	850.49
0	828.893
0	756.243
0	676.191
0	588.866
0	494.409
3.83994e-09	488.211
1.21072e-08	309.247
1.21072e-08	279.127
3.83994e-09	248.348
3.83994e-09	216.915
8.33e-09	184.833
8.78608e-09	152.106
3.83994e-09	118.74
3.83994e-09	84.7409
3.83994e-09	50.113
9.31323e-10	14.862
4.165e-09	21.0065
0	57.4867
4.165e-09	94.573
0	70.9697
0	41.3307
0	19.6326
0	5.91008
0	0.185149
0	0.266915
0	25.0324
0	69.1158
0	112.825
0	152.302
0	183.9
0	207.567
0	223.266
0	230.972
0	230.672
0	222.367
0	206.07
0	181.807
0	149.618
0	109.552
0	62.6575
0	14.5316
0	1.11759e-08
0	0
0	7.50856e-09
0	3.72529e-09
0	0
0	0
0	7.50856e-09
0	3.83994e-09
3.83994e-09	3.72529e-09
0	0.217933
0	6.08904
4.165e-09	11.4395
0	2.35352
0	0
0	0
0	7.50856e-09
0	3.83994e-09
3.83994e-09	2.50512
0	12.8384
4.165e-09	31.1582
0	57.4351
0	91.6271
9.31323e-10	133.679
0	183.525
0	187.166
0	106.724
0	2.373
0	95.0639
0	185.431
0	216.086
0	221.655
0	326.006
0	423.443
0	513.81
0	596.962
0	672.766
0	741.101
0	801.856
0	854.936
0	900.255
3.83994e-09	937.739
0	967.33
0	988.98
0	1002.65
3.83994e-09	1008.33
0	1006
9.31323e-10	997.992
9.31323e-10	982.367
9.31323e-10	978.356
9.31323e-10	973.658
0	968.274
0	962.205
5.26836e-09	955.451
4.65661e-09	948.014
9.31323e-10	940.007
8.78608e-09	931.617
9.31323e-10	927.764
8.78608e-09	922.008
8.33e-09	917.657
9.31323e-10	917.683
0	916.915
0	909.716
0	894.523
9.31323e-10	871.359
0	840.263
1.86265e-09	801.283
1.86265e-09	754.482
1.86265e-09	699.936
0	637.731
9.31323e-10	567.966
9.31323e-10	490.755
1.86265e-09	406.22
1.86265e-09	314.497
0	215.733
9.31323e-10	110.086
2.79397e-09	2.27585
9.31323e-10	31.1205
0	25.1372
9.31323e-10	18.358
4.165e-09	3.47808
0	1.4453
0	3.72529e-09
9.31323e-10	9.31323e-10
9.31323e-10	9.31323e-10
0	0
9.31323e-10	9.31323e-10
9.31323e-10	4.65661e-09
0	1.86265e-09
1.86265e-09	1.86265e-09
0	0
0	1.86265e-09
0	1.86265e-09
1.86265e-09	1.86265e-09
1.86265e-09	0
9.31323e-10	9.31323e-10
1.86265e-09	0
9.31323e-10	0
2.79397e-09	0.000819625
9.31323e-10	4.11889
2.79397e-09	16.2374
9.31323e-10	36.337
9.31323e-10	64.3854
1.86265e-09	100.338
9.31323e-10	144.136
4.65661e-09	164.617
9.17246e-09	195.37
9.31323e-10	154.87
0	103.516
2.79397e-09	59.9411
1.26674e-08	24.2142
1.86265e-09	3.60734
1.86265e-09	10.2468
[truncated: 95 more rows]
