# Supplementary material for: A coastline generalization method that considers buffer consistency
Source: PLoS One. 2018 Nov 1;13(11):e0206565. doi: 10.1371/journal.pone.0206565 (PMC6211722; doi:10.1371/journal.pone.0206565)
Supplement: S1 File — (ZIP) [file pone.0206565.s001.zip › Experimental data and result/the results of SPTBB method/The generalized coastline at the tolerance of 5000 m/Feature Points.shp.xml]

<?xml version="1.0"?>
<!--<!DOCTYPE metadata SYSTEM "http://www.esri.com/metadata/esriprof80.dtd">-->
<metadata xml:lang="zh"><Esri><CreaDate>20180409</CreaDate><CreaTime>16334200</CreaTime><SyncOnce>FALSE</SyncOnce><SyncDate>20180408</SyncDate><SyncTime>12254900</SyncTime><ModDate>20180408</ModDate><ModTime>12254900</ModTime><DataProperties><lineage><Process ToolSource="D:\ArcGIS\ArcToolbox\Toolboxes\Analysis Tools.tbx\SpatialJoin" Date="20110726" Time="171728">SpatialJoin COCLINE ShoreLine_Poly_Dissolve2line E:\全球海岸线-面数据\全球海岸线-面数据\COC\COCLINE_SpatialJoin.shp JOIN_ONE_TO_ONE KEEP_ALL "ACCDESC 'ACCDESC' true true false 255 Text 0 0 ,First,#,E:\全球海岸线-面数据\全球海岸线-面数据\COC\COCLINE.shp,ACCDESC,-1,-1;LOCAL_NAME 'LOCAL_NAME' true true false 7 Text 0 0 ,First,#,E:\全球海岸线-面数据\全球海岸线-面数据\COC\COCLINE.shp,LOCAL_NAME,-1,-1;NAME 'NAME' true true false 7 Text 0 0 ,First,#,E:\全球海岸线-面数据\全球海岸线-面数据\COC\COCLINE.shp,NAME,-1,-1;NM3 'NM3' true true false 2 Text 0 0 ,First,#,E:\全球海岸线-面数据\全球海岸线-面数据\COC\COCLINE.shp,NM3,-1,-1;NAME0 'NAME0' true true false 3 Text 0 0 ,First,#,E:\全球海岸线-面数据\全球海岸线-面数据\COC\COCLINE.shp,NAME0,-1,-1;NM4 'NM4' true true false 2 Text 0 0 ,First,#,E:\全球海岸线-面数据\全球海岸线-面数据\COC\COCLINE.shp,NM4,-1,-1;BST 'BST' true true false 6 Long 0 6 ,First,#,E:\全球海岸线-面数据\全球海岸线-面数据\COC\COCLINE.shp,BST,-1,-1;NM4DESC 'NM4DESC' true true false 255 Text 0 0 ,First,#,E:\全球海岸线-面数据\全球海岸线-面数据\COC\COCLINE.shp,NM4DESC,-1,-1;TILE_ID 'TILE_ID' true true false 6 Long 0 6 ,First,#,E:\全球海岸线-面数据\全球海岸线-面数据\COC\COCLINE.shp,TILE_ID,-1,-1;FACC 'FACC' true true false 5 Text 0 0 ,First,#,E:\全球海岸线-面数据\全球海岸线-面数据\COC\COCLINE.shp,FACC,-1,-1;BSTDESC 'BSTDESC' true true false 255 Text 0 0 ,First,#,E:\全球海岸线-面数据\全球海岸线-面数据\COC\COCLINE.shp,BSTDESC,-1,-1;NM3DESC 'NM3DESC' true true false 255 Text 0 0 ,First,#,E:\全球海岸线-面数据\全球海岸线-面数据\COC\COCLINE.shp,NM3DESC,-1,-1;USE 'USE' true true false 6 Long 0 6 ,First,#,E:\全球海岸线-面数据\全球海岸线-面数据\COC\COCLINE.shp,USE,-1,-1;ACC 'ACC' true true false 6 Long 0 6 ,First,#,E:\全球海岸线-面数据\全球海岸线-面数据\COC\COCLINE.shp,ACC,-1,-1;ID 'ID' true true false 11 Double 0 11 ,First,#,E:\全球海岸线-面数据\全球海岸线-面数据\COC\COCLINE.shp,ID,-1,-1;FACCDESC 'FACCDESC' true true false 255 Text 0 0 ,First,#,E:\全球海岸线-面数据\全球海岸线-面数据\COC\COCLINE.shp,FACCDESC,-1,-1;USEDESC 'USEDESC' true true false 255 Text 0 0 ,First,#,E:\全球海岸线-面数据\全球海岸线-面数据\COC\COCLINE.shp,USEDESC,-1,-1;EDG_ID 'EDG_ID' true true false 11 Double 0 11 ,First,#,E:\全球海岸线-面数据\全球海岸线-面数据\COC\COCLINE.shp,EDG_ID,-1,-1;FID_ShoreL 'FID_ShoreL' true true false 9 Long 0 9 ,First,#,E:\全球海岸线-面数据\全球海岸线-面数据\ShoreLine_Poly_Dissolve2line.shp,FID_ShoreL,-1,-1;NAMDESC 'NAMDESC' true true false 254 Text 0 0 ,First,#,E:\全球海岸线-面数据\全球海岸线-面数据\ShoreLine_Poly_Dissolve2line.shp,NAMDESC,-1,-1;CHI_NAME 'CHI_NAME' true true false 254 Text 0 0 ,First,#,E:\全球海岸线-面数据\全球海岸线-面数据\ShoreLine_Poly_Dissolve2line.shp,CHI_NAME,-1,-1" INTERSECTS "0 DecimalDegrees" #</Process><Process ToolSource="D:\Program Files\ArcGIS\ArcToolbox\Toolboxes\Analysis Tools.tbx\Erase" Date="20110910" Time="105227">Erase Shoreline_Line_Atr Shoreline_LinePoly_中国海域_校正前 F:\海岸线纠正\全球海域（除中国）\Line.shp #</Process></lineage><itemProps><itemLocation><linkage Sync="TRUE">file://\\DESKTOP-UM7796G\E$\科研\文章\plos one\文章第二次大修\experimental result\wgsmector\FeaturePointsProjectCopy</linkage><protocol Sync="TRUE">Local Area Network</protocol></itemLocation><itemName Sync="TRUE">FeaturePointsProject</itemName><imsContentType Sync="TRUE">002</imsContentType><itemSize Sync="TRUE">0.000</itemSize></itemProps><copyHistory><copy source="E:\科研\文章\plos one\文章第二次大修\experimental result\wgsmector\FeaturePointsProject" dest="\\DESKTOP-UM7796G\E$\科研\文章\plos one\文章第二次大修\experimental result\wgsmector\FeaturePointsProjectCopy" date="20180409" time="16015100"></copy></copyHistory><coordRef><type Sync="TRUE">Projected</type><geogcsn Sync="TRUE">GCS_WGS_1984</geogcsn><csUnits Sync="TRUE">Linear Unit: Meter (1.000000)</csUnits><projcsn Sync="TRUE">WGS_1984_World_Mercator</projcsn><peXml Sync="TRUE">&lt;ProjectedCoordinateSystem xsi:type='typens:ProjectedCoordinateSystem' xmlns:xsi='http://www.w3.org/2001/XMLSchema-instance' xmlns:xs='http://www.w3.org/2001/XMLSchema' xmlns:typens='http://www.esri.com/schemas/ArcGIS/10.1'&gt;&lt;WKT&gt;PROJCS[&amp;quot;WGS_1984_World_Mercator&amp;quot;,GEOGCS[&amp;quot;GCS_WGS_1984&amp;quot;,DATUM[&amp;quot;D_WGS_1984&amp;quot;,SPHEROID[&amp;quot;WGS_1984&amp;quot;,6378137.0,298.257223563]],PRIMEM[&amp;quot;Greenwich&amp;quot;,0.0],UNIT[&amp;quot;Degree&amp;quot;,0.0174532925199433]],PROJECTION[&amp;quot;Mercator&amp;quot;],PARAMETER[&amp;quot;False_Easting&amp;quot;,0.0],PARAMETER[&amp;quot;False_Northing&amp;quot;,0.0],PARAMETER[&amp;quot;Central_Meridian&amp;quot;,0.0],PARAMETER[&amp;quot;Standard_Parallel_1&amp;quot;,0.0],UNIT[&amp;quot;Meter&amp;quot;,1.0],AUTHORITY[&amp;quot;EPSG&amp;quot;,3395]]&lt;/WKT&gt;&lt;XOrigin&gt;-20037700&lt;/XOrigin&gt;&lt;YOrigin&gt;-30198300&lt;/YOrigin&gt;&lt;XYScale&gt;149134210.44795552&lt;/XYScale&gt;&lt;ZOrigin&gt;-100000&lt;/ZOrigin&gt;&lt;ZScale&gt;10000&lt;/ZScale&gt;&lt;MOrigin&gt;-100000&lt;/MOrigin&gt;&lt;MScale&gt;10000&lt;/MScale&gt;&lt;XYTolerance&gt;0.001&lt;/XYTolerance&gt;&lt;ZTolerance&gt;0.001&lt;/ZTolerance&gt;&lt;MTolerance&gt;0.001&lt;/MTolerance&gt;&lt;HighPrecision&gt;true&lt;/HighPrecision&gt;&lt;WKID&gt;3395&lt;/WKID&gt;&lt;LatestWKID&gt;3395&lt;/LatestWKID&gt;&lt;/ProjectedCoordinateSystem&gt;</peXml></coordRef></DataProperties><ArcGISFormat>1.0</ArcGISFormat></Esri><idinfo><native Sync="TRUE">Microsoft Windows XP Version 5.1 (Build 2600) Service Pack 3; ESRI ArcCatalog 9.3.0.1770</native><descript><langdata Sync="TRUE">zh</langdata><abstract>REQUIRED: A brief narrative summary of the data set.</abstract><purpose>REQUIRED: A summary of the intentions with which the data set was developed.</purpose></descript><citation><citeinfo><origin>REQUIRED: The name of an organization or individual that developed the data set.</origin><pubdate>REQUIRED: The date when the data set is published or otherwise made available for release.</pubdate><title Sync="TRUE">Shoreline_line_校正</title><ftname Sync="TRUE">Shoreline_line_校正</ftname><geoform Sync="TRUE">vector digital data</geoform><onlink Sync="TRUE"></onlink></citeinfo></citation><timeperd><current>REQUIRED: The basis on which the time period of content information is determined.</current><timeinfo><sngdate><caldate>REQUIRED: The year (and optionally month, or month and day) for which the data set corresponds to the ground.</caldate></sngdate></timeinfo></timeperd><status><progress>REQUIRED: The state of the data set.</progress><update>REQUIRED: The frequency with which changes and additions are made to the data set after the initial data set is completed.</update></status><spdom><bounding><westbc Sync="TRUE">-180.000000</westbc><eastbc Sync="TRUE">180.000000</eastbc><northbc Sync="TRUE">83.633392</northbc><southbc Sync="TRUE">-78.570358</southbc></bounding><lboundng><leftbc Sync="TRUE">-180.000000</leftbc><rightbc Sync="TRUE">180.000000</rightbc><bottombc Sync="TRUE">-78.570358</bottombc><topbc Sync="TRUE">83.633392</topbc></lboundng></spdom><keywords><theme><themekt>REQUIRED: Reference to a formally registered thesaurus or a similar authoritative source of theme keywords.</themekt><themekey>REQUIRED: Common-use word or phrase used to describe the subject of the data set.</themekey></theme></keywords><accconst>REQUIRED: Restrictions and legal prerequisites for accessing the data set.</accconst><useconst>REQUIRED: Restrictions and legal prerequisites for using the data set after access is granted.</useconst><natvform Sync="TRUE">Shapefile</natvform></idinfo><dataIdInfo><envirDesc Sync="TRUE"> Version 6.2 (Build 9200) ; Esri ArcGIS 10.2.0.3348</envirDesc><dataLang><languageCode Sync="TRUE" value="zho"></languageCode><countryCode value="CHN" Sync="TRUE"></countryCode></dataLang><idCitation><resTitle Sync="TRUE">FeaturePointsProject</resTitle><presForm><PresFormCd Sync="TRUE" value="005"></PresFormCd></presForm></idCitation><spatRpType><SpatRepTypCd Sync="TRUE" value="001"></SpatRepTypCd></spatRpType><dataExt><geoEle><GeoBndBox esriExtentType="native"><westBL Sync="TRUE">-180</westBL><eastBL Sync="TRUE">180</eastBL><northBL Sync="TRUE">83.633392</northBL><southBL Sync="TRUE">-78.570358</southBL><exTypeCode Sync="TRUE">1</exTypeCode></GeoBndBox></geoEle></dataExt><geoBox esriExtentType="decdegrees"><westBL Sync="TRUE">-180</westBL><eastBL Sync="TRUE">180</eastBL><northBL Sync="TRUE">83.633392</northBL><southBL Sync="TRUE">-78.570358</southBL><exTypeCode Sync="TRUE">1</exTypeCode></geoBox></dataIdInfo><metainfo><langmeta Sync="TRUE">zh</langmeta><metstdn Sync="TRUE">FGDC Content Standards for Digital Geospatial Metadata</metstdn><metstdv Sync="TRUE">FGDC-STD-001-1998</metstdv><mettc Sync="TRUE">local time</mettc><metc><cntinfo><cntorgp><cntper>REQUIRED: The person responsible for the metadata information.</cntper><cntorg>REQUIRED: The organization responsible for the metadata information.</cntorg></cntorgp><cntaddr><addrtype>REQUIRED: The mailing and/or physical address for the organization or individual.</addrtype><city>REQUIRED: The city of the address.</city><state>REQUIRED: The state or province of the address.</state><postal>REQUIRED: The ZIP or other postal code of the address.</postal></cntaddr><cntvoice>REQUIRED: The telephone number by which individuals can speak to the organization or individual.</cntvoice></cntinfo></metc><metd Sync="TRUE">20111207</metd></metainfo><mdLang><languageCode Sync="TRUE" value="zho"></languageCode><countryCode value="CHN" Sync="TRUE"></countryCode></mdLang><mdStanName Sync="TRUE">ISO 19115 Geographic Information - Metadata</mdStanName><mdStanVer Sync="TRUE">DIS_ESRI1.0</mdStanVer><mdChar><CharSetCd Sync="TRUE" value="004"></CharSetCd></mdChar><mdHrLv><ScopeCd Sync="TRUE" value="005"></ScopeCd></mdHrLv><mdHrLvName Sync="TRUE">dataset</mdHrLvName><distinfo><resdesc Sync="TRUE">Downloadable Data</resdesc><stdorder><digform><digtinfo><transize Sync="TRUE">94.064</transize><dssize Sync="TRUE">94.064</dssize></digtinfo></digform></stdorder></distinfo><distInfo><distributor><distorTran><onLineSrc><orDesc Sync="TRUE">002</orDesc><linkage Sync="TRUE">file://</linkage><protocol Sync="TRUE">Local Area Network</protocol></onLineSrc><transSize Sync="TRUE">94.064</transSize></distorTran><distorFormat><formatName Sync="TRUE">Shapefile</formatName></distorFormat></distributor><distFormat><formatName Sync="TRUE">Shapefile</formatName></distFormat><distTranOps><transSize Sync="TRUE">0.000</transSize></distTranOps></distInfo><spdoinfo><direct Sync="TRUE">Vector</direct><ptvctinf><esriterm Name="FeaturePointsProject"><efeatyp Sync="TRUE">Simple</efeatyp><efeageom code="1" Sync="TRUE"></efeageom><esritopo Sync="TRUE">FALSE</esritopo><efeacnt Sync="TRUE">0</efeacnt><spindex Sync="TRUE">FALSE</spindex><linrefer Sync="TRUE">FALSE</linrefer></esriterm></ptvctinf></spdoinfo><spref><horizsys><cordsysn><geogcsn Sync="TRUE">GCS_WGS_1984</geogcsn></cordsysn><geodetic><horizdn Sync="TRUE">D_WGS_1984</horizdn><ellips Sync="TRUE">WGS_1984</ellips><semiaxis Sync="TRUE">6378137.000000</semiaxis><denflat Sync="TRUE">298.257224</denflat></geodetic></horizsys></spref><refSysInfo><RefSystem><refSysID><identCode Sync="TRUE" code="3395">GCS_WGS_1984</identCode><idCodeSpace Sync="TRUE">EPSG</idCodeSpace><idVersion Sync="TRUE">8.1.1</idVersion></refSysID></RefSystem></refSysInfo><spatRepInfo><VectSpatRep><geometObjs Name="FeaturePointsProject"><geoObjTyp><GeoObjTypCd value="004" Sync="TRUE"></GeoObjTypCd></geoObjTyp><geoObjCnt Sync="TRUE">0</geoObjCnt></geometObjs><topLvl><TopoLevCd value="001" Sync="TRUE"></TopoLevCd></topLvl></VectSpatRep></spatRepInfo><eainfo><detailed Name="FeaturePointsProject"><enttyp><enttypl Sync="TRUE">FeaturePointsProject</enttypl><enttypt Sync="TRUE">Feature Class</enttypt><enttypc Sync="TRUE">0</enttypc></enttyp><attr><attrlabl Sync="TRUE">FID</attrlabl><attalias Sync="TRUE">FID</attalias><attrtype Sync="TRUE">OID</attrtype><attwidth Sync="TRUE">4</attwidth><atprecis Sync="TRUE">0</atprecis><attscale Sync="TRUE">0</attscale><attrdef Sync="TRUE">Internal feature number.</attrdef><attrdefs Sync="TRUE">ESRI</attrdefs><attrdomv><udom Sync="TRUE">Sequential unique whole numbers that are automatically generated.</udom></attrdomv></attr><attr><attrlabl Sync="TRUE">Shape</attrlabl><attalias Sync="TRUE">Shape</attalias><attrtype Sync="TRUE">Geometry</attrtype><attwidth Sync="TRUE">0</attwidth><atprecis Sync="TRUE">0</atprecis><attscale Sync="TRUE">0</attscale><attrdef Sync="TRUE">Feature geometry.</attrdef><attrdefs Sync="TRUE">ESRI</attrdefs><attrdomv><udom Sync="TRUE">Coordinates defining the features.</udom></attrdomv></attr><attr><attrlabl Sync="TRUE">ID</attrlabl><attalias Sync="TRUE">ID</attalias><attrtype Sync="TRUE">Double</attrtype><attwidth Sync="TRUE">11</attwidth><atprecis Sync="TRUE">11</atprecis><attscale Sync="TRUE">0</attscale></attr><attr><attrlabl Sync="TRUE">EDG_ID</attrlabl><attalias Sync="TRUE">EDG_ID</attalias><attrtype Sync="TRUE">Double</attrtype><attwidth Sync="TRUE">11</attwidth><atprecis Sync="TRUE">11</atprecis><attscale Sync="TRUE">0</attscale></attr><attr><attrlabl Sync="TRUE">FID_ShoreL</attrlabl><attalias Sync="TRUE">FID_ShoreL</attalias><attrtype Sync="TRUE">Integer</attrtype><attwidth Sync="TRUE">9</attwidth><atprecis Sync="TRUE">9</atprecis><attscale Sync="TRUE">0</attscale></attr><attr><attrlabl Sync="TRUE">CHI_TYPE</attrlabl><attalias Sync="TRUE">CHI_TYPE</attalias><attrtype Sync="TRUE">String</attrtype><attwidth Sync="TRUE">254</attwidth><atprecis Sync="TRUE">0</atprecis><attscale Sync="TRUE">0</attscale></attr><attr><attrlabl Sync="TRUE">ENG_TYPE</attrlabl><attalias Sync="TRUE">ENG_TYPE</attalias><attrtype Sync="TRUE">String</attrtype><attwidth Sync="TRUE">254</attwidth><atprecis Sync="TRUE">0</atprecis><attscale Sync="TRUE">0</attscale></attr><attr><attrlabl Sync="TRUE">E_COUNTRY1</attrlabl><attalias Sync="TRUE">E_COUNTRY1</attalias><attrtype Sync="TRUE">String</attrtype><attwidth Sync="TRUE">254</attwidth><atprecis Sync="TRUE">0</atprecis><attscale Sync="TRUE">0</attscale></attr><attr><attrlabl Sync="TRUE">E_COUNTRY2</attrlabl><attalias Sync="TRUE">E_COUNTRY2</attalias><attrtype Sync="TRUE">String</attrtype><attwidth Sync="TRUE">254</attwidth><atprecis Sync="TRUE">0</atprecis><attscale Sync="TRUE">0</attscale></attr><attr><attrlabl Sync="TRUE">C_COUNTRY1</attrlabl><attalias Sync="TRUE">C_COUNTRY1</attalias><attrtype Sync="TRUE">String</attrtype><attwidth Sync="TRUE">254</attwidth><atprecis Sync="TRUE">0</atprecis><attscale Sync="TRUE">0</attscale></attr><attr><attrlabl Sync="TRUE">C_COUNTRY2</attrlabl><attalias Sync="TRUE">C_COUNTRY2</attalias><attrtype Sync="TRUE">String</attrtype><attwidth Sync="TRUE">254</attwidth><atprecis Sync="TRUE">0</atprecis><attscale Sync="TRUE">0</attscale></attr><attr><attrlabl Sync="TRUE">ORIG_FID</attrlabl><attalias Sync="TRUE">ORIG_FID</attalias><attrtype Sync="TRUE">Integer</attrtype><attwidth Sync="TRUE">9</attwidth><atprecis Sync="TRUE">9</atprecis><attscale Sync="TRUE">0</attscale></attr></detailed></eainfo><mdDateSt Sync="TRUE">20180408</mdDateSt><dataqual><lineage><procstep><procdesc Sync="TRUE">Dataset copied.</procdesc><srcused Sync="TRUE"></srcused><procdate Sync="TRUE">20110726</procdate><proctime Sync="TRUE">18104500</proctime></procstep><procstep><procdesc Sync="TRUE">Dataset copied.</procdesc><srcused Sync="TRUE">E:\全球海岸线-面数据\全球海岸线-面数据\Shoreline_Line_Atr</srcused><procdate Sync="TRUE">20110728</procdate><proctime Sync="TRUE">11240600</proctime></procstep><procstep><procdesc Sync="TRUE">Dataset copied.</procdesc><srcused Sync="TRUE"></srcused><procdate Sync="TRUE">20110910</procdate><proctime Sync="TRUE">10544000</proctime></procstep><procstep><procdesc Sync="TRUE">Dataset copied.</procdesc><srcused Sync="TRUE"></srcused><procdate Sync="TRUE">20110910</procdate><proctime Sync="TRUE">14002600</proctime></procstep><procstep><procdesc Sync="TRUE">Dataset copied.</procdesc><srcused Sync="TRUE"></srcused><procdate Sync="TRUE">20150507</procdate><proctime Sync="TRUE">13145200</proctime></procstep></lineage></dataqual></metadata>
